# Supplementary material for: Comparison of survival analysis approaches to modelling age at first sex among youth in Kisesa Tanzania
Source: PLoS One. 2023 Sep 7;18(9):e0289942. doi: 10.1371/journal.pone.0289942 (PMC10484422; doi:10.1371/journal.pone.0289942)
Supplement: S1 Dataset — (XLSX) [file pone.0289942.s002.xlsx]

## Sheet: surveyR1
sex	residence	education_status	agecat	Formal_education	religion_status	marital_status	age_1stsex	eversex	age
0	0	2	0	1	2	0	16	0	16
0	0	1	1	1	2	0	23	0	23
1	0	1	0	1	2	1	16	1	18
0	0	0	0	0	2	0	18	0	18
0	0	1	0	1	2	0	16	0	16
0	0	1	0	1	2	0	15	1	19
0	0	1	1	1	2	0	14	1	22
0	0	1	1	1	2	0	15	1	24
0	0	1	0	1	2	0	15	1	18
1	0	1	1	1	2	0	15	1	20
1	0	1	1	1	2	1	15	1	24
0	0	1	0	1	2	0	16	0	16
1	0	1	1	1	2	1	12	1	22
1	0	1	1	1	1	2	16	1	24
0	0	1	1	1	2	0	20	0	20
1	0	1	0	1	2	0	15	0	15
1	0	2	0	1	2	0	14	1	19
1	0	1	0	1	2	0	18	1	18
0	0	1	0	1	2	0	19	0	19
1	0	0	0	0	2	1	13	1	19
1	0	0	1	0	2	0	17	1	20
1	0	1	1	1	2	0	18	1	20
0	0	1	0	1	2	0	16	0	16
0	0	1	0	1	2	0	13	1	15
1	0	1	1	1	2	1	17	1	24
0	0	0	1	0	2	0	18	1	20
0	0	1	1	1	2	1	18	1	22
1	0	1	1	1	2	0	16	1	20
0	0	1	1	1	2	0	15	1	21
1	0	1	1	1	2	1	15	1	20
0	0	1	0	1	2	0	17	0	17
0	0	1	1	1	2	0	18	1	22
0	0	2	1	1	2	0	18	1	23
1	0	1	1	1	2	1	18	1	24
0	0	1	0	1	2	0	15	1	16
1	0	1	0	1	2	0	16	0	16
0	0	1	0	1	2	0	15	1	19
0	0	0	0	0	2	0	18	1	19
0	0	1	1	1	2	0	18	1	20
1	0	1	0	1	2	1	15	1	18
1	0	1	0	1	2	0	16	1	16
0	0	1	1	1	2	0	14	1	24
1	0	1	1	1	2	1	16	1	20
1	0	1	1	1	2	1	18	1	20
0	0	0	1	0	2	0	20	1	20
1	0	1	0	1	2	0	19	0	19
0	0	1	0	1	2	0	15	0	15
1	0	1	0	1	2	0	16	0	16
1	0	0	1	0	2	1	15	1	23
1	0	0	0	0	2	0	16	0	16
1	0	1	1	1	2	0	16	1	23
1	0	0	0	0	2	1	17	1	19
0	0	0	1	0	2	1	10	1	23
1	0	1	1	1	2	0	14	1	23
0	0	0	0	0	2	0	17	1	18
1	0	1	1	1	2	1	15	1	22
0	0	1	0	1	2	0	14	1	19
0	0	1	1	1	2	1	17	1	23
0	0	0	0	0	0	0	16	0	16
0	0	1	0	1	2	0	16	0	16
0	0	0	0	0	2	0	13	1	16
0	0	1	0	1	2	0	15	1	16
1	0	1	1	1	2	0	15	1	20
1	0	1	1	1	2	0	21	0	21
0	0	1	1	1	2	0	18	1	22
1	0	1	1	1	0	1	16	1	24
1	0	1	1	1	2	1	13	1	20
1	0	1	0	1	0	0	14	1	18
1	0	1	0	1	2	0	16	0	16
0	0	1	1	1	2	0	21	1	21
1	0	1	0	1	2	0	16	0	16
1	0	1	0	1	2	0	17	0	17
1	0	1	1	1	2	0	18	1	20
1	0	1	0	1	2	0	16	0	16
0	0	1	0	1	2	0	17	1	19
1	0	0	1	0	2	1	15	1	24
1	0	1	1	1	2	0	20	1	23
1	0	1	0	1	2	0	17	1	18
1	0	1	0	1	2	0	15	0	15
0	0	1	0	1	2	0	11	1	19
0	0	1	0	1	0	0	19	1	19
0	0	1	1	1	0	2	20	1	20
1	0	1	1	1	2	2	12	1	20
1	0	1	1	1	2	1	18	1	22
0	0	1	0	1	2	0	17	1	19
0	0	1	0	1	2	0	16	1	19
0	0	1	1	1	2	0	18	1	21
1	0	1	0	1	2	0	16	0	16
1	0	1	1	1	2	0	15	1	23
0	0	1	1	1	2	0	18	1	20
1	0	0	0	0	0	0	17	0	17
0	0	1	0	1	2	0	17	0	17
1	0	1	1	1	0	1	22	1	22
1	0	1	0	1	2	0	16	0	16
1	0	1	0	1	2	0	17	0	17
0	0	1	1	1	2	0	15	1	23
0	0	1	0	1	2	0	15	0	15
0	0	2	1	1	2	0	14	1	21
1	0	1	1	1	2	1	16	1	20
1	0	1	1	1	2	2	16	1	24
1	0	1	1	1	2	1	16	1	23
0	0	1	1	1	2	0	18	1	21
1	0	1	1	1	2	0	21	1	21
0	0	1	1	1	2	0	17	1	21
1	0	1	0	1	2	1	16	1	19
1	0	1	1	1	2	1	16	1	23
0	0	1	1	1	2	1	15	1	23
0	0	1	1	1	2	0	20	1	21
0	0	1	1	1	2	0	17	1	20
1	0	1	1	1	2	1	20	1	20
0	0	1	1	1	2	2	19	1	24
1	0	1	1	1	0	1	15	1	24
0	0	1	0	1	2	0	13	1	18
0	0	1	0	1	2	0	16	1	18
0	0	1	0	1	2	0	18	1	18
0	0	1	1	1	2	0	16	1	21
1	0	1	1	1	0	1	16	1	22
1	0	0	1	0	0	1	18	1	20
0	0	2	1	1	2	0	17	1	20
0	0	2	1	1	2	0	18	1	23
1	0	1	1	1	2	1	19	1	22
1	0	2	1	1	2	1	21	1	24
1	0	2	1	1	2	0	17	1	20
0	0	1	0	1	0	0	15	1	18
0	0	1	0	1	2	0	17	1	19
0	0	0	0	0	2	0	16	1	18
0	0	1	0	1	0	0	10	1	16
0	0	1	1	1	2	0	18	1	23
0	0	1	1	1	2	0	20	1	20
0	0	1	1	1	2	0	20	1	20
1	0	0	0	0	0	1	17	1	18
1	0	1	1	1	0	0	24	0	24
1	0	1	1	1	2	1	19	1	23
0	0	1	0	1	0	0	16	0	16
0	0	1	0	1	2	0	17	0	17
0	0	1	1	1	2	0	18	1	20
0	0	1	0	1	0	0	15	0	15
1	0	1	0	1	2	0	18	0	18
1	0	1	0	1	2	0	15	1	17
0	0	1	0	1	2	0	19	1	19
1	0	1	1	1	2	1	15	1	21
0	0	0	1	0	0	1	18	1	23
0	0	1	0	1	2	0	15	0	15
1	0	1	1	1	2	1	16	1	21
0	0	1	0	1	2	0	13	1	16
0	0	1	0	1	2	0	18	0	18
0	0	1	0	1	0	0	16	0	16
0	0	1	1	1	2	1	17	1	21
1	0	1	0	1	2	0	17	0	17
1	0	1	1	1	2	1	20	1	24
1	0	1	0	1	0	0	18	0	18
1	0	0	0	0	2	0	14	1	15
0	0	1	1	1	2	0	16	1	23
1	0	1	1	1	2	2	18	1	21
0	0	1	0	1	0	0	16	0	16
0	0	1	0	1	0	0	16	0	16
0	0	1	1	1	0	1	13	1	24
0	0	1	1	1	0	0	19	1	24
1	0	1	0	1	2	0	17	0	17
0	0	1	1	1	2	0	21	1	21
1	0	1	0	1	2	0	15	0	15
1	0	1	0	1	2	0	16	0	16
1	0	1	1	1	0	1	18	1	20
0	0	1	0	1	0	0	16	1	18
1	0	1	1	1	0	1	16	1	24
0	0	1	0	1	0	0	16	0	16
0	0	1	0	1	0	0	18	0	18
0	0	1	0	1	2	0	15	0	15
0	0	1	0	1	0	0	16	0	16
0	0	1	1	1	0	0	15	1	24
0	0	1	1	1	2	0	18	1	20
1	0	1	1	1	2	1	17	1	22
0	0	1	1	1	2	0	15	1	22
0	0	1	1	1	0	0	14	1	24
0	0	1	1	1	2	0	19	1	21
0	0	1	0	1	0	0	18	0	18
0	0	1	1	1	0	1	16	1	23
0	0	1	1	1	0	0	19	1	23
1	0	0	1	0	0	0	20	0	20
1	0	0	1	0	0	0	16	1	20
0	0	1	0	1	2	0	18	1	19
1	0	1	0	1	2	0	17	1	18
0	0	1	0	1	0	0	14	1	15
0	0	1	0	1	2	0	18	0	18
1	0	1	1	1	2	2	15	1	20
0	0	1	1	1	0	0	17	1	24
0	0	1	1	1	2	0	15	1	23
1	0	1	1	1	2	1	18	1	24
0	0	1	1	1	0	1	10	1	23
1	0	0	0	0	0	1	15	1	17
0	0	1	1	1	2	1	14	1	24
0	0	1	0	1	0	0	15	0	15
1	0	1	0	1	2	0	15	0	15
0	0	1	1	1	2	0	18	1	22
0	0	1	0	1	2	0	19	0	19
0	0	1	0	1	2	0	16	0	16
1	0	1	1	1	2	1	15	1	23
0	0	1	1	1	1	1	14	1	24
0	0	1	0	1	0	0	16	1	18
0	0	1	0	1	2	0	18	1	19
0	0	1	1	1	2	1	16	1	20
0	0	0	0	0	0	0	10	1	19
1	0	1	1	1	2	1	17	1	20
0	0	1	0	1	2	0	18	0	18
0	0	1	0	1	2	0	15	0	15
0	0	1	1	1	2	0	18	1	22
0	0	1	0	1	0	0	17	1	19
1	0	1	0	1	2	0	18	0	18
0	0	1	0	1	2	0	10	1	19
1	0	1	0	1	2	0	19	0	19
1	0	1	0	1	2	0	16	0	16
0	0	1	0	1	2	0	17	0	17
0	0	1	0	1	2	0	19	0	19
0	0	1	0	1	2	0	18	0	18
0	0	1	0	1	2	0	15	1	19
1	0	1	1	1	2	1	16	1	20
1	0	0	1	0	2	1	18	1	22
1	0	1	0	1	2	0	15	0	15
1	0	1	1	1	2	1	17	1	21
1	0	1	1	1	2	0	17	1	21
1	0	1	1	1	2	1	16	1	24
0	0	0	0	0	2	0	17	0	17
0	0	1	0	1	0	0	19	0	19
1	0	1	1	1	2	1	16	1	22
0	0	1	0	1	2	0	18	0	18
1	0	1	0	1	2	0	15	0	15
0	0	1	0	1	2	0	17	0	17
1	0	1	0	1	2	0	15	0	15
1	0	1	0	1	2	0	19	0	19
1	0	1	1	1	2	1	16	1	21
1	0	1	1	1	1	2	17	1	22
1	0	1	0	1	2	0	19	0	19
0	0	0	0	0	0	0	14	1	15
1	0	1	0	1	2	0	18	0	18
1	0	1	0	1	2	1	15	1	19
1	0	1	1	1	2	0	15	1	21
0	0	1	0	1	2	0	15	0	15
1	0	1	1	1	1	1	12	1	23
0	0	1	1	1	0	0	17	1	24
0	0	1	1	1	2	1	15	1	24
1	0	1	0	1	2	1	15	1	19
1	0	1	0	1	2	0	16	0	16
0	0	1	1	1	2	0	20	0	20
0	0	1	1	1	2	1	18	1	23
1	0	1	1	1	2	1	15	1	21
1	0	1	0	1	2	1	16	1	17
1	0	1	0	1	2	1	15	1	19
0	0	1	1	1	2	1	18	1	21
0	0	1	0	1	2	0	18	0	18
1	0	1	0	1	2	0	16	1	18
1	0	1	1	1	2	1	18	1	21
1	0	0	1	0	2	0	16	1	23
0	0	1	0	1	2	0	15	1	19
1	0	1	1	1	2	1	16	1	23
1	0	1	1	1	2	1	19	1	23
0	0	1	1	1	2	1	15	1	21
0	0	2	1	1	2	0	16	1	20
1	0	1	0	1	2	0	18	0	18
0	0	2	1	1	2	0	17	1	21
0	0	1	0	1	0	0	14	1	16
1	0	1	0	1	2	0	15	0	15
0	0	1	0	1	2	0	16	1	18
0	0	1	1	1	2	0	19	1	20
1	0	1	0	1	2	0	17	0	17
1	0	1	0	1	2	1	16	1	19
1	0	1	1	1	2	2	17	1	22
1	0	1	0	1	2	0	16	1	19
1	0	1	0	1	2	0	15	1	15
1	0	1	0	1	2	0	16	0	16
1	0	1	0	1	0	0	15	1	17
0	0	1	1	1	2	0	17	1	20
0	0	1	1	1	2	0	18	1	24
1	0	1	0	1	2	0	16	0	16
1	0	1	1	1	2	1	16	1	24
1	0	1	0	1	2	0	16	1	17
1	0	1	0	1	2	0	16	0	16
0	0	1	1	1	2	0	16	1	24
1	0	1	0	1	2	2	14	1	15
1	0	0	1	0	2	2	16	1	21
0	0	1	1	1	0	0	18	1	24
1	0	1	0	1	2	0	15	1	17
0	0	1	1	1	2	0	15	1	21
0	0	1	1	1	2	0	20	1	21
0	0	1	0	1	2	0	17	1	18
0	0	1	0	1	2	0	10	1	19
0	0	1	1	1	2	0	12	1	20
0	0	1	1	1	2	0	19	1	20
0	0	1	1	1	0	0	16	1	21
0	0	1	1	1	2	0	18	1	21
0	0	1	0	1	2	0	14	1	17
0	0	1	0	1	2	0	15	1	16
0	0	1	0	1	0	0	10	1	15
0	0	1	0	1	2	0	12	1	15
1	0	1	0	1	2	1	16	1	19
0	0	1	1	1	2	1	16	1	21
1	0	0	0	0	2	0	14	1	16
1	0	1	1	1	2	1	19	1	20
1	0	1	1	1	2	1	15	1	23
0	0	1	0	1	2	0	15	1	18
1	0	1	0	1	2	0	19	0	19
1	0	1	0	1	2	0	16	0	16
1	0	1	0	1	2	0	19	0	19
0	0	1	0	1	2	0	14	1	16
0	0	1	1	1	0	0	14	1	20
0	0	1	1	1	0	0	13	1	21
1	0	1	0	1	2	0	15	0	15
0	0	2	1	1	2	0	21	1	23
1	0	1	1	1	2	1	20	1	24
0	0	0	0	0	2	0	15	1	16
1	0	1	0	1	2	1	14	1	18
1	0	1	0	1	2	0	14	1	15
1	0	1	0	1	0	0	15	0	15
1	0	1	1	1	2	1	18	1	23
0	0	1	1	1	2	0	14	1	21
0	0	1	0	1	2	0	14	1	16
1	0	1	1	1	0	1	14	1	20
0	0	1	0	1	2	0	17	1	18
1	0	1	1	1	2	1	17	1	21
1	0	1	0	1	2	0	16	0	16
1	0	1	0	1	2	0	17	0	17
1	0	0	0	0	2	2	19	1	19
1	0	1	0	1	2	2	16	1	18
1	0	1	0	1	2	1	18	1	19
1	0	1	0	1	0	0	15	0	15
0	0	1	0	1	2	0	13	1	16
0	0	1	0	1	2	0	14	1	18
1	0	1	0	1	0	0	15	0	15
1	0	0	1	0	2	0	21	0	21
0	0	1	0	1	2	0	13	1	15
1	0	0	0	0	0	1	16	1	18
0	0	0	0	0	2	0	17	1	18
0	0	0	0	0	0	0	15	1	19
1	0	1	0	1	2	0	17	0	17
1	0	0	0	0	0	0	15	1	19
1	0	0	1	0	0	1	16	1	21
1	0	1	1	1	2	1	15	1	22
1	0	1	1	1	2	1	15	1	20
0	0	1	1	1	0	1	18	1	24
0	0	2	1	1	2	1	18	1	24
0	0	1	0	1	2	0	14	1	19
0	0	0	1	0	0	1	15	1	22
1	0	1	0	1	2	0	15	0	15
1	0	1	1	1	2	1	16	1	21
1	0	1	1	1	2	0	16	1	20
1	0	0	0	0	2	0	16	1	17
1	0	1	0	1	2	0	16	0	16
0	0	1	1	1	2	0	15	1	21
1	0	1	0	1	2	0	15	0	15
1	0	1	0	1	2	0	13	1	16
0	0	1	1	1	2	0	10	1	23
0	0	1	1	1	2	0	19	1	20
0	0	1	1	1	2	1	9	1	24
0	0	1	1	1	2	0	18	1	21
1	0	0	1	0	2	1	14	1	20
0	0	1	1	1	2	1	15	1	20
1	0	1	0	1	2	0	18	1	18
0	0	1	0	1	2	0	15	0	15
1	0	0	0	0	0	0	18	1	18
1	0	1	1	1	2	1	18	1	21
1	0	1	1	1	0	1	18	1	24
1	0	1	1	1	0	1	15	1	23
0	0	1	1	1	2	0	12	1	22
1	0	1	0	1	2	0	17	1	18
0	0	1	1	1	2	0	15	1	20
0	0	1	0	1	2	0	16	1	19
1	0	0	1	0	2	1	16	1	24
1	0	1	0	1	2	1	14	1	19
0	0	1	1	1	2	0	18	1	22
0	0	1	0	1	2	0	16	1	18
1	0	0	0	0	0	0	16	0	16
1	0	1	1	1	2	1	15	1	24
1	0	1	0	1	0	0	15	0	15
0	0	1	0	1	2	0	12	1	18
0	0	1	0	1	2	0	15	0	15
1	0	1	0	1	2	0	16	0	16
0	0	0	1	0	2	0	20	0	20
0	0	1	0	1	2	0	14	1	18
0	0	1	1	1	2	0	20	0	20
1	0	1	0	1	2	0	16	0	16
0	0	1	0	1	0	0	15	0	15
1	0	1	0	1	2	0	15	1	18
1	0	1	1	1	2	1	18	1	20
1	0	1	0	1	0	0	15	0	15
0	0	1	0	1	0	0	17	1	18
0	0	1	1	1	2	0	18	1	20
0	0	1	0	1	2	0	14	1	19
0	0	1	1	1	0	0	14	1	21
0	0	1	0	1	2	1	18	1	18
1	0	1	0	1	0	1	16	1	18
0	0	0	0	0	2	0	13	1	16
1	0	1	0	1	2	1	16	1	18
1	0	1	1	1	0	1	16	1	20
0	0	1	1	1	0	1	16	1	24
1	0	1	0	1	2	1	17	1	19
1	0	1	0	1	2	0	13	1	18
1	0	1	0	1	2	0	15	0	15
0	0	1	1	1	2	1	18	1	21
0	0	1	1	1	0	0	15	1	23
0	0	1	1	1	0	1	20	1	24
0	0	1	1	1	0	1	17	1	22
0	0	1	0	1	0	0	15	1	19
0	0	1	0	1	2	0	12	1	18
1	0	1	1	1	2	1	14	1	23
1	0	1	0	1	2	0	10	1	18
1	0	1	1	1	2	1	19	1	24
1	0	1	0	1	0	1	16	1	18
1	0	1	0	1	0	0	15	1	18
0	0	1	1	1	2	1	18	1	22
0	0	1	0	1	2	0	14	1	18
0	0	1	0	1	0	0	16	1	17
0	0	0	1	0	0	0	18	1	21
0	0	1	0	1	0	0	18	1	19
1	0	1	1	1	2	1	16	1	21
0	0	1	1	1	2	0	14	1	22
0	0	1	1	1	0	1	15	1	23
0	0	1	1	1	2	0	19	1	22
0	0	1	1	1	2	1	14	1	20
0	0	1	0	1	2	0	16	0	16
0	0	1	0	1	2	0	16	0	16
1	0	1	0	1	2	0	16	0	16
1	0	1	1	1	0	0	15	1	23
1	0	1	1	1	2	1	16	1	21
0	0	1	0	1	2	0	17	0	17
1	0	1	0	1	2	0	16	1	17
0	0	1	0	1	0	0	15	0	15
1	0	1	1	1	0	1	15	1	20
0	0	1	1	1	2	1	24	1	24
0	0	1	1	1	2	2	14	1	24
0	0	1	1	1	2	0	16	1	21
1	0	1	1	1	2	1	16	1	23
0	0	2	1	1	2	0	18	1	24
0	0	1	1	1	2	0	18	1	24
0	0	1	1	1	0	1	14	1	21
1	0	1	0	1	2	0	13	1	16
0	0	1	0	1	2	0	16	0	16
0	0	1	1	1	2	1	15	1	22
1	0	1	1	1	2	1	15	1	24
0	0	1	1	1	2	0	18	1	21
0	0	1	0	1	0	0	17	1	19
0	0	1	1	1	2	0	21	0	21
1	0	1	1	1	0	1	16	1	24
1	0	1	0	1	2	0	17	0	17
0	0	0	1	0	0	0	18	1	24
0	0	1	0	1	0	0	16	0	16
0	0	0	1	0	0	0	15	1	21
0	0	1	1	1	2	0	18	1	20
1	0	1	1	1	2	1	15	1	20
1	0	1	1	1	2	1	14	1	24
1	0	0	1	0	0	0	14	1	21
1	0	1	1	1	2	1	14	1	22
1	0	1	1	1	0	1	17	1	20
1	0	1	0	1	2	0	18	0	18
1	0	1	1	1	2	1	16	1	22
1	0	1	0	1	2	0	13	1	15
1	0	1	0	1	2	0	15	0	15
0	0	1	0	1	2	0	16	1	18
0	0	0	1	0	2	0	14	1	21
0	0	1	0	1	2	0	16	1	16
0	0	1	0	1	0	0	15	0	15
0	0	1	0	1	0	0	17	0	17
1	0	1	0	1	2	0	15	0	15
0	0	1	1	1	2	0	18	1	20
0	0	1	1	1	2	0	16	1	22
0	0	1	1	1	2	0	15	1	20
1	0	1	1	1	2	1	19	1	20
1	0	1	1	1	0	1	16	1	24
1	0	1	1	1	0	1	16	1	23
0	0	1	0	1	0	0	16	0	16
1	0	1	0	1	2	0	17	0	17
1	0	0	0	0	0	1	13	1	18
0	0	1	0	1	2	0	17	0	17
1	0	1	0	1	0	0	16	0	16
1	0	1	1	1	2	0	16	1	21
1	0	1	0	1	2	2	22	1	16
1	0	1	0	1	2	0	16	0	16
1	0	1	0	1	0	0	17	0	17
1	0	1	0	1	2	0	16	0	16
1	0	0	1	0	0	0	17	1	22
1	0	1	0	1	0	0	17	0	17
0	0	1	1	1	2	0	23	0	23
1	0	1	1	1	0	1	18	1	22
0	0	1	0	1	2	0	15	0	15
0	0	1	0	1	0	0	16	0	16
1	0	0	0	0	0	0	17	1	18
1	0	0	1	0	2	1	14	1	23
0	0	1	0	1	0	0	13	1	15
0	0	1	0	1	2	0	18	0	18
0	0	1	0	1	0	0	15	0	15
0	0	1	1	1	0	0	21	0	21
1	0	1	0	1	2	1	17	1	19
1	0	1	0	1	2	0	16	1	17
0	0	1	1	1	2	1	17	1	22
0	0	1	0	1	0	0	18	0	18
0	0	1	1	1	2	0	16	1	20
0	0	0	1	0	2	0	16	1	20
1	0	0	0	0	0	1	14	1	16
0	0	0	0	0	2	0	18	0	18
0	0	1	1	1	2	1	21	1	24
0	0	0	1	0	0	1	16	1	22
0	0	1	1	1	0	0	15	1	22
0	0	1	1	1	0	0	20	0	20
0	0	1	1	1	0	0	20	0	20
0	0	1	1	1	2	1	17	1	22
1	0	0	1	0	0	1	18	1	24
1	0	1	1	1	2	1	18	1	20
1	0	1	0	1	0	0	16	0	16
0	0	1	1	1	0	0	14	1	24
0	0	1	1	1	0	0	19	1	21
0	0	1	0	1	0	0	16	0	16
0	0	1	1	1	2	0	16	1	22
1	0	1	0	1	0	0	16	0	16
1	0	1	1	1	2	1	16	1	22
0	0	1	1	1	0	1	18	1	24
1	0	1	1	1	0	1	17	1	21
0	0	1	0	1	0	0	15	0	15
0	0	1	0	1	0	0	15	0	15
1	0	1	1	1	2	1	15	1	23
1	0	1	1	1	0	1	15	1	23
1	0	1	0	1	0	0	16	0	16
1	0	1	1	1	0	0	17	1	20
0	0	0	0	0	0	0	16	1	19
1	0	1	1	1	2	1	16	1	22
1	0	1	0	1	0	1	15	1	18
1	0	1	0	1	0	0	17	0	17
1	0	1	0	1	0	0	15	0	15
0	0	1	0	1	2	0	18	0	18
0	0	1	1	1	0	0	19	1	20
0	0	1	0	1	0	0	17	0	17
0	0	1	0	1	2	0	17	0	17
0	0	1	0	1	2	0	18	0	18
0	0	1	0	1	2	0	18	0	18
0	0	1	0	1	2	0	13	1	17
1	0	1	0	1	0	0	16	0	16
0	0	1	0	1	0	0	14	1	15
0	0	0	1	0	0	1	18	1	22
0	0	1	1	1	0	1	18	1	24
1	0	1	0	1	0	0	18	0	18
0	0	1	1	1	2	1	17	1	24
1	0	1	0	1	2	0	17	0	17
1	0	1	1	1	2	1	18	1	22
1	0	1	1	1	0	0	21	0	21
1	0	1	0	1	2	0	16	0	16
1	0	1	0	1	2	0	14	1	15
1	0	1	0	1	0	0	18	0	18
1	0	1	0	1	2	0	16	0	16
1	0	1	0	1	2	0	16	0	16
0	0	1	0	1	2	0	16	0	16
0	0	1	0	1	1	0	11	1	16
0	0	1	0	1	0	0	15	0	15
0	0	1	0	1	2	0	17	1	19
0	0	1	0	1	0	0	16	0	16
0	0	1	0	1	0	0	16	0	16
0	0	1	0	1	2	0	16	1	18
0	0	1	0	1	2	0	15	0	15
0	0	1	0	1	2	0	19	0	19
0	0	0	0	0	0	0	14	1	17
0	0	1	1	1	2	0	15	1	24
1	0	1	1	1	2	1	18	1	21
1	0	1	1	1	2	0	20	1	24
1	0	0	1	0	0	1	16	1	23
1	0	0	1	0	0	1	15	1	22
1	0	1	1	1	0	1	12	1	24
1	0	1	0	1	2	0	19	0	19
1	0	1	0	1	2	0	16	0	16
1	0	1	1	1	2	1	11	1	21
1	0	1	0	1	0	0	18	0	18
1	0	1	0	1	2	0	15	0	15
1	0	1	0	1	2	0	15	0	15
1	0	1	0	1	2	0	15	0	15
0	0	1	0	1	0	0	15	1	18
0	0	1	1	1	2	0	22	0	22
0	0	1	0	1	0	0	16	0	16
0	0	1	0	1	2	0	13	1	15
0	0	1	0	1	2	0	17	0	17
0	0	1	0	1	2	0	17	0	17
0	0	1	1	1	0	1	12	1	22
0	0	1	1	1	0	0	17	1	21
1	0	1	1	1	0	1	17	1	20
0	0	1	0	1	2	0	15	1	16
1	0	1	1	1	0	1	16	1	21
0	0	1	1	1	0	0	14	1	21
0	0	1	1	1	2	0	15	1	21
1	0	1	0	1	0	0	15	0	15
0	0	1	0	1	2	0	15	0	15
1	0	1	1	1	2	1	18	1	20
0	0	2	0	1	0	0	16	0	16
0	0	1	1	1	2	0	17	1	20
0	0	0	1	0	0	1	18	1	23
1	0	1	0	1	2	1	15	1	18
0	0	1	0	1	0	0	16	1	16
1	0	0	1	0	0	1	15	1	20
1	0	0	1	0	2	0	16	1	22
0	0	1	0	1	2	0	18	0	18
0	0	1	0	1	0	0	17	0	17
0	0	1	1	1	0	1	15	1	24
0	0	1	1	1	2	1	15	1	24
0	0	1	0	1	0	0	16	1	19
1	0	1	0	1	2	0	16	0	16
1	0	1	0	1	2	0	15	0	15
1	0	1	0	1	2	0	16	0	16
1	0	0	1	0	2	1	16	1	22
1	0	1	1	1	2	1	17	1	24
0	0	1	0	1	0	0	18	0	18
0	0	0	1	0	0	0	20	0	20
0	0	0	0	0	0	0	12	1	15
0	0	0	0	0	2	0	16	1	17
0	0	1	0	1	2	0	16	0	16
1	0	0	0	0	2	1	15	1	17
1	0	1	1	1	2	0	15	1	21
1	0	1	1	1	2	1	17	1	23
1	0	0	1	0	0	0	15	1	20
1	0	1	1	1	0	1	15	1	23
1	0	1	0	1	2	0	16	0	16
1	0	0	1	0	0	1	14	1	21
1	0	1	1	1	2	1	18	1	23
0	0	0	0	0	0	0	15	0	15
0	0	1	1	1	2	1	16	1	22
0	0	0	1	0	0	1	17	1	22
0	0	0	1	0	0	1	17	1	21
0	0	1	1	1	0	0	20	0	20
1	0	1	1	1	0	1	14	1	24
1	0	0	0	0	0	0	15	1	16
1	0	1	1	1	0	1	15	1	23
1	0	0	1	0	2	1	14	1	22
0	0	1	1	1	0	1	16	1	23
0	0	1	1	1	0	1	18	1	21
1	0	1	1	1	2	1	17	1	23
0	0	1	0	1	0	0	15	1	16
0	0	1	0	1	0	0	15	1	17
1	0	0	0	0	0	0	18	0	18
1	0	0	1	0	0	0	20	0	20
0	0	0	0	0	0	0	19	0	19
0	0	1	0	1	0	0	16	0	16
1	0	1	0	1	0	0	15	0	15
1	0	0	0	0	0	0	17	0	17
0	0	0	1	0	0	0	19	1	20
1	0	1	1	1	0	0	21	0	21
0	1	1	1	1	2	2	19	1	22
1	1	1	0	1	2	0	16	1	18
0	1	0	1	0	2	0	19	1	22
0	1	0	1	0	2	0	14	1	20
0	1	1	1	1	2	0	19	1	21
0	1	1	1	1	2	0	19	1	20
0	1	0	1	0	1	0	12	1	24
1	1	0	1	0	2	0	13	1	22
1	1	1	1	1	2	1	16	1	20
1	0	0	0	0	2	1	16	1	19
0	1	1	0	1	2	0	18	1	19
1	0	1	0	1	2	1	14	1	17
0	1	1	0	1	2	0	16	1	18
1	1	1	1	1	2	1	15	1	20
0	1	1	0	1	2	0	17	0	17
0	1	1	0	1	2	0	16	1	16
0	1	1	0	1	2	0	16	0	16
0	1	1	0	1	2	0	16	0	16
0	1	1	0	1	2	0	15	0	15
1	1	1	0	1	2	0	15	1	16
1	1	1	0	1	2	0	16	0	16
1	1	1	0	1	2	0	16	0	16
1	1	1	0	1	2	0	17	0	17
0	1	1	1	1	2	0	18	1	22
0	1	1	1	1	2	0	16	1	24
1	1	0	1	0	2	1	15	1	24
0	1	1	1	1	2	0	19	1	21
0	1	2	0	1	2	1	15	1	19
0	1	0	0	0	0	0	18	0	18
0	1	1	0	1	0	0	15	0	15
0	1	1	1	1	0	0	20	0	20
1	1	1	1	1	2	1	16	1	23
1	1	1	1	1	1	1	15	1	21
1	1	1	0	1	2	0	16	0	16
1	1	0	0	0	2	0	16	0	16
0	1	2	0	1	2	0	16	0	16
1	1	1	0	1	2	0	16	1	18
1	1	1	1	1	2	1	15	1	22
0	1	1	0	1	2	0	15	1	19
0	0	1	1	1	0	0	18	1	23
0	1	1	0	1	0	0	16	0	16
0	1	1	0	1	2	0	17	0	17
0	0	1	1	1	0	2	16	1	20
0	0	1	0	1	0	0	15	1	15
0	0	1	1	1	2	2	15	1	22
1	1	0	1	0	2	1	14	1	21
0	0	1	0	1	2	0	17	1	18
0	0	1	1	1	2	0	19	1	22
0	0	1	0	1	0	0	16	1	18
1	0	0	1	0	2	2	14	1	20
0	0	0	0	0	0	0	14	1	15
1	0	1	1	1	2	2	15	1	24
1	0	0	1	0	2	0	20	1	20
1	0	0	1	0	0	1	15	1	20
1	0	1	0	1	2	1	16	1	19
1	1	1	1	1	2	0	15	1	21
1	1	1	0	1	2	0	15	0	15
1	1	1	0	1	2	0	16	0	16
0	1	2	0	1	2	0	15	1	17
0	0	0	1	0	0	1	16	1	24
1	0	0	1	0	0	1	18	1	24
0	0	1	0	1	2	0	16	1	19
1	1	0	0	0	2	0	14	1	16
1	1	1	1	1	2	1	16	1	21
0	1	1	0	1	2	0	16	0	16
0	0	0	1	0	0	0	18	1	20
0	0	0	0	0	2	0	18	1	18
1	0	1	1	1	2	1	17	1	22
0	0	0	0	0	0	0	16	0	16
1	0	1	0	1	2	0	19	0	19
1	0	1	0	1	2	1	15	1	16
0	0	1	0	1	2	0	14	1	18
1	0	1	1	1	2	1	16	1	20
0	0	1	1	1	2	0	16	1	22
0	0	2	0	1	2	0	15	1	16
0	1	1	0	1	2	0	15	1	19
0	0	0	0	0	2	0	16	0	16
1	0	1	1	1	2	1	16	1	20
1	0	1	1	1	2	1	18	1	24
1	0	1	0	1	2	0	15	1	17
1	0	1	1	1	2	1	18	1	24
1	0	1	1	1	2	1	17	1	22
0	0	1	0	1	2	0	16	1	16
0	0	0	0	0	0	0	16	0	16
1	0	1	1	1	2	1	18	1	24
0	0	1	1	1	2	0	18	1	20
0	0	1	0	1	2	0	15	1	16
0	0	1	1	1	2	1	20	1	23
0	0	1	1	1	2	1	15	1	22
1	0	1	1	1	2	2	16	1	22
1	0	1	1	1	2	1	18	1	20
0	0	1	0	1	2	0	16	1	16
0	0	1	0	1	2	0	16	1	17
0	0	1	0	1	2	0	16	0	16
1	0	1	0	1	2	0	16	0	16
0	0	1	0	1	2	0	15	0	15
0	0	1	0	1	2	0	15	1	16
1	0	1	0	1	2	0	15	0	15
0	0	1	0	1	2	0	16	0	16
1	0	1	0	1	2	0	16	0	16
1	0	1	0	1	2	0	15	0	15
1	0	1	0	1	2	0	15	0	15
1	0	1	0	1	2	0	15	1	18
1	0	1	0	1	2	0	16	0	16
1	0	1	1	1	2	1	15	1	21
0	0	2	1	1	2	0	17	1	21
0	0	1	0	1	2	0	15	0	15
0	0	1	0	1	2	0	16	1	18
0	0	1	0	1	2	0	15	0	15
0	0	1	0	1	2	0	16	1	18
0	1	1	0	1	2	0	13	1	19
0	1	1	0	1	2	0	14	1	16
0	0	0	1	0	2	1	17	1	24
1	0	1	0	1	2	0	16	0	16
1	0	1	0	1	2	0	11	1	17
1	0	1	0	1	2	0	12	1	16
0	0	1	0	1	0	0	15	0	15
1	0	1	1	1	2	0	18	1	21
1	1	1	0	1	2	0	15	1	17
0	0	1	0	1	2	0	18	0	18
1	1	1	0	1	2	0	15	0	15
0	0	1	0	1	2	0	15	1	16
0	0	1	1	1	2	0	15	1	22
0	0	1	1	1	0	0	15	1	22
0	0	1	0	1	0	0	18	1	18
0	0	1	0	1	2	0	17	0	17
0	0	1	1	1	2	0	15	1	21
0	0	1	1	1	2	0	16	1	20
1	1	1	1	1	2	0	16	1	23
0	1	1	0	1	0	0	18	0	18
0	0	1	1	1	2	0	14	1	20
0	0	1	1	1	2	1	15	1	20
0	0	1	1	1	0	0	15	1	20
1	0	1	1	1	2	1	14	1	22
1	0	0	1	0	0	1	19	1	20
1	1	1	1	1	2	1	15	1	24
1	0	1	1	1	2	1	19	1	23
1	0	1	1	1	2	2	11	1	22
1	0	1	1	1	2	1	15	1	20
1	0	1	0	1	2	0	15	1	17
1	0	1	1	1	2	0	18	1	20
1	0	1	1	1	2	1	16	1	21
0	1	1	0	1	2	0	15	1	19
0	1	1	0	1	2	0	15	1	19
1	0	1	0	1	2	0	15	1	17
0	0	1	0	1	2	0	15	0	15
1	0	1	1	1	2	1	15	1	22
0	0	1	1	1	2	0	20	1	20
0	0	1	0	1	2	0	12	1	16
0	0	1	0	1	2	0	14	1	18
0	0	1	0	1	2	0	17	1	19
0	0	1	1	1	0	0	11	1	20
1	1	1	1	1	2	0	20	1	20
0	1	0	0	0	2	0	13	1	16
0	1	1	1	1	2	0	15	1	20
0	1	1	0	1	2	0	14	1	15
1	1	1	0	1	2	0	16	0	16
1	0	1	1	1	2	0	19	1	22
1	1	1	1	1	0	1	14	1	21
1	1	1	1	1	0	1	18	1	22
1	1	1	0	1	2	1	15	1	19
1	1	1	1	1	2	1	14	1	23
0	1	1	0	1	2	0	16	0	16
1	1	1	0	1	2	0	17	1	19
1	0	1	1	1	2	0	14	1	23
1	1	1	1	1	2	1	18	1	23
1	1	1	1	1	2	0	18	1	20
1	1	1	0	1	2	0	18	0	18
1	0	0	1	0	2	1	13	1	24
0	1	1	0	1	2	0	16	0	16
0	0	0	0	0	2	0	10	1	15
1	1	1	1	1	2	1	17	1	23
1	1	1	1	1	2	2	17	1	20
1	1	1	1	1	2	0	19	1	21
1	1	1	0	1	2	0	19	0	19
0	1	1	1	1	2	1	17	1	23
0	0	1	0	1	2	0	17	0	17
1	1	1	1	1	2	1	15	1	20
0	1	1	0	1	0	0	16	0	16
0	1	1	1	1	0	0	15	1	21
1	1	1	1	1	2	1	17	1	20
1	1	1	1	1	2	1	15	1	24
0	1	1	0	1	2	0	13	1	17
1	1	1	0	1	0	0	16	0	16
1	1	1	0	1	2	0	16	0	16
1	0	0	0	0	2	0	15	0	15
1	1	1	1	1	2	1	16	1	24
0	1	1	1	1	2	0	15	1	21
0	1	1	0	1	2	0	16	1	19
0	0	1	0	1	2	0	16	1	19
1	0	0	0	0	0	0	17	0	17
0	1	1	1	1	2	0	11	1	21
1	1	1	1	1	2	1	15	1	20
0	1	1	1	1	2	0	12	1	20
1	1	0	1	0	2	1	15	1	23
0	1	0	1	0	2	2	15	1	21
0	1	1	0	1	2	0	15	1	16
0	1	1	0	1	2	0	17	1	17
0	1	1	1	1	2	0	20	1	23
1	1	1	1	1	2	1	13	1	24
1	1	0	1	0	2	1	19	1	23
0	1	1	0	1	1	0	19	0	19
0	1	1	0	1	2	0	8	1	18
0	1	1	0	1	2	0	16	0	16
0	1	1	1	1	2	0	15	1	23
1	1	0	1	0	0	1	13	1	20
1	1	1	0	1	2	0	16	0	16
0	1	1	0	1	2	0	17	0	17
1	1	1	1	1	2	0	18	1	20
1	1	1	1	1	2	1	18	1	23
0	1	1	0	1	2	0	12	1	17
0	1	1	0	1	2	0	16	0	16
1	1	1	1	1	2	1	15	1	24
0	1	1	1	1	2	1	18	1	22
1	1	1	0	1	2	0	16	1	18
0	1	1	1	1	2	0	15	1	21
1	1	1	1	1	2	0	17	1	20
1	1	1	0	1	2	0	17	1	17
1	1	1	1	1	2	1	16	1	24
1	1	0	0	0	2	0	18	0	18
0	1	1	0	1	2	0	18	1	19
0	1	1	0	1	2	0	17	1	17
1	1	1	0	1	2	1	15	1	17
0	1	1	1	1	2	0	22	0	22
0	1	1	0	1	2	0	16	0	16
0	1	1	1	1	2	0	15	1	23
0	1	1	0	1	2	0	15	1	18
0	1	1	1	1	2	0	20	1	24
1	1	1	0	1	2	0	13	1	15
0	1	1	1	1	2	1	16	1	21
1	1	1	1	1	2	1	19	1	23
0	1	1	0	1	2	0	18	0	18
1	1	0	1	0	2	2	16	1	23
1	1	1	1	1	2	1	14	1	23
0	1	1	0	1	2	0	16	1	19
0	1	1	0	1	2	0	13	1	15
0	1	1	0	1	2	0	15	1	15
0	1	1	0	1	2	0	16	1	18
0	1	1	0	1	0	0	17	1	19
0	1	1	1	1	2	0	10	1	21
0	1	0	1	0	2	0	17	1	24
0	1	1	0	1	2	0	16	0	16
1	1	1	1	1	2	1	14	1	21
0	1	1	0	1	2	0	16	0	16
1	1	1	1	1	2	1	15	1	22
0	1	1	1	1	2	1	17	1	21
0	1	1	1	1	2	0	17	1	23
1	1	1	1	1	2	1	18	1	21
1	1	0	1	0	0	1	19	1	24
0	1	1	1	1	2	0	18	1	20
1	1	1	0	1	2	1	14	1	17
1	1	1	1	1	1	1	18	1	24
1	1	0	1	0	2	1	16	1	22
0	1	1	1	1	0	1	17	1	22
1	1	1	1	1	2	1	16	1	21
1	1	1	1	1	2	1	15	1	23
1	1	1	0	1	2	0	18	1	19
1	1	0	0	0	0	0	16	0	16
1	1	0	0	0	2	0	17	1	19
0	1	1	0	1	2	0	17	0	17
0	1	1	0	1	0	0	16	1	16
0	1	1	1	1	0	0	15	1	20
0	1	1	0	1	2	0	17	0	17
1	1	1	0	1	2	0	17	0	17
1	1	1	0	1	2	0	17	0	17
1	1	1	1	1	2	1	18	1	23
0	1	1	0	1	0	0	18	0	18
0	1	0	0	0	0	0	17	0	17
0	1	1	0	1	0	0	15	0	15
0	1	1	0	1	2	0	16	0	16
0	1	1	0	1	0	0	16	0	16
0	1	1	0	1	2	0	18	0	18
0	1	1	0	1	0	0	15	0	15
0	1	1	1	1	2	0	17	1	20
1	1	1	0	1	2	0	17	1	18
1	1	1	1	1	2	1	17	1	20
1	1	1	1	1	2	0	16	1	21
0	1	1	0	1	2	0	15	0	15
1	1	1	0	1	0	0	15	1	17
0	1	1	1	1	0	1	18	1	22
1	1	1	0	1	2	1	15	1	17
0	1	1	0	1	0	0	16	0	16
0	1	0	0	0	2	1	16	1	19
1	1	1	0	1	0	0	16	0	16
1	1	1	0	1	2	0	15	1	16
1	0	1	1	1	2	1	18	1	20
1	1	1	1	1	2	1	17	1	21
0	0	2	1	1	0	0	18	1	24
0	1	1	1	1	2	0	18	1	20
0	0	1	1	1	2	0	17	1	24
1	1	1	0	1	2	1	15	1	18
1	1	1	1	1	2	1	16	1	22
0	1	1	0	1	2	0	16	0	16
0	1	1	0	1	2	0	15	0	15
1	0	1	1	1	2	1	17	1	21
1	1	0	1	0	0	2	15	1	24
0	0	1	1	1	2	0	18	1	23
0	0	1	1	1	2	0	9	1	22
1	1	1	0	1	2	0	18	1	18
1	0	1	1	1	2	0	20	1	22
1	0	1	1	1	2	1	18	1	20
0	0	1	0	1	2	0	15	0	15
1	0	1	0	1	2	0	16	1	16
1	0	1	1	1	2	1	15	1	22
0	0	1	1	1	2	0	15	1	23
0	0	1	0	1	2	0	19	0	19
0	1	0	1	0	2	0	16	1	24
0	0	1	1	1	2	0	17	1	20
0	0	1	0	1	0	0	15	1	19
1	0	1	1	1	2	0	15	1	20
1	0	1	0	1	2	0	13	1	19
0	0	1	0	1	2	0	19	0	19
1	0	1	0	1	2	0	14	1	15
1	1	1	0	1	2	0	15	1	17
0	1	1	0	1	2	0	14	1	17
0	1	1	1	1	2	0	20	1	22
1	1	1	1	1	2	0	15	1	24
0	1	1	0	1	2	0	16	1	19
0	1	2	1	1	2	0	17	1	20
0	1	1	0	1	2	0	16	0	16
0	1	1	0	1	1	0	16	1	19
0	1	2	1	1	2	0	20	1	21
0	0	1	0	1	2	0	15	1	15
0	0	1	0	1	2	0	16	0	16
1	1	1	0	1	2	0	18	1	19
0	0	1	1	1	2	0	21	0	21
0	1	1	0	1	2	0	15	1	18
0	1	2	1	1	2	0	18	1	24
1	0	0	1	0	2	1	14	1	24
1	1	1	1	1	2	1	13	1	24
0	0	1	0	1	2	0	19	0	19
1	0	1	1	1	2	2	14	1	21
0	1	1	0	1	2	0	16	0	16
0	1	1	0	1	2	0	17	1	19
1	1	1	1	1	2	0	16	1	20
1	1	1	0	1	2	0	16	1	19
1	1	2	1	1	2	0	16	1	21
0	1	1	0	1	2	0	15	1	17
1	1	1	1	1	2	1	17	1	22
1	1	1	0	1	2	0	14	1	15
0	1	1	1	1	2	0	18	1	20
1	1	1	1	1	2	0	16	1	20
1	1	1	1	1	2	2	16	1	24
1	1	2	1	1	2	1	16	1	22
1	1	1	1	1	2	1	15	1	22
0	1	1	0	1	2	0	16	1	18
1	1	1	1	1	2	1	15	1	22
0	1	1	0	1	2	0	14	1	18
1	1	1	1	1	2	1	18	1	22
1	1	0	0	0	2	0	17	0	17
0	1	1	1	1	2	0	19	1	20
0	1	1	0	1	0	0	16	1	16
1	1	1	1	1	2	0	16	1	22
1	1	1	1	1	2	1	14	1	21
1	1	1	0	1	2	0	14	1	19
0	1	1	0	1	2	0	14	1	16
0	1	1	0	1	0	0	12	1	16
0	1	1	0	1	2	0	16	1	19
0	0	1	1	1	2	0	18	1	24
0	0	1	1	1	0	0	18	1	21
1	1	1	1	1	2	1	15	1	23
0	0	1	0	1	0	0	18	1	19
0	0	1	0	1	2	0	16	1	19
0	0	1	0	1	0	0	15	0	15
1	0	1	0	1	2	0	15	1	16
1	0	1	0	1	2	1	18	1	19
0	0	1	0	1	2	0	16	1	18
0	0	1	1	1	2	0	18	1	20
1	0	1	1	1	2	1	15	1	20
1	0	1	0	1	2	1	15	1	18
1	0	1	0	1	2	0	14	1	16
0	0	1	0	1	2	0	15	0	15
1	1	1	1	1	2	0	19	1	21
0	1	1	0	1	2	0	15	1	16
0	0	1	0	1	2	0	17	0	17
0	0	1	0	1	0	0	16	0	16
0	0	1	0	1	2	0	15	0	15
1	1	1	0	1	2	0	17	0	17
0	1	1	1	1	2	0	15	1	22
1	0	1	1	1	2	1	15	1	23
0	1	1	1	1	0	1	13	1	22
0	1	0	1	0	2	0	15	1	21
0	0	1	1	1	2	0	19	1	21
1	1	0	0	0	2	0	14	1	16
1	1	1	1	1	2	1	19	1	21
1	0	1	1	1	2	1	15	1	21
1	0	1	1	1	2	1	16	1	21
0	0	1	0	1	2	0	18	1	18
1	0	1	1	1	2	0	15	1	21
0	0	0	0	0	2	0	18	1	19
1	0	1	1	1	2	1	15	1	24
0	0	1	0	1	2	0	17	1	18
1	0	1	0	1	2	0	16	0	16
1	0	1	0	1	2	0	15	1	17
0	0	1	0	1	2	0	17	0	17
0	0	1	1	1	0	0	15	1	22
0	0	1	0	1	0	0	16	1	17
1	0	1	1	1	2	1	16	1	22
1	0	1	0	1	2	0	17	0	17
1	0	1	0	1	2	0	15	1	17
0	0	1	0	1	2	0	18	1	19
0	0	1	1	1	2	0	18	1	21
0	0	0	1	0	0	0	17	1	21
0	0	1	0	1	2	0	18	1	19
0	0	1	1	1	0	0	12	1	24
0	0	1	0	1	2	0	16	1	16
0	0	1	0	1	2	0	14	1	19
1	1	1	1	1	2	1	15	1	21
0	1	1	0	1	2	0	16	0	16
1	1	0	0	0	2	0	16	0	16
1	1	1	1	1	2	1	17	1	21
0	1	1	0	1	2	0	16	1	17
1	1	1	1	1	2	1	18	1	21
0	1	0	1	0	0	0	16	1	21
1	1	1	1	1	2	1	16	1	24
1	1	1	1	1	2	1	15	1	20
0	1	1	1	1	2	0	18	1	23
0	1	1	0	1	2	0	16	0	16
1	1	1	0	1	2	1	16	1	19
1	1	1	0	1	2	1	17	1	18
0	1	1	1	1	2	0	15	1	20
0	0	2	1	1	2	0	18	1	21
0	0	1	1	1	2	0	16	1	20
1	0	1	0	1	1	0	15	1	18
1	0	1	1	1	2	1	15	1	21
0	1	1	0	1	2	0	16	0	16
1	1	1	0	1	0	1	16	1	19
1	1	0	1	0	0	1	15	1	22
0	1	1	1	1	2	0	18	1	20
0	0	1	1	1	2	0	19	1	23
1	1	1	1	1	2	0	21	1	22
0	1	1	0	1	2	0	18	0	18
0	1	1	0	1	2	0	16	0	16
1	1	1	1	1	2	0	18	1	24
1	1	1	1	1	2	1	15	1	21
1	1	1	1	1	1	0	18	1	21
0	1	1	0	1	0	0	16	0	16
0	0	1	0	1	2	0	16	0	16
1	0	1	0	1	2	0	16	1	16
0	0	1	1	1	0	0	15	1	21
0	0	1	0	1	2	0	16	0	16
0	0	1	1	1	0	0	15	1	21
1	0	1	0	1	2	1	14	1	19
1	1	1	1	1	2	1	16	1	20
0	0	1	0	1	2	0	15	0	15
1	0	1	0	1	2	0	15	0	15
1	0	1	0	1	2	1	15	1	18
0	1	1	0	1	2	0	16	1	18
1	1	1	1	1	2	1	15	1	24
0	1	1	0	1	2	0	15	1	15
1	1	1	1	1	2	0	18	1	22
0	1	1	1	1	0	1	16	1	23
0	1	0	0	0	2	0	18	1	19
0	1	0	1	0	2	0	17	1	24
1	1	1	1	1	2	1	16	1	23
1	1	1	1	1	2	1	15	1	20
1	0	1	0	1	2	0	15	1	16
1	0	0	1	0	2	1	15	1	23
1	0	1	0	1	2	0	14	1	15
0	0	1	0	1	2	0	15	0	15
0	0	1	1	1	2	0	17	1	23
1	0	0	0	0	2	0	15	0	15
1	0	0	0	0	2	1	15	1	18
1	0	0	1	0	2	1	15	1	23
0	0	1	0	1	2	0	15	0	15
1	0	0	0	0	0	0	15	0	15
1	0	0	0	0	2	0	15	0	15
0	0	0	1	0	0	0	7	1	20
0	0	0	0	0	0	0	18	1	17
0	0	0	1	0	0	1	18	1	22
1	0	1	0	1	2	0	15	1	19
1	0	1	1	1	2	1	15	1	23
1	0	1	1	1	2	1	15	1	21
1	1	0	0	0	0	0	19	1	19
1	1	0	0	0	2	0	17	1	18
1	1	1	0	1	2	1	14	1	19
0	1	0	1	0	0	0	22	0	22
0	1	1	0	1	2	0	16	0	16
0	1	1	1	1	2	1	18	1	23
0	1	1	0	1	2	0	19	0	19
1	1	1	1	1	2	0	18	1	20
1	1	1	0	1	2	0	15	0	15
1	1	1	0	1	2	0	18	0	18
0	1	1	1	1	0	1	21	1	21
1	1	1	0	1	2	0	15	1	17
0	0	1	0	1	2	0	15	1	17
0	0	1	1	1	2	2	23	1	23
0	0	1	0	1	2	0	18	1	19
1	0	1	0	1	2	0	15	0	15
0	0	1	1	1	2	0	18	1	21
0	1	1	0	1	2	0	17	1	17
1	1	1	0	1	2	0	15	1	18
0	1	1	0	1	2	0	16	0	16
1	1	1	1	1	2	2	20	1	23
0	1	1	0	1	2	0	18	0	18
0	1	1	1	1	0	0	21	0	21
0	1	0	0	0	2	0	16	0	16
1	1	1	0	1	2	0	16	0	16
1	1	1	0	1	2	1	16	1	18
1	1	0	1	0	2	0	12	1	21
1	1	1	0	1	2	0	17	0	17
1	1	1	1	1	0	1	17	1	23
1	1	1	0	1	2	1	16	1	19
1	1	1	1	1	2	1	17	1	20
0	1	1	1	1	2	0	16	1	21
1	1	1	1	1	2	1	16	1	22
0	1	1	1	1	2	0	20	1	22
1	1	1	1	1	2	1	16	1	23
0	1	1	1	1	0	0	12	1	22
0	1	1	0	1	1	0	15	1	16
1	1	1	0	1	1	0	16	1	18
0	1	1	0	1	2	0	17	1	19
1	1	1	1	1	2	1	14	1	23
0	1	1	0	1	2	0	15	0	15
0	1	1	0	1	2	0	14	1	16
1	1	1	0	1	2	0	16	0	16
0	1	1	0	1	2	0	16	0	16
0	1	1	0	1	1	0	16	0	16
1	1	1	1	1	0	2	16	1	24
0	1	1	0	1	2	0	15	1	17
0	1	1	0	1	2	0	15	0	15
0	1	1	1	1	2	0	12	1	24
1	1	1	0	1	2	0	16	0	16
0	1	1	1	1	2	0	17	1	24
1	1	1	1	1	2	0	19	1	23
1	1	1	1	1	1	1	14	1	24
0	1	1	0	1	2	0	16	0	16
0	1	2	0	1	2	0	17	1	19
1	1	1	0	1	2	0	15	1	18
0	1	1	0	1	1	0	16	0	16
1	1	1	1	1	2	1	16	1	22
1	1	2	1	1	2	1	15	1	22
0	1	1	0	1	2	0	12	1	17
0	1	1	0	1	2	0	15	1	16
1	1	1	1	1	2	0	15	1	20
0	1	1	0	1	2	0	13	1	19
1	1	1	0	1	2	0	16	1	17
1	1	1	1	1	2	1	17	1	24
0	1	1	0	1	2	0	17	1	18
0	1	1	0	1	2	0	18	0	18
0	1	1	0	1	2	0	14	1	17
1	1	0	1	0	1	1	15	1	21
1	1	1	0	1	2	0	18	1	19
0	1	1	1	1	1	0	19	1	22
1	1	0	1	0	2	0	15	1	23
1	1	1	1	1	1	1	15	1	20
0	1	1	0	1	2	0	15	0	15
1	1	1	1	1	2	1	15	1	23
0	1	1	0	1	2	0	18	1	19
1	1	1	0	1	2	0	16	1	16
1	1	1	0	1	2	0	15	0	15
0	1	1	0	1	2	0	17	1	18
1	1	1	0	1	2	0	15	1	18
1	1	1	0	1	2	1	17	1	19
1	1	1	0	1	2	0	16	1	18
0	1	1	1	1	2	0	17	1	22
0	1	1	1	1	2	1	20	1	24
0	1	1	0	1	2	0	18	0	18
1	1	0	1	0	2	1	17	1	22
1	1	1	0	1	2	0	16	0	16
0	1	1	0	1	2	0	10	1	16
1	1	2	1	1	2	0	18	1	22
1	1	1	0	1	2	0	16	0	16
1	1	1	0	1	2	0	17	0	17
1	1	1	0	1	2	0	17	0	17
1	1	1	0	1	2	0	14	1	17
0	1	1	0	1	2	0	16	0	16
0	1	0	0	0	2	0	19	0	19
0	1	1	1	1	2	0	18	1	20
0	1	1	1	1	2	0	18	1	23
0	1	2	1	1	2	0	19	1	23
0	1	0	1	0	0	0	15	1	22
0	1	1	0	1	2	0	16	1	17
1	1	2	0	1	2	0	15	1	19
1	1	1	0	1	2	0	16	1	16
1	1	1	1	1	2	1	16	1	22
1	1	2	1	1	2	0	17	1	20
1	1	1	0	1	2	0	15	1	19
1	1	1	0	1	1	0	12	1	17
1	1	1	1	1	2	0	18	1	23
1	1	1	1	1	2	1	16	1	22
0	1	1	0	1	2	0	15	0	15
0	1	1	0	1	2	0	19	0	19
1	1	1	0	1	2	0	14	1	16
1	1	1	0	1	2	1	15	1	18
1	1	1	1	1	2	1	15	1	20
0	1	2	0	1	2	0	15	1	16
1	1	1	0	1	2	0	15	1	18
1	1	1	0	1	2	0	16	1	18
0	1	1	0	1	2	0	16	0	16
1	1	1	0	1	1	0	16	1	17
0	1	0	1	0	1	0	18	1	24
1	1	1	0	1	1	1	15	1	18
1	1	2	0	1	2	0	16	0	16
0	1	1	1	1	1	0	17	1	23
0	1	1	0	1	2	1	15	1	19
1	1	1	0	1	2	0	16	1	19
0	1	1	0	1	2	0	16	0	16
1	1	1	1	1	2	1	16	1	22
1	1	1	0	1	2	0	15	1	18
0	1	1	1	1	2	0	17	1	24
0	1	1	0	1	2	0	16	0	16
0	1	1	1	1	1	0	15	1	21
0	1	1	1	1	2	0	18	1	21
0	1	1	0	1	2	0	14	1	16
0	1	1	0	1	1	0	15	1	18
0	1	1	0	1	2	0	15	1	15
0	1	1	0	1	2	0	14	1	16
0	1	1	0	1	2	0	16	0	16
0	1	1	1	1	2	0	18	1	21
1	1	1	1	1	2	1	17	1	22
0	1	1	0	1	2	0	13	1	19
1	1	1	1	1	2	1	15	1	23
1	1	1	0	1	2	0	12	1	16
0	1	1	1	1	2	0	13	1	21
0	1	1	0	1	2	0	16	1	17
0	1	1	0	1	2	0	19	0	19
1	1	1	1	1	2	1	15	1	22
1	1	1	0	1	1	0	12	1	15
0	1	1	0	1	2	0	15	0	15
0	1	1	1	1	1	0	12	1	20
0	1	1	0	1	2	0	13	1	15
0	1	1	0	1	2	0	16	0	16
1	1	1	1	1	2	1	18	1	22
0	1	1	0	1	1	0	13	1	16
0	1	2	1	1	2	0	18	1	22
0	1	2	1	1	2	0	15	1	20
1	1	1	1	1	2	1	16	1	21
0	1	1	0	1	2	0	15	1	19
0	1	1	0	1	2	0	15	1	17
1	1	2	1	1	1	1	15	1	24
0	1	1	1	1	1	1	16	1	24
0	1	1	0	1	2	0	16	1	16
1	1	1	0	1	2	1	15	1	19
0	1	1	1	1	2	0	17	1	22
0	1	1	0	1	2	0	12	1	19
0	1	2	1	1	2	0	17	1	22
0	1	1	1	1	2	0	12	1	21
1	1	1	1	1	2	0	23	0	23
0	1	1	0	1	2	0	15	1	17
1	1	2	1	1	2	0	21	0	21
0	1	1	0	1	2	0	16	1	19
1	1	1	0	1	2	0	15	1	17
1	1	1	1	1	2	0	17	1	21
0	1	1	1	1	2	1	17	1	24
1	1	1	1	1	2	2	15	1	24
1	1	1	0	1	2	1	15	1	19
1	1	1	1	1	2	1	15	1	24
1	1	1	1	1	2	0	14	1	21
0	1	1	1	1	2	1	17	1	22
1	1	1	1	1	2	1	12	1	22
1	1	1	0	1	2	0	15	1	16
1	1	1	1	1	2	1	17	1	24
0	1	1	0	1	2	0	15	1	16
0	1	2	1	1	2	0	15	1	21
1	1	1	1	1	2	2	16	1	24
1	1	1	0	1	2	1	15	1	18
0	1	2	1	1	2	0	12	1	21
1	1	1	1	1	2	1	17	1	24
0	1	1	0	1	1	0	18	0	18
1	1	0	0	0	2	0	14	1	15
1	1	1	0	1	2	1	16	1	17
1	1	1	1	1	2	1	15	1	21
1	1	2	1	1	2	0	20	1	22
1	1	1	1	1	2	0	19	1	22
1	1	1	0	1	2	1	16	1	19
1	1	1	0	1	2	1	15	1	18
1	1	1	1	1	2	0	16	1	24
1	1	1	0	1	2	0	15	1	18
1	1	1	1	1	1	0	15	1	21
0	1	0	0	0	2	0	15	1	16
1	1	1	1	1	2	1	15	1	24
0	1	1	1	1	2	0	16	1	22
0	1	1	0	1	2	0	15	1	17
1	1	1	0	1	2	0	18	0	18
0	1	2	1	1	2	1	16	1	20
0	1	1	1	1	2	0	16	1	22
0	1	1	1	1	2	0	18	1	20
1	1	1	0	1	2	0	15	1	18
1	1	1	1	1	2	1	15	1	24
1	1	1	0	1	2	0	13	1	15
1	1	1	1	1	2	1	16	1	22
1	1	1	0	1	2	0	17	1	18
1	1	1	0	1	2	0	16	0	16
0	1	1	0	1	2	0	17	0	17
0	1	0	0	0	2	0	17	1	17
0	1	0	1	0	2	0	23	1	24
0	1	1	0	1	2	0	9	1	15
1	1	1	0	1	2	0	15	1	16
1	1	1	1	1	2	0	15	1	21
0	1	1	0	1	2	0	15	1	19
0	1	1	0	1	2	0	17	1	19
0	1	1	1	1	2	0	16	1	20
1	1	1	0	1	2	1	15	1	17
0	1	1	0	1	2	0	16	0	16
1	1	0	1	0	2	1	16	1	21
0	1	1	0	1	2	0	17	0	17
1	1	2	1	1	2	0	15	1	24
0	1	0	0	0	2	0	15	0	15
1	1	1	1	1	2	1	16	1	20
1	1	1	1	1	2	1	14	1	24
0	1	1	0	1	2	0	15	1	16
1	1	1	1	1	2	1	14	1	23
1	1	1	1	1	2	1	14	1	23
0	1	1	0	1	2	0	17	1	18
0	1	1	1	1	2	0	18	1	22
1	1	1	1	1	2	1	15	1	20
1	1	1	1	1	2	2	15	1	22
1	1	1	1	1	2	1	16	1	22
0	1	1	1	1	2	0	22	0	22
0	1	1	0	1	2	0	14	1	15
1	1	1	0	1	2	1	15	1	18
0	1	1	1	1	2	1	17	1	23
0	1	1	1	1	2	0	15	1	21
1	1	1	1	1	2	1	22	1	24
1	1	0	0	0	2	1	13	1	19
1	1	1	1	1	2	2	20	1	24
1	1	1	0	1	1	0	18	1	18
0	1	1	0	1	2	0	16	0	16
0	1	0	1	0	2	0	22	1	24
0	1	1	1	1	2	0	18	1	23
0	1	1	0	1	2	0	16	0	16
1	1	1	1	1	2	0	16	1	20
1	1	1	1	1	2	1	14	1	23
1	1	1	0	1	2	1	15	1	18
0	1	1	0	1	2	0	19	0	19
1	1	1	1	1	2	0	16	1	20
1	1	1	0	1	2	1	15	1	18
1	1	1	0	1	2	0	15	1	16
1	1	1	0	1	2	1	15	1	19
1	1	1	1	1	2	2	17	1	21
0	1	0	1	0	2	0	12	1	21
1	1	1	1	1	1	0	15	1	21
0	1	1	0	1	2	0	14	1	17
1	1	1	1	1	2	1	15	1	24
1	1	1	1	1	1	0	15	1	21
1	1	1	0	1	2	0	16	0	16
0	1	1	1	1	2	0	17	1	22
0	1	1	1	1	2	0	20	1	20
0	1	1	0	1	2	0	17	1	17
0	1	0	1	0	2	1	18	1	24
0	1	1	0	1	2	0	16	0	16
1	1	1	1	1	2	1	12	1	24
1	1	1	1	1	0	2	15	1	23
1	1	1	1	1	2	1	16	1	21
1	1	1	0	1	2	0	15	1	18
0	1	1	0	1	2	0	17	0	17
0	1	1	0	1	2	0	19	0	19
1	1	1	1	1	2	1	15	1	21
1	1	1	0	1	2	0	17	0	17
1	1	1	1	1	2	1	15	1	24
1	1	1	1	1	2	1	17	1	23
1	1	1	0	1	2	0	15	1	16
1	1	1	0	1	2	0	16	1	16
0	1	2	1	1	2	0	18	1	22
1	1	1	0	1	2	0	18	0	18
0	1	1	1	1	2	0	13	1	21
0	1	1	1	1	2	0	15	1	21
0	1	1	0	1	2	0	16	0	16
1	1	1	1	1	2	1	15	1	21
0	1	1	1	1	2	0	18	1	23
1	1	1	0	1	2	0	15	1	18
1	1	1	1	1	2	1	18	1	23
1	1	1	1	1	2	0	16	1	20
0	1	1	0	1	2	0	14	1	16
0	1	2	1	1	2	1	19	1	22
0	1	1	1	1	2	0	15	1	20
0	1	0	1	0	2	0	14	1	22
1	1	1	1	1	2	1	15	1	20
1	1	1	1	1	2	1	15	1	20
0	1	2	1	1	2	0	18	1	23
1	1	1	1	1	2	1	16	1	23
0	1	1	1	1	2	0	17	1	22
1	1	1	1	1	2	1	18	1	22
1	1	1	0	1	1	0	17	0	17
1	1	1	0	1	2	0	17	1	17
1	1	1	1	1	2	0	16	1	23
1	1	1	1	1	2	0	20	0	20
1	1	1	1	1	2	1	15	1	24
1	1	1	1	1	2	1	18	1	22
1	1	1	1	1	1	0	15	1	23
1	1	0	1	0	2	2	16	1	20
0	1	1	1	1	2	0	21	1	24
0	1	1	0	1	2	0	17	1	18
1	1	1	1	1	2	1	16	1	23
1	1	1	1	1	2	1	19	1	20
1	1	1	1	1	1	0	17	1	20
1	1	1	1	1	1	0	16	1	20
1	1	1	1	1	2	0	18	1	20
1	1	1	0	1	2	0	15	1	17
1	1	1	0	1	2	0	18	1	19
1	1	1	0	1	2	0	17	0	17
1	1	1	1	1	2	1	17	1	24
1	1	1	1	1	2	1	19	1	24
1	1	1	1	1	2	0	18	1	24
1	1	1	1	1	2	0	20	0	20
1	1	1	0	1	2	0	17	0	17
0	1	1	1	1	2	0	16	1	23
1	1	1	0	1	2	0	15	0	15
1	1	1	1	1	2	0	15	1	22
0	1	1	0	1	2	0	16	1	19
1	1	1	0	1	2	1	15	1	17
0	1	1	1	1	2	0	18	1	22
0	1	2	1	1	2	0	18	1	22
0	1	2	0	1	2	0	17	1	18
0	1	1	1	1	2	0	16	1	20
0	1	2	0	1	2	0	18	1	19
1	1	1	1	1	2	1	16	1	22
0	1	1	1	1	2	1	18	1	21
1	1	2	1	1	1	1	16	1	23
1	1	1	1	1	2	0	16	1	21
0	1	2	1	1	2	0	20	1	24
0	1	1	1	1	2	0	18	1	21
1	1	1	1	1	2	1	15	1	21
1	1	1	0	1	2	0	16	1	19
0	1	2	0	1	2	0	16	1	18
0	1	1	1	1	2	0	18	1	21
1	1	1	0	1	2	1	14	1	16
1	1	1	1	1	2	0	23	1	23
1	1	2	1	1	1	1	18	1	21
1	1	1	0	1	2	0	15	1	18
1	1	1	1	1	1	1	16	1	21
0	1	1	0	1	1	0	17	0	17
1	1	1	1	1	1	1	16	1	20
0	1	1	0	1	1	0	16	0	16
1	1	1	1	1	2	2	16	1	23
1	1	1	1	1	2	1	16	1	20
0	1	1	1	1	2	0	17	1	20
0	1	2	1	1	2	0	15	1	21
0	1	2	1	1	2	0	16	1	22
1	1	1	1	1	2	0	14	1	20
1	1	1	1	1	2	0	16	1	20
0	1	1	1	1	2	1	13	1	22
1	1	2	1	1	2	1	20	1	23
0	1	1	0	1	2	1	15	1	16
1	1	1	1	1	1	1	18	1	20
1	1	1	1	1	2	1	16	1	23
1	1	1	0	1	2	1	16	1	18
1	1	1	0	1	2	1	15	1	19
1	1	1	0	1	2	0	15	1	18
1	1	1	0	1	2	0	15	0	15
1	1	1	0	1	1	0	14	1	15
1	1	1	0	1	2	0	15	1	18
1	1	2	0	1	2	0	18	0	18
1	1	1	1	1	2	1	18	1	21
1	1	2	1	1	2	0	16	1	21
1	1	2	1	1	2	1	18	1	24
1	1	1	1	1	2	2	16	1	24
1	1	2	1	1	2	0	21	0	21
1	1	2	0	1	2	0	12	1	19
1	1	2	1	1	2	2	14	1	23
0	1	2	0	1	2	0	16	0	16
1	1	1	1	1	2	1	17	1	22
0	1	1	1	1	2	1	17	1	23
0	1	1	1	1	2	0	18	1	20
0	1	1	0	1	2	0	15	1	15
0	1	1	1	1	2	0	17	1	21
1	1	1	1	1	2	2	15	1	21
1	1	1	1	1	2	2	16	1	21
1	1	1	1	1	2	1	16	1	21
1	1	1	1	1	2	1	15	1	21
1	1	0	1	0	1	1	15	1	24
0	1	2	1	1	2	0	17	1	20
1	1	1	1	1	2	1	15	1	23
1	1	1	1	1	2	1	17	1	22
1	1	1	1	1	1	0	23	0	23
0	1	1	0	1	2	0	18	0	18
1	1	1	1	1	2	1	16	1	23
1	1	1	0	1	2	0	14	1	18
1	1	1	0	1	2	0	15	1	18
1	1	1	1	1	2	0	22	0	22
1	1	1	1	1	2	2	16	1	23
1	1	1	0	1	2	0	16	0	16
0	1	1	0	1	2	0	16	1	16
1	1	2	1	1	2	0	18	1	23
1	1	1	0	1	2	0	15	0	15
0	1	1	0	1	2	0	15	1	18
0	1	1	0	1	2	0	15	0	15
1	1	0	1	0	2	1	15	1	21
1	1	0	1	0	1	1	16	1	22
1	1	2	1	1	2	0	21	1	22
0	1	1	0	1	2	0	15	1	17
0	1	1	1	1	2	1	17	1	24
1	1	1	0	1	2	1	16	1	18
0	1	1	1	1	2	0	18	1	20
1	1	1	1	1	2	1	15	1	22
1	1	1	0	1	2	1	15	1	17
1	1	1	1	1	2	1	18	1	23
0	1	1	0	1	2	0	16	1	18
0	1	1	0	1	2	0	15	0	15
1	1	1	0	1	2	0	15	1	16
0	1	2	0	1	2	0	16	1	18
1	1	1	1	1	2	1	15	1	21
1	1	2	0	1	2	0	16	1	17
1	1	1	1	1	2	1	17	1	24
1	1	1	0	1	2	1	16	1	19
1	1	1	1	1	2	1	15	1	23
1	1	1	1	1	2	1	16	1	21
1	1	1	0	1	2	0	16	0	16
0	1	1	0	1	1	0	17	1	18
1	1	1	1	1	2	1	16	1	23
0	1	1	0	1	2	0	18	0	18
0	1	1	0	1	2	0	18	1	19
1	1	1	1	1	2	1	16	1	21
1	1	1	1	1	2	0	15	1	22
0	1	1	1	1	2	0	18	1	22
0	1	1	0	1	2	0	17	0	17
0	1	1	1	1	2	0	16	1	21
1	1	1	1	1	0	1	15	1	23
1	1	1	0	1	1	0	15	0	15
0	1	1	0	1	2	0	15	1	16
0	1	1	1	1	1	1	17	1	22
1	1	1	1	1	2	1	15	1	20
1	1	1	1	1	2	1	19	1	22
1	1	1	0	1	2	0	16	0	16
0	1	1	1	1	2	0	18	1	24
1	1	1	1	1	2	1	18	1	24
1	1	2	1	1	2	0	17	1	20
1	1	1	1	1	2	1	13	1	21
1	1	1	1	1	2	1	17	1	22
1	1	1	1	1	1	0	17	1	22
1	1	2	1	1	2	1	16	1	23
1	1	1	0	1	2	0	15	1	19
1	1	1	1	1	2	0	16	1	20
0	1	1	1	1	2	1	17	1	23
0	1	1	1	1	2	0	19	1	23
1	1	1	0	1	2	0	16	0	16
1	1	1	0	1	2	0	17	0	17
0	1	2	1	1	2	0	23	0	23
1	1	2	1	1	2	0	19	1	20
1	1	1	0	1	2	0	15	1	18
0	1	1	1	1	2	0	20	0	20
0	1	1	0	1	2	0	15	1	16
0	1	1	0	1	2	0	16	0	16
1	1	1	0	1	2	0	16	0	16
1	1	0	0	0	2	0	16	1	18
0	1	1	0	1	2	0	17	0	17
1	1	1	1	1	2	1	16	1	20
1	1	0	1	0	2	1	14	1	20
1	1	1	1	1	2	2	17	1	22
1	1	1	0	1	2	0	16	1	16
1	1	1	1	1	2	1	19	1	24
0	1	1	1	1	2	0	17	1	20
1	1	1	1	1	2	0	14	1	21
1	1	1	0	1	2	0	16	1	19
1	1	1	1	1	2	1	16	1	20
1	1	1	1	1	2	1	17	1	22
1	1	1	0	1	2	0	15	1	18
1	1	1	1	1	2	0	15	1	21
0	1	2	1	1	2	0	16	1	23
1	1	1	1	1	2	2	15	1	24
0	1	1	0	1	2	0	15	1	17
1	1	1	0	1	0	1	17	1	19
0	1	1	1	1	2	0	19	1	21
1	1	1	0	1	2	1	15	1	17
0	1	1	1	1	1	1	18	1	24
0	1	1	1	1	2	1	16	1	23
1	1	1	1	1	2	0	16	1	21
0	1	1	1	1	2	0	18	1	24
0	1	1	1	1	2	0	16	1	20
1	1	1	0	1	2	1	16	1	17
0	1	1	1	1	2	1	18	1	22
1	1	1	1	1	2	0	15	1	20
1	1	1	1	1	2	1	14	1	21
1	1	1	0	1	2	0	16	1	19
1	1	1	0	1	2	1	15	1	16
1	1	1	0	1	2	1	15	1	18
1	1	1	0	1	2	0	15	1	19
1	1	0	1	0	2	1	19	1	21
1	1	1	0	1	2	0	14	1	19
0	1	1	0	1	2	0	16	0	16
0	1	1	1	1	2	1	17	1	22
1	1	1	0	1	2	0	14	1	16
0	1	1	1	1	1	1	18	1	22
1	1	1	0	1	2	0	15	1	16
1	1	1	0	1	1	1	17	1	18
1	1	1	1	1	2	0	16	1	23
1	1	1	0	1	2	0	16	0	16
0	0	1	0	1	2	0	17	1	18
1	0	1	0	1	2	0	15	1	16
0	0	1	0	1	2	0	14	1	19
0	0	1	0	1	2	0	15	0	15
0	0	1	0	1	2	0	16	0	16
1	0	1	1	1	2	1	17	1	21
1	0	1	0	1	2	0	15	0	15
1	0	1	1	1	2	0	16	1	22
1	0	1	1	1	2	1	15	1	22
0	0	1	1	1	2	1	19	1	24
0	0	1	0	1	2	0	14	1	15
0	0	1	0	1	2	0	15	0	15
1	0	2	1	1	2	0	15	1	21
0	0	1	1	1	2	1	16	1	24
1	0	1	1	1	2	1	19	1	22
1	0	0	1	0	2	1	15	1	20
0	0	1	1	1	2	0	18	1	20
1	0	1	1	1	2	0	18	1	24
0	0	1	1	1	2	0	15	1	23
1	0	1	0	1	2	0	15	1	15
0	0	1	0	1	2	0	14	1	15
1	0	1	1	1	2	1	16	1	22
0	0	1	0	1	2	0	16	0	16
0	0	1	1	1	2	1	19	1	22
0	0	1	0	1	2	0	16	1	18
1	0	1	0	1	2	0	15	0	15
0	0	1	0	1	2	0	13	1	15
1	0	1	1	1	2	1	18	1	20
0	0	1	1	1	2	0	19	1	20
1	0	1	0	1	2	1	17	1	18
0	0	1	1	1	2	0	15	1	20
1	0	1	1	1	2	1	16	1	20
1	0	1	0	1	2	0	15	0	15
0	0	1	0	1	2	0	19	0	19
0	0	1	1	1	2	1	16	1	20
0	0	1	0	1	2	0	12	1	16
0	0	1	1	1	2	0	18	1	21
0	0	1	1	1	2	0	12	1	20
0	0	1	0	1	2	0	12	1	18
0	0	1	1	1	2	0	14	1	22
0	1	1	0	1	2	0	15	1	16
1	1	1	0	1	2	0	16	1	17
1	1	1	0	1	2	0	15	0	15
0	1	1	0	1	2	0	15	1	16
0	1	1	1	1	2	0	18	1	21
0	1	1	0	1	2	0	15	0	15
1	1	0	0	0	2	0	15	1	18
0	1	1	0	1	2	0	16	1	17
1	1	1	1	1	2	2	16	1	22
1	1	1	1	1	2	0	15	1	22
0	1	1	0	1	2	0	14	1	16
0	1	1	0	1	2	0	17	1	17
1	1	1	0	1	2	0	16	0	16
1	1	1	0	1	2	0	15	0	15
1	1	1	1	1	2	1	18	1	21
1	1	1	0	1	2	0	18	1	19
0	1	1	0	1	2	0	15	0	15
0	1	1	0	1	2	0	15	0	15
1	1	1	0	1	2	0	14	1	15
0	0	1	1	1	2	1	17	1	22
1	1	1	0	1	2	0	15	0	15
1	1	1	0	1	2	0	15	0	15
0	1	1	0	1	2	0	15	0	15
1	0	1	1	1	2	1	15	1	21
0	1	1	0	1	2	0	16	0	16
0	0	1	1	1	2	1	17	1	21
0	0	1	0	1	2	0	14	1	18
1	0	1	0	1	2	0	16	0	16
1	1	1	0	1	2	1	12	1	18
1	1	0	1	0	0	1	15	1	22
0	1	1	0	1	2	0	14	1	16
0	1	1	1	1	2	0	16	1	24
0	1	1	0	1	2	0	15	1	19
1	1	1	0	1	2	0	16	0	16
1	1	0	1	0	0	1	18	1	20
1	1	1	1	1	2	1	20	1	22
0	1	1	1	1	2	0	15	1	21
1	0	2	0	1	2	0	17	0	17
1	1	1	1	1	2	1	16	1	23
1	1	1	0	1	2	0	15	0	15
1	1	1	0	1	2	0	14	1	16
1	1	1	0	1	2	0	16	0	16
1	1	1	1	1	2	1	19	1	20
0	1	1	1	1	2	0	20	0	20
0	1	0	0	0	2	0	16	0	16
0	1	1	1	1	2	0	18	1	21
0	1	1	1	1	2	1	20	1	22
0	1	1	0	1	2	0	17	0	17
1	1	0	1	0	2	1	15	1	22
0	1	1	0	1	2	0	15	0	15
0	1	1	1	1	2	0	18	1	24
0	0	1	0	1	0	0	15	1	17
0	1	1	0	1	2	0	15	0	15
0	1	1	1	1	2	0	16	1	20
0	1	1	1	1	2	1	14	1	21
1	1	1	1	1	2	0	18	1	20
1	1	0	1	0	2	1	18	1	21
0	1	1	0	1	2	0	17	0	17
1	1	1	0	1	2	0	15	0	15
0	1	1	0	1	2	0	18	0	18
0	1	1	0	1	2	0	13	1	16
0	1	1	1	1	2	0	15	1	22
0	1	1	0	1	2	0	16	0	16
1	1	1	0	1	2	0	18	0	18
0	0	1	0	1	2	0	15	1	18
0	0	1	0	1	1	0	13	1	15
1	0	1	0	1	2	0	17	0	17
1	0	1	0	1	0	1	15	1	18
0	0	1	0	1	0	0	16	1	18
1	0	1	1	1	0	1	15	1	23
1	0	1	0	1	2	0	16	1	18
1	0	1	0	1	2	1	16	1	18
0	0	1	0	1	0	0	15	1	18
0	0	1	0	1	2	0	15	0	15
1	1	1	1	1	2	1	15	1	22
1	1	1	0	1	2	0	16	0	16
1	1	1	0	1	2	0	16	1	19
1	1	1	1	1	2	1	20	1	24
0	1	1	1	1	2	1	17	1	24
0	0	1	1	1	2	1	19	1	24
0	0	1	1	1	0	0	18	1	22
0	0	1	0	1	2	0	15	0	15
1	0	1	1	1	2	1	15	1	21
0	0	1	0	1	0	0	13	1	17
0	0	1	0	1	0	0	15	0	15
1	0	1	0	1	2	0	15	0	15
1	0	1	0	1	2	1	15	1	17
1	0	1	0	1	2	0	14	1	19
1	0	1	0	1	2	0	18	0	18
0	0	1	1	1	0	0	18	1	20
1	0	0	0	0	2	1	18	1	18
0	0	1	0	1	0	0	15	1	15
0	0	1	1	1	2	1	19	1	23
1	0	1	1	1	2	1	15	1	20
1	0	1	1	1	0	1	16	1	20
1	0	1	0	1	2	0	15	0	15
1	1	1	1	1	2	0	19	1	20
1	1	1	0	1	2	0	17	0	17
1	1	1	1	1	2	1	18	1	24
1	1	1	1	1	2	1	17	1	20
0	1	0	1	0	2	0	16	1	20
1	1	1	1	1	2	0	15	1	20
1	0	1	0	1	2	0	16	0	16
0	1	1	0	1	2	0	15	0	15
1	1	1	0	1	2	0	15	0	15
1	1	1	0	1	2	0	16	0	16
0	0	1	1	1	2	0	17	1	23
1	0	1	1	1	2	1	16	1	20
0	1	1	0	1	2	0	17	0	17
0	1	1	0	1	0	0	18	0	18
0	1	0	0	0	2	0	18	0	18
0	1	1	1	1	2	0	17	1	20
0	0	1	0	1	1	0	14	1	17
0	1	1	1	1	2	0	19	1	21
1	0	1	1	1	2	0	18	1	21
1	0	1	1	1	2	1	15	1	20
0	0	1	0	1	0	0	14	1	15
0	0	1	0	1	1	0	15	1	18
0	0	1	1	1	1	0	17	1	20
0	0	1	0	1	2	0	16	1	17
1	0	1	0	1	2	1	15	1	19
0	1	1	1	1	2	0	18	1	20
0	1	1	0	1	2	0	19	1	19
0	0	1	0	1	0	0	17	0	17
1	0	1	0	1	2	0	15	1	18
1	0	1	1	1	2	1	18	1	22
1	0	1	0	1	0	0	15	1	16
1	0	1	1	1	2	1	16	1	21
1	1	1	1	1	2	2	14	1	24
0	1	1	0	1	2	0	14	1	15
0	0	1	0	1	2	0	16	0	16
0	1	1	1	1	2	0	19	1	22
0	1	1	0	1	0	0	18	1	19
0	1	0	1	0	0	0	14	1	21
0	1	1	0	1	2	0	15	1	19
0	1	1	1	1	0	0	17	1	21
1	1	1	1	1	2	1	15	1	23
0	1	1	1	1	2	1	17	1	23
1	1	1	1	1	2	0	18	1	24
0	1	1	0	1	2	0	16	1	18
1	0	1	0	1	2	0	17	1	18
0	1	1	0	1	2	0	15	1	16
1	1	1	1	1	2	1	14	1	21
1	1	1	0	1	2	0	15	0	15
0	1	1	0	1	2	0	18	0	18
1	1	0	1	0	2	0	17	1	21
0	1	1	0	1	1	0	17	0	17
1	1	1	0	1	2	0	15	0	15
0	1	1	1	1	2	0	15	1	21
0	1	1	0	1	2	0	14	1	15
0	1	1	0	1	2	0	15	0	15
1	1	1	0	1	2	0	14	1	15
0	1	1	0	1	2	0	15	1	19
1	1	1	0	1	2	0	19	0	19
0	0	1	1	1	1	1	18	1	22
0	1	1	0	1	2	0	15	1	19
1	0	1	0	1	2	0	16	0	16
1	1	1	0	1	2	1	16	1	19
1	0	1	0	1	2	0	16	1	19
0	1	1	0	1	2	0	15	0	15
0	1	1	0	1	0	0	16	0	16
1	1	1	0	1	2	0	15	1	16
1	1	1	0	1	2	0	16	1	18
0	1	1	0	1	2	0	13	1	15
1	1	1	1	1	2	0	16	1	21
1	1	1	1	1	2	1	16	1	23
1	1	1	0	1	2	1	18	1	19
1	1	1	0	1	2	0	17	1	18
0	1	1	0	1	2	0	17	0	17
1	1	1	1	1	2	0	16	1	24
0	1	1	0	1	1	0	15	1	18
0	1	1	0	1	2	0	17	1	19
0	1	1	1	1	2	1	18	1	24
0	1	1	1	1	2	0	15	1	20
0	0	1	1	1	2	1	17	1	22
1	1	1	1	1	1	1	16	1	20
1	1	1	1	1	2	1	15	1	24
0	1	1	0	1	2	0	16	1	17
0	1	1	0	1	2	0	13	1	15
1	1	1	0	1	2	0	16	1	19
1	1	1	0	1	2	0	16	0	16
1	1	1	1	1	2	1	15	1	21
1	1	1	1	1	2	1	15	1	20
1	1	1	0	1	2	0	15	1	16
0	1	1	1	1	2	0	13	1	20
1	0	0	1	0	2	1	15	1	24
0	0	1	0	1	2	0	14	1	15
1	0	0	1	0	2	1	16	1	23
1	0	1	0	1	2	1	15	1	19
1	0	1	0	1	2	1	16	1	18
1	0	0	1	0	2	1	15	1	22
1	0	1	1	1	2	1	17	1	21
0	0	1	1	1	2	1	17	1	23
1	0	1	1	1	2	1	19	1	23
0	0	1	0	1	2	0	15	1	16
0	0	1	1	1	1	1	18	1	23
1	0	1	1	1	2	1	15	1	21
1	0	1	1	1	2	0	16	1	20
1	0	1	0	1	2	0	15	1	16
1	0	1	1	1	1	1	15	1	21
1	0	1	0	1	2	1	16	1	19
1	1	1	1	1	2	0	18	1	20
1	1	1	1	1	2	0	15	1	20
0	0	1	1	1	2	1	16	1	20
1	1	1	1	1	2	0	15	1	21
0	0	1	1	1	0	0	16	1	20
0	0	1	1	1	2	0	18	1	21
1	0	1	0	1	2	0	18	0	18
0	0	1	1	1	0	0	18	1	21
1	0	1	0	1	2	0	17	0	17
0	0	1	0	1	2	0	14	1	18
0	0	1	1	1	2	0	16	1	20
0	0	0	0	0	2	0	17	0	17
1	0	1	0	1	2	0	13	1	17
0	0	1	0	1	2	0	17	0	17
0	0	1	0	1	1	0	16	0	16
0	0	1	0	1	1	0	15	0	15
1	0	1	0	1	0	1	15	1	19
0	0	1	0	1	0	0	15	0	15
1	0	1	0	1	2	1	15	1	19
0	0	1	0	1	2	0	14	1	15
0	0	1	0	1	2	0	14	1	19
1	0	1	1	1	2	1	15	1	23
1	0	1	0	1	2	0	14	1	17
1	0	1	0	1	2	1	16	1	19
1	0	1	0	1	2	0	14	1	15
0	0	1	1	1	0	0	15	1	20
0	1	1	0	1	0	0	16	1	19
0	0	1	0	1	2	0	15	0	15
1	0	0	0	0	2	0	16	0	16
1	0	1	1	1	2	1	15	1	20
0	0	1	1	1	2	1	15	1	22
0	1	1	1	1	2	1	16	1	24
1	0	1	1	1	0	1	17	1	20
0	0	1	0	1	2	0	14	1	19
0	0	1	1	1	2	0	14	1	23
0	0	1	1	1	2	0	14	1	22
0	0	1	0	1	2	0	17	0	17
0	0	2	0	1	2	0	17	0	17
0	0	1	0	1	0	0	16	1	17
1	0	0	1	0	2	1	17	1	23
1	0	1	1	1	2	2	15	1	23
1	0	1	1	1	0	1	18	1	22
0	0	1	0	1	2	0	16	1	18
0	0	1	1	1	2	0	15	1	21
0	0	1	0	1	2	0	16	0	16
1	0	1	1	1	2	1	16	1	22
1	0	1	0	1	2	0	15	1	19
1	0	1	1	1	2	1	17	1	21
0	0	1	1	1	2	1	14	1	24
0	0	1	1	1	0	0	14	1	21
1	0	1	0	1	2	0	16	0	16
0	0	1	0	1	2	0	15	1	16
0	0	2	0	1	2	0	15	0	15
0	0	1	0	1	2	0	15	0	15
1	0	1	0	1	2	0	15	1	17
1	0	1	0	1	2	1	15	1	18
1	0	1	1	1	2	1	14	1	20
1	0	1	0	1	2	1	15	1	19
1	0	1	1	1	2	0	16	1	20
0	0	1	1	1	2	1	18	1	24
0	0	1	0	1	2	0	15	1	17
0	0	1	0	1	2	0	15	1	15
0	0	1	0	1	2	0	15	1	17
0	0	1	0	1	2	0	15	1	15
0	0	1	0	1	2	0	15	0	15
1	0	1	1	1	2	1	16	1	23
0	0	1	1	1	2	0	17	1	20
0	0	1	1	1	2	0	17	1	24
0	0	1	0	1	2	0	19	0	19
1	0	1	0	1	2	0	14	1	18
1	0	1	1	1	2	1	17	1	20
0	0	1	0	1	2	0	15	0	15
1	0	1	0	1	2	1	14	1	18
0	0	1	1	1	2	1	18	1	23
0	0	1	1	1	2	0	20	1	21
1	0	1	1	1	2	1	15	1	22
1	0	1	1	1	2	0	20	1	22
1	0	1	0	1	2	1	15	1	19
1	0	1	1	1	2	1	18	1	21
0	0	1	0	1	2	1	13	1	16
0	0	1	1	1	2	0	13	1	22
1	0	0	0	0	2	1	15	1	18
1	0	1	1	1	2	2	18	1	23
1	0	1	0	1	2	1	14	1	19
1	0	1	1	1	2	0	18	1	22
1	0	1	0	1	2	1	15	1	18
0	0	1	0	1	2	0	17	0	17
0	0	1	0	1	2	0	14	1	15
0	0	1	1	1	2	0	15	1	21
0	0	1	0	1	2	0	15	0	15
0	0	1	1	1	2	0	15	1	24
1	0	1	1	1	2	1	18	1	23
0	0	1	1	1	2	0	19	1	21
0	0	1	1	1	2	0	15	1	20
0	0	1	0	1	2	0	15	0	15
0	0	1	0	1	2	0	16	1	19
0	0	1	0	1	0	0	16	1	19
0	0	1	0	1	2	0	15	0	15
1	0	1	1	1	2	1	15	1	21
0	0	1	1	1	2	2	16	1	22
1	0	1	1	1	2	1	13	1	22
0	0	1	1	1	2	1	15	1	20
0	0	1	1	1	2	0	13	1	23
0	0	1	1	1	2	0	19	1	20
1	0	1	0	1	2	0	15	0	15
1	0	1	0	1	2	0	15	0	15
1	0	1	0	1	2	1	14	1	16
0	0	1	0	1	2	0	15	0	15
0	0	1	0	1	2	0	15	1	16
0	0	1	0	1	2	0	15	0	15
0	0	1	0	1	2	0	15	1	19
1	0	1	0	1	2	0	17	0	17
1	0	1	0	1	2	0	15	1	19
0	0	1	0	1	2	0	16	1	19
0	0	1	1	1	2	1	17	1	23
1	0	1	0	1	2	1	15	1	18
1	0	0	1	0	2	0	18	1	20
0	0	1	1	1	2	0	15	1	23
1	0	1	0	1	2	0	16	0	16
1	0	1	0	1	2	0	17	0	17
1	0	1	0	1	2	0	18	0	18
0	0	1	1	1	2	1	15	1	23
1	0	1	0	1	2	0	15	1	18
1	0	1	0	1	2	0	16	1	17
0	0	1	0	1	0	0	15	0	15
0	0	1	0	1	2	0	12	1	16
1	0	1	0	1	2	0	15	0	15
0	0	1	0	1	2	0	16	1	17
0	0	1	0	1	2	0	14	1	18
1	0	1	1	1	2	0	19	1	22
1	0	1	0	1	2	0	15	0	15
1	0	1	0	1	2	0	15	1	18
1	0	1	0	1	2	0	17	0	17
0	0	1	0	1	2	0	16	0	16
1	0	1	0	1	2	1	15	1	19
1	0	2	0	1	2	0	16	1	19
1	0	1	0	1	2	0	18	0	18
1	0	1	1	1	2	0	15	1	21
1	0	1	1	1	2	1	18	1	24
1	0	1	0	1	2	0	14	1	15
1	0	1	0	1	2	0	15	0	15
1	0	1	0	1	2	0	17	0	17
1	0	0	1	0	0	1	17	1	22
[truncated: 683 more rows]

## Sheet: surveyR2
sex	residence	education_status	agecat	Formal_education	religion_status	marital_status	age_1stsex	eversex	age
0	0	1	0	1	2	0	18	1	18
1	0	1	1	1	2	1	22	1	22
0	0	1	1	1	2	0	20	1	20
0	0	1	0	1	2	0	18	0	18
1	0	1	0	1	2	1	18	1	18
0	0	1	1	1	2	2	21	1	21
0	0	1	1	1	2	0	20	1	20
1	0	1	1	1	2	1	22	1	22
1	0	1	0	1	2	0	17	0	17
1	0	2	1	1	2	1	21	1	21
1	0	1	1	1	2	0	20	1	20
1	0	0	1	0	2	1	20	1	20
0	0	1	0	1	2	0	17	1	17
0	0	1	0	1	2	0	17	1	17
0	0	1	1	1	2	0	22	1	22
0	0	1	1	1	2	1	24	1	24
0	0	1	1	1	2	1	23	1	23
1	0	1	1	1	2	1	22	1	22
1	0	1	0	1	2	0	17	1	17
0	0	1	1	1	2	0	24	1	24
0	0	1	0	1	2	0	18	1	18
1	0	1	1	1	2	1	20	1	20
1	0	1	0	1	2	1	18	1	18
1	0	1	1	1	2	1	22	1	22
0	0	0	1	0	2	0	22	1	22
0	0	1	0	1	2	0	18	0	18
1	0	1	0	1	2	0	18	1	18
1	0	0	0	0	2	0	19	1	19
1	0	1	1	1	2	2	24	1	24
0	0	1	1	1	0	0	20	1	20
1	0	1	1	1	2	1	24	1	24
0	0	1	1	1	2	0	21	1	21
0	0	0	0	0	0	0	18	1	18
0	0	1	0	1	2	0	18	1	18
0	0	1	0	1	2	0	18	1	18
0	0	1	0	1	2	0	18	1	18
1	0	1	1	1	2	1	22	1	22
0	0	1	1	1	2	0	24	1	24
1	0	1	1	1	2	2	22	1	22
1	0	1	1	1	0	1	20	1	20
1	0	1	0	1	0	0	18	1	18
0	0	1	1	1	2	1	23	1	23
1	0	1	0	1	2	0	18	1	18
1	0	1	1	1	2	1	22	1	22
1	0	1	0	1	2	0	15	0	15
1	0	1	1	1	2	1	20	1	20
1	0	1	0	1	2	0	16	0	16
0	0	1	1	1	0	0	21	1	21
0	0	1	1	1	0	2	23	1	23
1	0	1	1	1	2	2	23	1	23
1	0	1	1	1	2	1	24	1	24
0	0	1	1	1	2	1	20	1	20
0	0	1	1	1	2	0	23	1	23
1	0	1	0	1	2	1	18	1	18
0	0	1	1	1	2	0	22	1	22
0	0	1	1	1	2	1	20	1	20
1	0	1	0	1	2	0	18	1	18
0	0	1	0	1	2	0	17	1	17
1	0	1	1	1	2	2	21	1	21
0	0	1	1	1	0	0	23	1	23
1	0	1	0	1	2	1	19	1	19
0	0	1	1	1	2	0	23	1	23
0	0	1	1	1	2	0	22	1	22
1	0	0	1	0	2	1	22	1	22
0	0	1	1	1	2	0	20	1	20
0	0	1	0	1	2	0	19	1	19
0	0	0	1	0	0	0	20	0	20
0	0	1	1	1	2	1	23	1	23
1	0	1	1	1	2	1	24	1	24
1	0	1	1	1	2	2	21	0	21
0	0	2	1	1	2	0	22	1	22
0	0	1	1	1	2	1	21	1	21
0	0	0	1	0	2	2	20	1	20
0	0	1	1	1	2	0	22	1	22
0	0	1	1	1	2	0	22	0	22
0	0	1	1	1	0	0	21	0	21
0	0	1	0	1	0	0	18	0	18
0	0	1	0	1	2	0	19	1	19
0	0	1	1	1	2	1	22	1	22
0	0	1	0	1	0	0	17	1	17
1	0	1	1	1	2	0	20	1	20
1	0	1	0	1	2	0	19	1	19
0	0	1	1	1	2	0	21	1	21
0	0	1	0	1	2	0	17	1	17
0	0	1	0	1	0	0	18	1	18
0	0	1	0	1	0	0	18	1	18
1	0	1	0	1	2	0	17	0	17
1	0	0	0	0	2	0	17	0	17
1	0	1	1	1	2	1	20	1	20
0	0	1	0	1	0	0	18	1	18
0	0	1	1	1	2	1	23	1	23
1	0	1	0	1	0	0			17
1	0	1	0	1	2	0	18	0	18
1	0	1	1	1	2	1	21	1	21
0	0	1	0	1	2	0	18	1	18
0	0	1	1	1	2	0	20	1	20
0	0	1	0	1	2	0	17	0	17
0	0	1	0	1	0	0	18	1	18
0	0	1	1	1	0	0	24	1	24
0	0	1	1	1	2	0	24	1	24
0	0	1	1	1	0	0	20	1	20
1	0	0	1	0	2	0	23	1	23
1	0	0	1	0	0	1	22	1	22
0	0	1	1	1	2	0	23	1	23
1	0	1	1	1	2	0	20	1	20
0	0	1	0	1	2	0	17	0	17
1	0	1	1	1	2	2	23	1	23
0	0	1	1	1	0	0	23	1	23
0	0	0	1	0	0	1	24	1	24
0	0	1	0	1	0	0	17	1	17
1	0	1	0	1	2	0	17	0	17
0	0	1	1	1	2	1	24	1	24
0	0	1	0	1	2	0	18	1	18
1	0	1	1	1	2	2	23	1	23
0	0	1	1	1	2	0	20	1	20
0	0	1	1	1	2	0	21	1	21
0	0	1	1	1	2	1	22	1	22
0	0	1	0	1	0	0	19	1	19
1	0	1	1	1	2	1	20	1	20
0	0	1	1	1	2	0	20	1	20
0	0	1	0	1	2	0	18	1	18
0	0	1	1	1	0	0	21	1	21
1	0	1	1	1	2	0	20	1	20
0	0	1	1	1	2	0	21	1	21
0	0	1	1	1	2	0			20
1	0	0	1	0	2	1	22	1	22
1	0	1	0	1	2	0	17	1	17
1	0	1	1	1	2	1	23	1	23
1	0	1	1	1	2	1	22	1	22
0	0	1	0	1	2	0	19	1	19
0	0	1	1	1	2	0	21	0	21
1	0	1	1	1	0	1	24	1	24
0	0	1	1	1	2	0	20	1	20
1	0	1	0	1	2	0	17	1	17
0	0	1	0	1	2	0	19	1	19
1	0	1	0	1	2	0	17	0	17
1	0	1	1	1	1	1	24	1	24
0	0	1	1	1	0	0	21	1	21
1	0	1	1	1	2	1	21	1	21
1	0	0	1	0	2	1	23	1	23
0	0	1	0	1	2	0	17	1	17
1	0	0	1	0	2	1	21	1	21
0	0	1	0	1	2	0	19	1	19
1	0	1	1	1	2	1	23	1	23
1	0	1	0	1	2	1	19	1	19
1	0	1	1	1	2	1	20	1	20
0	0	1	1	1	2	1	23	1	23
0	0	1	1	1	2	0	20	1	20
1	0	1	1	1	2	0	20	1	20
1	0	1	1	1	2	2	24	1	24
0	0	1	1	1	2	1	21	1	21
0	0	1	1	1	2	1	23	1	23
0	0	2	1	1	2	0	22	1	22
1	0	1	0	1	2	1	17	1	17
1	0	1	1	1	2	1	21	1	21
1	0	1	1	1	2	1	24	1	24
1	0	1	1	1	2	1	22	1	22
1	0	1	0	1	2	1	19	1	19
0	0	1	1	1	2	1	22	1	22
1	0	1	0	1	2	0	19	1	19
1	0	1	0	1	2	2	17	1	17
1	0	1	0	1	2	0	19	1	19
0	0	0	1	0	2	0	23	1	23
0	0	1	1	1	2	0	20	1	20
0	0	1	1	1	2	0	21	1	21
0	0	1	1	1	2	0	20	1	20
0	0	1	1	1	2	1	22	1	22
0	0	1	1	1	0	1	23	1	23
0	0	1	0	1	2	0	18	1	18
0	0	1	0	1	0	0	17	1	17
0	0	1	0	1	2	0	17	1	17
1	0	1	1	1	2	1	21	1	21
0	0	1	1	1	2	1	23	1	23
1	0	1	0	1	2	1	17	1	17
1	0	1	1	1	2	1	21	1	21
0	0	1	1	1	2	0	20	1	20
1	0	1	0	1	2	0	18	0	18
0	0	1	1	1	2	0	20	1	20
0	0	1	1	1	0	1	22	1	22
1	0	0	1	0	0	1	23	1	23
1	0	1	0	1	2	0	15	0	15
0	0	1	0	1	2	0	16	1	19
1	0	1	1	1	2	1	17	1	20
1	0	1	0	1	2	1	15	1	18
1	0	1	0	1	2	0	16	1	17
1	0	1	1	1	2	1	24	1	24
1	0	0	1	0	0	1	14	1	23
0	0	1	1	1	0	1	15	1	20
1	0	1	0	1	2	1	17	1	19
1	0	1	1	1	2	1	15	1	21
1	0	1	1	1	2	1	17	1	22
1	0	1	0	1	2	0	17	1	18
0	0	1	0	1	2	0	19	1	19
1	0	1	0	1	0	0	15	1	18
0	0	1	0	1	2	0	16	1	18
1	0	0	1	0	2	1	15	1	21
0	0	1	1	1	0	0	16	1	21
1	0	0	1	0	0	2	14	1	22
1	0	1	1	1	0	1	16	1	24
1	0	1	1	1	2	1	22	1	22
1	0	1	0	1	2	0	17	1	17
1	0	0	1	0	2	0	22	1	22
1	0	0	0	0	2	1	19	1	19
0	0	1	1	1	2	0	23	1	23
1	0	1	0	1	2	1	17	1	17
1	0	0	0	0	2	0	18	1	18
0	0	1	0	1	2	0	19	1	19
1	0	1	1	1	2	1	20	1	20
0	0	1	0	1	2	0	17	0	17
0	0	1	1	1	2	0	24	1	24
1	0	1	0	1	2	0	17	0	17
0	0	1	0	1	2	0	16	0	16
0	0	1	0	1	2	0	16	0	16
0	0	0	0	0	0	0	18	0	18
0	0	1	0	1	2	0	16	1	16
0	0	1	0	1	2	0	16	1	16
1	0	1	0	1	2	0	16	0	16
1	0	0	1	0	2	1	23	1	23
1	0	1	0	1	2	0	18	1	18
1	0	1	1	1	2	1	20	1	20
1	0	1	1	1	2	2	23	1	23
1	0	1	1	1	2	1	22	1	22
1	0	1	1	1	2	0	24	1	24
0	0	1	1	1	2	0	21	1	21
0	0	1	0	1	2	0	17	1	17
0	0	1	0	1	2	0	16	1	16
1	0	1	1	1	2	1	20	1	20
1	0	1	1	1	2	0	22	1	22
1	0	0	0	0	2	1	19	1	19
0	0	1	0	1	2	0	17	1	17
0	0	1	0	1	2	0	17	0	17
1	0	1	1	1	2	0	20	1	20
0	0	1	0	1	2	0	17	1	17
0	0	1	0	1	2	0	16	0	16
1	0	1	0	1	2	1	19	1	19
1	0	0	1	0	2	1	20	1	20
1	0	1	0	1	2	0	17	0	17
1	0	1	1	1	2	1	21	1	21
1	0	0	0	0	2	0	17	0	17
0	0	1	0	1	2	0	18	1	18
1	0	1	1	1	2	1	24	1	24
1	0	1	1	1	2	1	23	1	23
1	0	0	1	0	2	1	23	1	23
0	0	1	0	1	2	0	17	0	17
1	0	0	0	0	2	1	19	1	19
1	0	1	0	1	0	1	19	1	19
1	0	1	1	1	2	1	23	1	23
1	0	0	0	0	2	0	16	0	16
0	0	1	0	1	0	0	19	1	19
0	0	1	1	1	2	0	22	1	22
0	0	1	0	1	2	0	17	1	17
0	0	1	1	1	2	0	21	1	21
0	0	0	1	0	2	0	20	1	20
1	0	1	1	1	1	1	21	1	21
1	0	0	0	0	2	1	16	1	16
0	0	1	0	1	2	0	17	0	17
0	0	1	0	1	0	0	17	1	17
0	0	1	0	1	2	0	17	1	17
1	0	1	0	1	2	0	16	0	16
1	0	1	0	1	2	0	17	0	17
1	0	1	0	1	2	0	17	1	17
1	0	1	1	1	2	1	24	1	24
0	0	1	0	1	2	0	18	1	18
1	0	1	0	1	2	0	17	1	17
1	0	0	1	0	2	1	21	1	21
1	0	1	1	1	2	2	23	1	23
1	0	1	1	1	2	1	23	1	23
1	0	1	0	1	2	0	16	1	16
0	0	1	1	1	0	0	23	1	23
1	0	1	1	1	2	2	21	1	21
1	0	1	0	1	2	0	19	1	19
0	0	0	0	0	0	0	17	0	17
1	0	1	1	1	2	1	21	1	21
1	0	1	0	1	2	0	16	1	16
1	0	1	1	1	2	2	22	1	22
1	0	1	0	1	2	0	17	0	17
1	0	1	0	1	2	0	17	0	17
1	0	1	0	1	2	0	17	0	17
0	0	1	1	1	0	0	23	1	23
0	0	1	1	1	0	0	23	1	23
1	0	1	1	1	2	1	22	1	22
0	0	0	0	0	0	0	18	1	18
0	0	1	0	1	2	0	19	1	19
0	0	1	1	1	2	0	22	1	22
1	0	0	0	0	2	0	17	0	17
1	0	1	1	1	2	1	24	1	24
1	0	1	0	1	2	0	18	1	18
0	0	1	0	1	0	0	17	0	17
1	0	1	0	1	2	0	16	1	16
0	0	1	1	1	2	0	23	1	23
0	0	1	0	1	2	0	18	0	18
0	0	1	0	1	2	0	18	1	18
0	0	1	1	1	0	0	23	1	23
0	0	0	1	0	0	0	20	1	20
1	0	0	0	0	2	0	18	1	18
1	0	0	1	0	2	1	21	1	21
1	0	1	1	1	2	1	21	1	21
1	0	1	0	1	2	0	16	1	16
1	0	1	0	1	0	0	17	0	17
1	0	1	1	1	2	1	20	1	20
1	0	1	1	1	2	1	24	1	24
1	0	1	0	1	2	0	16	1	16
1	0	1	0	1	2	1	18	1	18
1	0	1	0	1	2	0	16	1	16
0	0	1	1	1	2	1	22	1	22
1	0	1	1	1	2	1	20	1	20
1	0	0	1	0	0	0	21	1	21
0	0	1	1	1	0	0	23	1	23
1	0	1	1	1	2	1	23	1	23
0	0	0	1	0	2	0	21	1	21
0	0	1	0	1	0	0	17	0	17
0	0	1	1	1	2	0	22	1	22
1	0	0	0	0	2	0	17	0	17
1	0	1	0	1	2	1	19	1	19
1	0	2	1	1	2	0	21	1	21
1	0	1	0	1	2	0	17	1	17
0	0	1	1	1	2	1	22	1	22
0	0	1	1	1	0	0	21	1	21
1	0	1	1	1	2	1	22	1	22
0	0	1	1	1	2	1	23	1	23
1	0	1	1	1	2	1	21	1	21
0	0	1	0	1	2	0	17	1	17
1	0	0	1	0	0	1	20	1	20
1	0	1	1	1	2	1	23	1	23
0	0	1	1	1	2	0	24	1	24
0	0	1	1	1	2	0	22	1	22
0	0	1	1	1	2	0	21	1	21
0	0	1	1	1	2	0	24	1	24
0	0	1	1	1	2	0	20	1	20
1	0	1	0	1	2	0	17	1	17
0	0	1	1	1	2	0	20	1	20
0	0	1	0	1	0	0	17	0	17
0	0	1	0	1	2	0	18	1	18
0	0	1	1	1	2	0	22	0	22
1	0	1	0	1	2	0	18	1	18
0	0	1	0	1	2	0	17	0	17
1	0	1	0	1	2	0	17	0	17
0	0	1	1	1	0	0	20	1	20
0	0	1	1	1	2	0	22	1	22
0	0	1	1	1	2	0	22	1	22
0	0	2	1	1	2	1	23	1	23
0	0	0	1	0	2	2	20	1	20
1	0	0	1	0	2	1	20	1	20
0	0	0	0	0	0	0	18	1	18
1	0	1	1	1	2	1	20	1	20
1	0	0	1	0	2	1	22	1	22
1	0	1	0	1	2	2	19	1	19
1	0	1	0	1	2	0	17	0	17
0	0	1	1	1	0	1	23	1	23
0	0	1	1	1	2	0	21	1	21
0	0	1	1	1	2	0	20	1	20
1	0	0	1	0	0	1	20	1	20
1	0	1	1	1	0	1	20	1	20
0	0	0	1	0	0	1	24	1	24
0	0	1	1	1	2	1	20	1	20
0	0	1	0	1	0	0	19	1	19
0	0	1	1	1	0	0	21	1	21
1	0	1	1	1	2	1	23	1	23
0	0	1	1	1	2	1	24	1	24
0	0	1	1	1	2	1	21	1	21
0	0	1	1	1	2	1	24	1	24
0	0	1	1	1	2	1	22	1	22
0	0	1	0	1	2	0	18	0	18
0	0	1	0	1	2	0	18	1	18
1	0	1	0	1	2	0	17	0	17
1	0	1	1	1	2	1	23	1	23
1	0	1	0	1	2	1	19	1	19
0	0	1	0	1	0	0	17	1	17
1	0	1	1	1	2	1	24	1	24
1	0	1	0	1	2	1	17	1	17
0	0	1	0	1	2	0	18	1	18
0	0	1	1	1	2	1	23	1	23
0	0	1	1	1	0	0	21	1	21
0	0	1	1	1	2	0	23	1	23
1	0	1	0	1	2	0	19	1	19
0	0	1	0	1	0	0	18	1	18
0	0	1	1	1	2	0	22	1	22
1	0	0	1	0	2	1	23	1	23
1	0	1	1	1	2	1	24	1	24
1	0	1	1	1	2	1	23	1	23
1	0	1	0	1	2	0	17	0	17
1	0	1	0	1	2	0	17	1	17
0	0	1	1	1	2	1	20	1	20
0	0	1	0	1	2	0	18	1	18
0	0	1	0	1	2	0	16	0	16
0	0	1	0	1	2	0	19	1	19
1	0	1	1	1	2	0			20
0	0	1	1	1	2	0	24	1	24
0	0	1	1	1	2	1	22	1	22
1	0	1	1	1	2	1	22	1	22
0	0	1	0	1	0	0	18	1	18
1	0	1	1	1	2	2	20	1	20
1	0	1	0	1	0	0	18	1	18
1	0	1	0	1	2	2	17	1	17
1	0	1	0	1	2	0	18	1	18
1	0	1	0	1	2	1	18	1	18
1	0	0	1	0	0	1	24	1	24
1	0	0	0	0	0	0	19	1	19
0	0	1	1	1	2	0	24	1	24
1	0	1	1	1	2	1	24	1	24
0	0	1	0	1	2	0	17	1	17
0	0	1	0	1	0	0	18	0	18
1	0	1	1	1	0	0	20	1	20
0	0	1	0	1	2	0	17	1	17
0	0	1	1	1	2	0	20	1	20
0	0	1	0	1	0	0	17	1	17
1	0	1	1	1	2	1	22	1	22
1	0	1	0	1	2	0	19	1	19
0	0	1	1	1	2	1	24	1	24
0	0	1	1	1	2	0	20	1	20
0	0	1	1	1	2	0	20	0	20
0	0	1	1	1	2	0	22	1	22
1	0	1	0	1	0	2	18	0	18
0	0	0	1	0	0	0	20	1	20
0	0	1	1	1	0	1	24	1	24
0	0	1	1	1	0	1	24	1	24
0	0	1	1	1	0	0	22	1	22
0	0	1	1	1	0	0	22	0	22
0	0	1	1	1	2	1	24	1	24
1	0	1	1	1	0	1	20	1	20
1	0	1	0	1	0	0	18	0	18
0	0	1	0	1	0	0	18	1	18
1	0	1	0	1	0	0	18	1	18
1	0	1	1	1	2	2	24	1	24
1	0	1	1	1	0	1	23	1	23
0	0	1	0	1	0	0	17	0	17
0	0	1	0	1	0	0	17	0	17
1	0	1	0	1	2	0	18	0	18
1	0	1	1	1	0	0	22	1	22
1	0	1	1	1	2	1	24	1	24
1	0	1	0	1	0	0	19	0	19
1	0	1	0	1	2	0	18	0	18
0	0	1	1	1	2	0	20	0	20
0	0	0	1	0	0	0	23	1	23
0	0	1	0	1	0	0	19	1	19
0	0	1	0	1	2	0	19	1	19
0	0	1	0	1	2	0	18	0	18
0	0	1	0	1	0	0	17	1	17
0	0	1	1	1	2	1	24	1	24
1	0	1	1	1	0	0	20	0	20
1	0	1	0	1	2	1	19	1	19
1	0	1	1	1	2	1	24	1	24
1	0	1	0	1	2	0	17	1	17
1	0	1	1	1	0	0	20	1	20
1	0	1	0	1	2	0	18	0	18
1	0	1	0	1	2	1	18	1	18
0	0	1	0	1	2	0	18	0	18
0	0	1	0	1	2	0	17	1	17
0	0	1	1	1	2	0	21	1	21
0	0	1	0	1	2	0	18	1	18
0	0	1	0	1	2	0	18	0	18
0	0	1	0	1	2	0	17	1	17
0	0	1	1	1	2	0	24	1	24
1	0	1	1	1	2	1	23	1	23
1	0	0	1	0	0	0	24	1	24
1	0	1	0	1	2	0	17	1	17
1	0	0	1	0	2	1	24	1	24
1	0	1	1	1	2	0	20	1	20
1	0	1	0	1	2	0	17	0	17
1	0	1	0	1	2	1	17	1	17
1	0	1	0	1	2	0	17	1	17
0	0	1	1	1	2	0	20	1	20
0	0	1	1	1	2	0	24	1	24
0	0	1	0	1	0	0	17	1	17
0	0	1	0	1	0	0	17	0	17
0	0	1	0	1	2	0	19	1	19
0	0	1	0	1	2	0	17	1	17
0	0	1	1	1	0	1	23	1	23
1	0	1	1	1	2	1	22	1	22
0	0	1	0	1	2	0	18	1	18
1	0	1	1	1	0	1	23	1	23
1	0	1	0	1	2	0	17	0	17
0	0	1	0	1	2	0	17	0	17
1	0	1	1	1	2	1	22	1	22
0	0	1	0	1	2	0	18	1	18
0	0	1	1	1	2	0	22	1	22
1	0	1	1	1	0	1	20	1	20
0	0	1	0	1	2	0	18	1	18
1	0	0	1	0	0	1	22	1	22
0	0	1	1	1	2	0	20	1	20
1	0	1	1	1	2	0	21	1	21
1	0	1	0	1	2	0	17	1	17
0	0	1	0	1	0	0	18	0	18
0	0	1	1	1	0	0	22	1	22
0	0	0	0	0	0	0	17	1	17
0	0	0	0	0	0	0	19	1	19
1	0	0	0	0	2	2	19	1	19
1	0	1	1	1	0	1	22	1	22
0	0	0	0	0	2	0	17	1	17
0	0	1	1	1	2	2	24	1	24
0	0	1	1	1	0	0	22	1	22
1	0	0	1	0	0	0			22
1	0	0	0	0	2	1	19	1	19
0	0	1	1	1	2	1	24	1	24
0	0	0	0	0	0	0	19	0	19
1	0	0	1	0	2	1	20	1	20
1	0	0	1	0	0	0	22	1	22
1	0	0	1	0	2	0	20	0	20
0	0	0	1	0	0	1	22	1	22
0	1	1	1	1	2	2	24	1	24
0	1	1	1	1	2	0	24	1	24
0	1	1	1	1	2	0	23	1	23
0	1	1	1	1	2	0	22	1	22
1	1	0	1	0	2	1	24	1	24
1	1	1	1	1	2	1	22	1	22
0	1	1	1	1	2	0	21	1	21
1	1	1	1	1	2	1	22	1	22
0	1	1	0	1	2	0	18	0	18
0	1	1	0	1	2	0	17	1	17
1	1	1	0	1	2	0	18	1	18
1	1	1	0	1	2	0	19	0	19
0	1	1	1	1	2	1	24	1	24
1	1	0	1	0	2	1	24	1	24
0	1	1	1	1	2	1	23	1	23
0	1	0	0	0	2	0	17	1	17
0	1	1	1	1	2	0	22	1	22
1	1	0	1	0	1	1	23	1	23
1	1	0	0	0	2	0	19	1	19
1	1	1	0	1	2	0	19	0	19
0	1	1	0	1	2	0	17	1	17
1	1	1	1	1	2	1	20	1	20
1	1	1	1	1	2	1	24	1	24
0	0	1	1	1	0	2	23	1	23
0	0	0	0	0	2	0	17	1	17
0	0	0	1	0	0	2	24	1	24
0	0	0	0	0	0	0	17	1	17
1	0	0	0	0	2	1	19	1	19
1	0	0	1	0	0	1	21	1	21
1	0	1	1	1	2	1	20	1	20
1	1	0	1	0	0	1	24	1	24
1	1	1	0	1	2	0	17	1	17
0	1	1	0	1	2	0	19	1	19
0	0	1	1	1	2	0	21	1	21
1	1	0	0	0	2	1	18	1	18
0	0	0	1	0	0	2	22	1	22
0	0	0	1	0	0	0	21	1	21
1	0	1	1	1	2	1	24	1	24
0	0	0	0	0	0	0	18	1	18
1	0	0	1	0	2	1	21	1	21
1	0	1	1	1	2	1	22	1	22
0	0	1	1	1	0	1	20	1	20
1	0	0	1	0	2	1	21	1	21
0	0	1	0	1	2	1	18	1	18
0	1	1	1	1	2	0	21	1	21
0	0	1	0	1	2	0	18	1	18
1	0	1	1	1	2	1	24	1	24
0	0	1	0	1	2	0	17	1	17
0	0	0	0	0	2	1	18	1	18
0	0	1	1	1	2	0	22	1	22
0	0	1	0	1	2	0	18	1	18
0	0	1	0	1	2	0	18	1	18
0	0	1	0	1	2	1	19	1	19
0	0	1	0	1	2	0	17	0	17
0	0	1	0	1	2	0	17	1	17
1	0	1	0	1	2	0	17	0	17
0	0	1	0	1	2	0	17	0	17
1	0	1	0	1	2	0	16	1	16
1	0	1	0	1	2	0	17	1	17
1	0	1	0	1	2	0	16	1	16
1	0	1	1	1	2	0	20	1	20
1	0	1	0	1	2	1	18	1	18
0	0	1	0	1	2	0	18	1	18
0	0	1	1	1	2	0	20	1	20
0	0	1	0	1	2	0	17	1	17
0	0	1	1	1	2	0	20	1	20
0	1	1	0	1	2	0	18	1	18
1	0	1	1	1	2	0	20	1	20
0	0	1	0	1	2	1	17	1	17
0	0	1	1	1	2	0	20	1	20
1	1	1	0	1	2	0	16	1	16
0	0	1	0	1	2	0	18	1	18
0	0	1	1	1	2	1	24	1	24
0	0	1	1	1	0	0	24	1	24
0	0	1	1	1	2	0	20	1	20
0	0	1	1	1	2	1	22	1	22
0	1	1	1	1	0	0	20	1	20
0	0	1	1	1	2	0	22	1	22
0	0	1	1	1	2	2	22	1	22
0	0	1	1	1	0	0	22	0	22
1	0	1	1	1	2	1	24	1	24
1	0	0	1	0	2	2	22	1	22
1	0	1	1	1	2	2	24	1	24
1	0	1	0	1	2	0	19	1	19
1	0	1	1	1	0	1	22	1	22
0	1	1	0	1	2	0	19	1	19
0	1	1	1	1	2	0	21	1	21
1	0	1	0	1	2	1	19	1	19
0	0	0	0	0	0	0	17	1	17
1	0	1	1	1	2	1	24	1	24
0	0	1	1	1	2	0	22	1	22
0	0	1	1	1	2	0	20	1	20
0	0	1	1	1	2	0	21	1	21
0	0	1	1	1	0	2	22	1	22
1	1	1	1	1	2	0	22	1	22
0	1	1	0	1	2	0	18	1	18
0	1	1	1	1	2	0			22
0	1	1	0	1	0	0	17	1	17
1	1	0	1	0	0	1	24	1	24
1	1	1	1	1	2	2	23	1	23
0	1	1	0	1	2	0	18	1	18
1	1	1	1	1	2	1	22	1	22
1	1	1	1	1	2	0	20	0	20
0	1	1	0	1	2	0	18	1	18
0	0	0	0	0	0	0	17	1	17
1	1	1	1	1	2	1	22	1	22
1	1	0	1	0	2	1	23	1	23
1	1	1	1	1	2	1	21	1	21
1	1	1	1	1	2	1	22	1	22
0	1	1	0	1	2	0	18	1	18
1	1	1	1	1	2	1	22	1	22
0	1	1	0	1	2	0	19	1	19
1	0	0	0	0	2	0	18	0	18
0	1	1	1	1	2	0	23	1	23
0	1	1	1	1	2	0	21	1	21
0	0	1	1	1	2	0	21	1	21
1	0	1	1	1	2	0	22	1	22
0	0	1	0	1	2	0	17	1	17
0	0	1	0	1	0	0	16	1	16
1	0	1	0	1	2	0	16	0	16
1	0	1	1	1	2	1	22	1	22
0	0	1	0	1	2	0	16	1	16
1	0	1	0	1	2	0	17	0	17
1	0	1	0	1	2	0	17	1	17
1	0	1	0	1	2	0	17	1	17
0	0	1	0	1	2	0	17	0	17
0	0	1	0	1	2	0	17	1	17
1	0	1	0	1	0	0	17	0	17
0	0	1	0	1	0	0	19	0	19
0	0	1	0	1	2	0	17	0	17
0	0	1	1	1	1	0	20	1	20
1	0	1	0	1	2	0	17	0	17
0	0	1	1	1	2	0	22	1	22
1	0	1	1	1	2	0	20	1	20
1	0	0	0	0	0	1	19	1	19
0	0	1	0	1	2	0	17	0	17
0	0	0	0	0	0	0	16	0	16
0	0	1	0	1	2	0	16	0	16
1	0	0	1	0	2	2	23	1	23
1	0	1	0	1	2	0	16	0	16
1	0	1	0	1	2	0	16	0	16
0	0	1	0	1	2	0	16	1	16
0	0	1	0	1	2	0	16	0	16
0	0	1	0	1	0	0	16	1	16
0	0	1	0	1	0	0	16	0	16
1	0	1	1	1	2	0	20	1	20
1	0	1	0	1	0	0	17	0	17
1	0	1	0	1	2	0	16	0	16
1	0	0	1	0	2	1	22	1	22
1	0	1	1	1	0	1	23	1	23
1	0	1	0	1	2	1	18	1	18
1	0	1	1	1	2	1	20	1	20
1	0	1	0	1	2	0	17	1	17
0	0	1	0	1	2	0	17	0	17
1	0	1	0	1	0	0	17	0	17
0	0	1	0	1	2	0	16	1	16
1	0	1	0	1	2	0	17	0	17
1	0	1	0	1	0	0	17	1	17
0	0	1	0	1	2	0	17	1	17
0	0	1	1	1	2	0	21	1	21
0	0	1	0	1	0	0	17	0	17
1	1	1	1	1	2	1	24	1	24
1	0	1	0	1	2	0	17	1	17
0	1	2	1	1	2	1	24	1	24
1	1	0	1	0	2	1	24	1	24
0	0	1	1	1	2	0	20	1	20
1	0	1	0	1	2	0	19	0	19
1	0	1	0	1	2	0	17	0	17
1	0	1	0	1	2	0	16	0	16
0	0	1	0	1	2	0	16	0	16
1	0	1	1	1	0	1	24	1	24
0	0	1	0	1	0	0	16	0	16
1	1	1	1	1	2	1	20	1	20
1	0	0	1	0	0	0	21	1	21
1	0	1	0	1	2	1	18	1	18
1	0	0	1	0	2	1	22	1	22
1	0	1	1	1	2	2	23	1	23
0	0	1	0	1	0	0	17	1	17
0	0	2	0	1	2	0	19	1	19
0	0	1	0	1	2	0	18	1	18
1	0	1	0	1	0	0	16	0	16
1	0	1	1	1	2	1	20	1	20
1	1	2	0	1	2	1	17	1	17
1	0	1	0	1	0	0	16	0	16
1	1	1	1	1	2	1	23	1	23
1	0	1	1	1	2	1	24	1	24
0	0	1	0	1	0	0	16	1	16
0	0	0	0	0	0	0	16	0	16
1	0	1	0	1	0	0	16	0	16
0	0	0	0	0	0	0	17	0	17
0	0	1	0	1	2	0	16	0	16
1	0	1	0	1	2	1	18	1	18
0	1	1	1	1	0	0	20	0	20
1	0	1	1	1	2	1	23	1	23
1	0	1	0	1	2	0	17	1	17
1	0	1	1	1	2	0	20	1	20
0	0	0	1	0	0	0	21	1	21
0	0	0	0	0	0	0	19	1	19
1	0	0	0	0	2	0	16	0	16
1	0	1	0	1	0	0	16	1	16
1	0	1	0	1	0	0	16	0	16
1	0	1	1	1	2	1	22	1	22
0	0	0	0	0	0	0	17	1	17
0	1	1	1	1	2	2	24	1	24
1	0	0	1	0	0	1	21	1	21
0	0	1	0	1	2	0	18	1	18
1	0	0	1	0	0	1	21	1	21
1	0	2	0	1	0	0	16	0	16
0	1	1	1	1	0	0	21	1	21
1	0	1	1	1	2	1	23	1	23
1	1	0	0	0	2	1	19	1	19
1	0	1	0	1	2	0			18
0	0	1	1	1	2	0	21	1	21
0	0	1	0	1	0	1	17	1	17
0	1	1	0	1	0	0	18	1	18
1	0	1	1	1	2	1	20	1	20
0	0	1	0	1	0	0	18	1	18
0	0	0	0	0	2	0	18	1	18
1	0	0	1	0	2	2	24	1	24
1	0	0	1	0	2	1	20	1	20
1	0	1	1	1	2	1	23	1	23
0	1	1	1	1	2	0	22	1	22
0	0	1	0	1	2	0	17	1	17
1	0	1	1	1	2	2	23	1	23
1	0	1	0	1	2	0	17	1	17
0	0	1	0	1	2	0	17	1	17
0	0	1	0	1	0	0	16	0	16
1	0	1	0	1	2	0	17	0	17
1	0	1	0	1	2	0	17	0	17
1	0	1	1	1	2	1	21	1	21
0	0	1	0	1	0	0	17	1	17
1	0	1	0	1	2	0	16	1	16
1	0	0	1	0	2	1	20	1	20
0	0	0	1	0	0	0	22	1	22
0	0	0	0	0	0	0	16	0	16
0	0	1	0	1	2	0	16	1	16
0	0	1	0	1	0	0	17	1	17
1	0	1	0	1	2	0	19	1	19
1	0	1	0	1	2	0	17	0	17
1	0	1	1	1	2	0	20	1	20
1	0	1	1	1	2	1	23	1	23
1	0	1	0	1	2	0	17	1	17
0	0	0	0	0	2	0	16	0	16
1	0	1	1	1	2	0	23	1	23
1	0	1	0	1	2	1	18	1	18
1	0	1	0	1	2	0	17	0	17
1	0	1	0	1	0	0	16	0	16
0	1	1	0	1	2	0	16	1	16
0	1	1	0	1	2	0	17	0	17
1	1	1	0	1	2	0	18	0	18
0	0	1	0	1	2	0	17	0	17
0	1	1	0	1	2	0	19	1	19
1	1	0	1	0	0	2	23	1	23
0	1	1	0	1	2	0	19	1	19
0	1	1	1	1	2	0	20	1	20
0	1	1	0	1	2	0	17	0	17
0	0	1	0	1	0	0	19	0	19
1	1	0	0	0	2	0	17	0	17
0	1	1	1	1	2	0	23	1	23
0	1	0	0	0	0	0	17	1	17
1	1	0	0	0	2	1	19	1	19
1	1	1	0	1	2	0	16	0	16
0	0	1	0	1	2	0	16	1	16
1	1	1	0	1	2	0	16	0	16
1	1	1	0	1	2	0	16	0	16
0	1	1	0	1	2	0	17	0	17
0	1	1	0	1	2	0	16	0	16
0	1	0	1	0	0	0	24	1	24
0	1	1	0	1	2	0	17	1	17
1	1	0	1	0	2	1	23	1	23
1	0	0	1	0	2	1	23	1	23
0	0	1	0	1	2	0	19	0	19
1	1	1	0	1	2	0	17	0	17
1	1	1	0	1	2	0	17	1	17
0	1	1	1	1	2	0	23	1	23
0	1	1	0	1	2	0	18	1	18
0	1	1	0	1	0	0	17	1	17
0	1	0	0	0	0	0	17	0	17
1	0	1	0	1	2	2	18	1	18
0	1	1	1	1	0	0	21	1	21
0	1	1	0	1	0	0	17	1	17
0	0	1	1	1	2	0	22	1	22
0	1	1	1	1	2	0	20	1	20
0	1	1	1	1	2	0	22	1	22
1	0	1	0	1	2	1	19	1	19
0	1	1	0	1	0	0	16	0	16
1	0	1	1	1	2	0	20	1	20
1	1	0	0	0	0	1	18	1	18
1	1	0	1	0	0	1	21	1	21
1	1	1	1	1	2	1	23	1	23
0	1	1	0	1	0	0	16	0	16
0	1	1	0	1	0	0	16	0	16
1	1	1	0	1	2	0	16	1	16
1	1	1	0	1	0	0	16	0	16
0	0	0	0	0	0	0	17	0	17
1	1	0	0	0	2	0	16	0	16
0	1	1	1	1	0	1	21	1	21
0	1	1	1	1	2	0	20	1	20
1	1	1	1	1	2	1	24	1	24
1	1	0	1	0	2	1	24	1	24
0	0	1	0	1	2	0	16	0	16
1	0	1	1	1	2	1	23	1	23
0	0	1	1	1	2	0	21	1	21
1	0	1	1	1	0	1	22	1	22
1	1	1	1	1	2	1	23	1	23
1	0	1	1	1	2	1	21	1	21
1	0	1	1	1	0	1	24	1	24
1	0	1	0	1	2	0	16	0	16
0	0	0	0	0	0	0	16	0	16
1	0	1	1	1	2	1	21	1	21
0	0	0	0	0	0	0	16	0	16
1	0	1	0	1	2	0	16	0	16
1	0	0	0	0	0	0	16	1	16
1	0	1	0	1	2	1	16	1	16
0	0	1	0	1	0	0	16	0	16
1	1	1	0	1	2	0	17	1	17
1	0	0	1	0	2	1	22	1	22
1	0	1	0	1	0	0	16	0	16
1	0	1	0	1	0	0	19	1	19
0	0	1	0	1	2	0	17	1	17
0	0	0	0	0	0	0	17	1	17
0	0	0	0	0	0	0	19	1	19
0	0	1	1	1	0	0	23	1	23
1	0	0	0	0	0	0	18	1	18
1	1	0	1	0	2	1	20	1	20
1	1	1	1	1	2	0	22	1	22
1	0	1	1	1	0	1	20	1	20
0	1	1	1	1	2	0	15	1	24
1	1	1	1	1	2	1	14	1	23
0	1	1	0	1	2	0	15	1	19
0	1	1	1	1	2	0	17	1	20
0	1	1	1	1	2	1	14	1	20
0	1	1	0	1	2	0	16	1	18
0	1	1	1	1	2	0	15	1	20
1	1	1	1	1	2	2	14	1	23
0	1	1	1	1	2	0	15	1	21
0	1	1	0	1	2	0	15	1	18
1	1	1	1	1	2	1	18	1	23
1	1	1	1	1	2	0	17	1	20
1	1	0	1	0	2	0	21	0	21
0	1	1	1	1	2	0	18	1	22
0	1	1	1	1	2	0	20	0	20
0	1	1	0	1	2	0	16	1	19
0	1	1	1	1	2	0	18	1	20
1	1	1	0	1	2	0	16	1	17
1	1	1	1	1	2	1	17	1	23
0	1	1	0	1	2	0	17	1	18
0	1	1	0	1	2	1	18	1	18
0	1	1	1	1	0	2	17	1	22
0	1	1	0	1	0	0	15	1	17
1	1	0	1	0	2	1	14	1	24
0	1	1	0	1	2	0	19	0	19
0	1	1	1	1	2	1	18	1	23
1	1	1	1	1	2	1	18	1	24
1	1	0	1	0	0	1	19	1	23
0	1	1	1	1	0	1	18	1	23
1	1	0	1	0	2	1	16	1	24
1	1	1	1	1	2	0	19	1	21
1	1	0	1	0	2	2	14	1	21
0	1	1	0	1	0	0	19	1	19
0	1	1	1	1	2	0	19	1	23
0	1	1	0	1	2	0	16	1	19
0	1	0	1	0	2	0	16	1	20
0	1	0	0	0	0	1	14	1	19
0	1	1	0	1	0	0	15	1	18
0	1	1	0	1	2	0	15	1	19
0	1	1	0	1	0	0	19	0	19
0	1	1	1	1	2	0	19	1	20
0	1	1	0	1	0	0	15	1	19
1	1	0	1	0	2	2	14	1	21
1	1	1	1	1	2	1	15	1	22
1	1	1	1	1	2	1	14	1	24
0	1	0	0	0	2	0	18	0	18
0	1	1	1	1	0	1	15	1	24
1	1	1	1	1	0	2	14	1	20
0	1	1	0	1	0	0	15	1	19
0	1	1	1	1	2	1	17	1	21
1	1	1	0	1	0	1	18	1	19
1	1	1	1	1	2	1	14	1	20
1	0	1	1	1	2	1	15	1	23
1	1	0	1	0	2	2	16	1	24
0	0	1	1	1	2	0	13	1	23
1	1	1	1	1	2	1	18	1	20
0	1	1	0	1	2	0	17	0	17
1	0	1	1	1	2	1	17	1	24
1	1	1	1	1	2	0	16	1	20
1	0	1	1	1	2	2	15	1	23
0	0	1	0	1	2	0	15	1	17
1	0	1	0	1	2	2	16	1	18
0	0	1	1	1	2	0	17	1	23
0	0	1	1	1	2	1	16	1	22
1	0	1	1	1	2	1	14	1	23
1	0	1	1	1	2	0	16	1	22
1	0	1	0	1	2	1	16	1	18
0	1	1	1	1	2	0	15	1	20
0	0	1	0	1	2	0	12	1	17
0	0	1	0	1	2	0	18	0	18
1	1	1	1	1	2	0	13	1	22
0	0	1	1	1	2	0	15	1	23
0	1	1	0	1	2	0	17	1	19
0	0	1	0	1	2	0	18	1	18
1	1	1	0	1	2	1	15	1	18
0	1	1	1	1	2	0	18	1	23
0	1	0	1	0	2	0	23	1	23
0	1	1	0	1	2	0	16	1	19
0	0	1	1	1	0	1	16	1	22
0	0	1	1	1	0	0	20	1	21
0	0	1	0	1	0	0	15	1	17
1	0	1	0	1	2	0	15	1	18
1	0	1	1	1	2	1	18	1	22
0	0	1	1	1	0	0	18	1	21
0	0	1	1	1	2	0	19	1	21
1	0	1	1	1	2	1	15	1	23
0	0	1	0	1	2	0	15	1	17
0	1	1	0	1	2	0	17	1	18
0	0	1	1	1	0	0	17	1	20
0	0	1	0	1	0	0	18	1	19
0	0	1	0	1	0	0	19	0	19
0	1	1	1	1	2	1	15	1	24
1	0	1	1	1	2	1	14	1	24
0	0	1	1	1	2	1	21	1	21
0	0	0	1	0	0	0	16	1	22
0	0	1	1	1	2	0	15	1	20
1	0	1	0	1	2	0	19	0	19
1	1	1	1	1	2	1	16	1	24
0	0	1	1	1	2	0	19	1	21
1	0	1	1	1	2	1	15	1	24
0	0	1	1	1	2	0	17	1	20
0	0	1	1	1	2	0	21	1	24
0	0	1	0	1	2	0	10	1	19
0	0	1	1	1	2	0	19	1	22
0	0	1	1	1	2	0	15	1	20
0	0	1	1	1	2	0	15	1	21
1	1	1	1	1	2	1	16	1	24
1	1	1	1	1	2	1	15	1	22
1	1	1	1	1	2	1	14	1	20
1	1	1	0	1	2	0	16	1	18
0	0	1	1	1	2	0	18	1	22
1	0	1	1	1	1	1	15	1	20
0	1	1	1	1	2	0	21	1	21
1	1	0	1	0	2	1	15	1	21
1	1	1	1	1	2	0	16	1	23
0	1	1	1	1	1	0	20	0	20
0	1	1	0	1	2	0	18	0	18
1	1	1	1	1	2	1	16	1	22
1	1	1	1	1	2	1	18	1	22
0	1	1	0	1	0	0	18	0	18
0	0	1	0	1	2	0	18	1	18
1	0	1	1	1	2	0	18	1	21
0	0	1	0	1	2	0	18	0	18
0	0	1	1	1	2	0	15	1	20
1	1	1	1	1	2	1	15	1	22
0	0	1	0	1	2	0	19	0	19
0	1	1	1	1	2	0	18	1	20
1	1	1	1	1	2	0	21	1	24
0	1	0	1	0	2	1	17	1	23
1	0	1	0	1	2	1	17	1	18
1	0	1	1	1	2	1	15	1	22
1	0	0	0	0	2	0	16	1	18
0	0	1	0	1	2	0	16	1	17
1	0	0	0	0	0	0	15	0	15
0	0	1	1	1	2	1	15	1	22
0	0	0	1	0	0	0	21	1	21
1	0	1	1	1	2	1	14	1	23
1	1	0	1	0	0	1	13	1	20
1	1	0	1	0	2	1	14	1	21
0	1	1	1	1	2	1	18	1	24
1	1	1	1	1	2	1	14	1	21
0	1	1	0	1	2	0	10	1	19
0	1	1	1	1	2	1	16	1	24
0	1	1	1	1	2	0	19	1	20
1	1	1	1	1	2	1	16	1	22
1	1	1	1	1	2	0	20	1	20
1	1	1	0	1	2	1	19	1	19
0	0	1	0	1	2	0	19	0	19
0	0	1	1	1	2	1	17	1	24
0	0	1	1	1	2	0	15	1	21
1	1	1	1	1	2	1	23	1	23
0	1	1	1	1	0	0	22	0	22
0	1	0	0	0	2	0	18	1	18
1	1	1	0	1	2	0	18	0	18
1	1	1	1	1	2	1	13	1	20
1	1	1	0	1	2	1	14	1	19
0	0	1	0	1	0	0	16	0	16
1	0	1	1	1	2	2	15	1	21
0	0	1	0	1	2	0	16	0	16
1	0	1	0	1	2	0	15	1	17
1	0	1	0	1	2	0	16	0	16
0	0	1	0	1	2	0	17	0	17
1	0	1	0	1	2	0	15	1	16
0	0	1	0	1	2	0	16	0	16
1	0	1	0	1	2	1	17	1	18
0	0	1	0	1	2	0	14	1	19
0	0	1	0	1	2	0	14	1	16
1	1	1	1	1	0	1	16	1	23
1	0	1	0	1	2	0	16	0	16
0	0	0	1	0	0	0	15	1	20
0	0	0	1	0	0	0	16	1	20
1	0	1	1	1	2	1	16	1	24
0	0	1	1	1	2	0	17	1	23
1	1	0	1	0	2	1	15	1	23
1	1	1	1	1	2	1	14	1	23
0	0	1	1	1	2	0	17	1	21
1	1	1	1	1	2	1	15	1	24
1	1	1	0	1	2	1	15	1	18
0	1	1	1	1	2	0	20	1	20
0	1	1	0	1	2	0	18	0	18
1	1	1	1	1	2	1	14	1	22
1	1	0	0	0	2	0	16	1	17
1	1	1	0	1	2	1	16	1	19
1	1	1	0	1	2	1	15	1	17
1	1	1	0	1	2	0	15	0	15
1	1	1	1	1	2	0	15	1	23
0	1	1	0	1	2	0	17	0	17
1	1	0	1	0	2	1	15	1	23
1	1	1	1	1	2	0	15	1	22
1	1	0	1	0	0	1	14	1	20
0	1	1	0	1	0	0	14	1	16
1	1	0	0	0	0	1	16	1	19
1	1	2	1	1	1	0	15	1	20
1	1	1	1	1	2	1	16	1	22
0	1	1	0	1	2	0	14	1	17
0	1	1	0	1	2	0	19	0	19
1	1	0	1	0	2	1	12	1	24
1	1	1	1	1	2	2	17	1	24
1	1	1	0	1	2	1	16	1	18
0	1	1	0	1	2	0	15	1	17
0	1	1	1	1	2	0	18	1	22
0	1	1	1	1	1	0	15	1	21
0	1	1	0	1	2	0	14	1	17
1	1	1	0	1	2	0	14	1	17
1	1	1	0	1	2	0	17	1	17
1	1	1	0	1	2	0	15	1	15
1	1	0	1	0	1	1	18	1	23
1	1	1	0	1	2	0	17	0	17
0	1	1	0	1	0	0	17	0	17
0	1	1	0	1	0	0	17	0	17
0	1	1	1	1	1	1	18	1	23
0	1	1	0	1	0	0	16	1	19
0	1	1	0	1	2	0	17	0	17
0	1	1	0	1	2	0	14	1	16
1	0	0	1	0	1	1	15	1	22
1	0	1	0	1	2	1	14	1	15
1	0	1	1	1	2	1	14	1	24
0	0	1	1	1	2	0	18	1	23
1	0	1	0	1	2	1	14	1	17
0	0	1	0	1	2	0	16	1	19
0	1	1	1	1	2	0	21	1	21
0	1	1	0	1	2	0	16	0	16
0	1	1	0	1	0	0	16	0	16
1	1	0	1	0	0	1	15	1	21
0	1	1	0	1	2	0	16	1	16
0	1	1	0	1	2	0	17	0	17
1	1	1	0	1	2	1	15	1	16
0	1	1	0	1	2	0	16	0	16
0	1	1	0	1	0	0	17	0	17
0	1	0	0	0	2	0	14	1	16
0	1	1	1	1	2	0	15	1	22
1	1	1	1	1	2	1	14	1	21
1	1	1	0	1	2	0	14	1	16
0	1	1	0	1	2	0	12	1	18
1	1	1	1	1	2	0	17	1	20
1	1	1	0	1	0	0	15	0	15
1	0	1	0	1	2	0	14	1	16
0	1	1	0	1	2	0	13	1	15
0	1	1	0	1	0	0	15	1	16
0	1	1	0	1	2	0	15	1	18
1	1	2	1	1	2	0	17	1	21
0	1	1	0	1	2	0	17	0	17
0	1	1	1	1	2	0	15	1	20
0	1	1	0	1	2	0	15	0	15
1	1	1	1	1	2	0	16	1	21
0	1	1	0	1	0	0	15	0	15
1	1	1	1	1	2	1	17	1	21
1	0	1	0	1	2	0	15	1	16
1	0	1	0	1	2	0	17	0	17
1	1	1	1	1	2	1	15	1	24
1	1	1	1	1	2	1	14	1	24
1	1	1	0	1	2	0	16	0	16
1	1	1	0	1	2	0	14	1	15
0	1	1	0	1	2	0	17	0	17
1	1	1	1	1	2	1	13	1	21
0	1	1	0	1	2	0	16	0	16
0	0	1	0	1	2	0	17	0	17
1	1	1	0	1	2	0	16	0	16
1	1	2	1	1	2	0	16	1	22
0	1	1	0	1	2	0	16	0	16
1	1	1	1	1	2	2	16	1	23
0	1	0	1	0	2	1	15	1	23
0	0	1	0	1	2	0	15	0	15
0	1	1	0	1	0	0	17	0	17
1	1	1	0	1	2	1	15	1	17
0	1	1	0	1	2	0	18	0	18
1	1	1	0	1	2	0	17	0	17
0	1	1	0	1	0	0	17	0	17
0	1	1	0	1	2	0	17	0	17
0	1	1	0	1	2	0	16	0	16
0	1	1	0	1	0	0	16	0	16
0	0	1	0	1	2	0	15	0	15
1	1	1	0	1	2	0	16	0	16
1	1	1	0	1	2	0	15	1	15
1	0	1	0	1	2	0	16	0	16
1	1	1	0	1	2	0	16	0	16
0	1	1	0	1	0	0	15	0	15
0	1	1	0	1	2	0	17	0	17
1	1	0	1	0	2	1	19	1	20
1	1	1	0	1	2	0	13	1	16
0	1	1	1	1	2	0	14	1	24
0	1	1	0	1	2	0	17	0	17
1	1	1	1	1	2	1	18	1	21
1	1	1	1	1	2	1	19	1	23
0	1	1	1	1	2	0	20	1	23
0	1	1	1	1	2	0	19	1	22
0	1	1	0	1	2	0	18	1	18
0	1	1	0	1	1	0	15	1	19
0	1	1	0	1	2	0	16	1	18
0	1	2	1	1	2	0	17	1	22
1	1	2	1	1	2	1	15	1	21
1	1	2	0	1	2	0	19	1	19
0	1	1	1	1	2	0	20	1	20
0	1	1	1	1	2	0	23	1	23
1	1	0	1	0	1	1	14	1	24
0	1	1	1	1	1	0	24	1	24
1	1	1	1	1	2	1	21	1	21
0	1	1	0	1	2	0	12	1	18
1	1	1	0	1	2	0	15	1	18
1	1	1	0	1	2	0	17	1	18
1	1	1	1	1	2	1	22	1	22
0	1	1	0	1	2	0	18	1	18
1	1	1	0	1	2	0	19	1	18
0	1	1	0	1	2	0	15	1	19
1	1	1	0	1	2	0	19	1	19
0	1	1	0	1	2	0	19	0	19
0	1	2	1	1	2	0	17	1	23
0	1	1	1	1	2	0	13	1	20
1	1	1	0	1	2	2	16	1	19
0	1	1	0	1	2	0	18	1	18
1	1	1	1	1	2	0	16	1	20
1	1	1	1	1	2	1	18	1	23
1	1	1	1	1	2	2	16	1	20
0	1	1	0	1	2	0	19	1	19
1	1	1	1	1	1	1	18	1	20
1	1	2	0	1	2	0	19	1	19
1	1	1	1	1	2	1	24	1	24
0	1	1	1	1	2	0	17	1	24
0	1	1	0	1	2	0	15	1	19
0	1	1	0	1	2	0	18	1	18
1	1	1	0	1	2	2	18	1	18
0	1	1	0	1	2	0	19	1	19
1	1	1	1	1	2	1	15	1	23
1	1	1	0	1	1	0	18	1	18
0	1	1	0	1	2	0	14	1	17
0	1	1	0	1	2	0	15	1	17
0	1	1	0	1	2	0	14	1	19
0	1	2	1	1	2	0	15	1	23
0	1	1	0	1	2	0	15	1	19
1	1	1	1	1	2	1	14	1	22
0	1	1	1	1	2	0	15	1	23
0	1	2	1	1	2	0	24	1	24
0	1	1	0	1	2	0	17	1	19
1	1	1	1	1	2	0	15	1	24
1	1	1	1	1	2	1	15	1	22
1	1	1	0	1	2	1	15	1	19
0	1	2	1	1	1	1	18	1	24
0	1	1	1	1	2	0	24	1	24
1	1	0	0	0	2	1	14	1	19
1	1	1	0	1	2	1	15	1	19
1	1	1	1	1	2	1	20	1	20
0	1	1	0	1	2	0	14	1	19
1	1	1	1	1	2	1	24	1	24
1	1	1	1	1	2	0	16	1	21
1	1	1	1	1	2	1	16	1	24
1	1	1	0	1	2	0	19	1	19
1	1	1	0	1	2	0	13	1	15
0	1	1	0	1	2	0	15	1	19
0	1	1	1	1	2	0	9	1	20
0	1	1	1	1	2	0	12	1	21
0	1	1	0	1	2	0	17	1	17
1	1	1	0	1	2	0	18	1	18
1	1	1	1	1	2	1	16	1	24
0	1	1	1	1	2	1	22	1	22
0	1	1	1	1	2	0	15	1	22
1	1	1	0	1	2	0	17	1	17
0	1	1	0	1	2	0	18	1	18
0	1	1	0	1	2	0	14	1	19
0	1	0	0	0	2	0	17	1	18
1	1	1	1	1	2	1	14	1	23
0	1	1	0	1	2	0	15	1	18
0	1	1	1	1	2	0	20	1	20
0	1	0	1	0	0	1	18	1	24
1	1	1	1	1	2	1	17	1	24
0	1	1	0	1	2	0	17	1	18
1	1	1	1	1	2	2	19	1	21
1	1	1	1	1	2	1	14	1	22
1	1	1	1	1	1	1	21	1	21
0	1	1	0	1	2	0	19	1	19
0	1	1	0	1	2	0	17	1	18
1	1	1	1	1	2	2	15	1	23
1	1	1	1	1	2	1	15	1	21
0	1	1	1	1	2	0	17	1	22
1	1	1	1	1	2	0	23	1	23
1	1	1	0	1	2	0	17	1	18
1	1	1	1	1	2	1	18	1	22
1	1	1	1	1	1	1	17	1	23
0	1	1	1	1	2	2	11	1	20
0	1	1	1	1	0	1	19	1	22
0	1	1	1	1	2	0	20	1	20
0	1	1	0	1	2	0	11	1	19
1	1	1	1	1	2	1	18	1	23
1	1	1	1	1	2	1	18	1	21
1	1	1	0	1	2	0	16	1	19
1	1	1	0	1	2	0	16	1	19
0	1	2	1	1	2	0	14	1	24
1	1	1	1	1	2	0	17	1	20
0	1	1	0	1	2	0	18	0	18
1	1	1	1	1	2	1	15	1	21
0	1	2	0	1	2	0	15	1	19
0	1	2	1	1	2	0	23	1	23
1	1	1	1	1	2	1	15	1	24
1	1	1	0	1	2	1	15	1	19
1	1	1	1	1	2	1	24	1	24
1	1	1	1	1	1	1	14	1	24
1	1	1	1	1	2	1	15	1	20
1	1	1	0	1	1	0	18	1	18
1	1	1	1	1	2	1	18	1	22
1	1	1	1	1	2	0	22	1	22
0	1	2	1	1	2	0	15	1	20
0	1	1	1	1	2	0	22	1	22
0	1	1	0	1	2	0	19	1	19
1	1	1	1	1	2	0	24	1	24
1	1	1	1	1	2	1	20	1	23
0	1	1	1	1	1	0	18	1	20
1	1	1	1	1	1	1	17	1	22
0	1	1	0	1	1	0	17	1	18
1	1	1	0	1	2	2	14	1	19
0	1	1	1	1	2	0	16	1	22
0	1	2	1	1	2	0	15	1	23
1	1	1	1	1	2	0	22	1	22
0	1	1	1	1	2	1	15	1	24
1	1	1	0	1	2	1	18	1	18
1	1	1	1	1	2	0	14	1	20
1	1	2	1	1	2	0	16	1	20
0	1	1	1	1	2	1	18	1	22
0	1	1	0	1	2	0	17	1	17
1	1	1	1	1	2	2	15	1	23
1	1	1	1	1	2	2	15	1	22
1	1	0	1	0	1	1	14	1	24
1	1	1	1	1	1	0	23	1	23
1	1	1	1	1	2	0	16	1	20
1	1	1	1	1	2	1	24	1	24
0	1	1	0	1	2	0	18	1	18
0	1	1	1	1	2	0	20	0	20
0	1	1	0	1	2	0	17	1	17
1	1	1	1	1	2	1	21	1	21
1	1	1	0	1	2	1	15	1	18
0	1	1	0	1	2	0	19	1	19
0	1	1	0	1	2	0	16	1	19
1	1	1	1	1	2	1	20	1	22
0	1	1	1	1	2	0	19	1	20
1	1	1	1	1	2	2	18	1	23
1	1	1	1	1	2	0	12	1	24
0	1	1	0	1	2	0	19	0	19
0	1	1	1	1	2	0	22	1	22
1	1	1	1	1	2	1	24	1	24
1	1	1	0	1	2	0	13	1	17
1	1	1	1	1	2	0	18	1	22
1	1	2	1	1	2	0	21	1	21
0	1	1	1	1	2	0	22	0	22
0	1	1	1	1	2	0	16	1	20
0	1	1	0	1	2	0	10	1	18
1	1	1	0	1	2	0	18	0	18
1	1	1	1	1	2	1	20	1	20
0	1	1	1	1	2	0	15	1	20
1	1	1	1	1	2	1	13	1	22
1	1	1	0	1	2	0	14	1	18
1	1	1	1	1	2	0	21	1	21
1	1	1	1	1	2	2	24	1	24
1	1	1	1	1	2	0	18	1	23
0	1	1	0	1	2	0	15	1	19
1	1	1	1	1	2	1	21	1	21
0	1	1	1	1	2	0	15	1	21
0	1	1	1	1	2	0	24	1	24
1	1	1	0	1	2	1	17	1	17
1	1	1	1	1	2	1	23	1	23
1	1	1	1	1	2	1	15	1	20
1	1	0	1	0	2	1	21	1	21
0	1	1	0	1	2	0	18	1	18
1	1	1	0	1	2	1	18	1	18
0	1	1	0	1	2	0	18	1	19
0	1	1	0	1	2	0	17	1	18
0	1	1	0	1	2	0	16	1	19
0	1	1	1	1	2	0	16	1	23
0	1	1	0	1	2	0	15	1	18
1	1	1	1	1	2	1	18	1	20
1	1	1	1	1	2	1	16	1	23
0	1	2	1	1	1	0	14	1	23
0	1	2	1	1	2	0	13	1	22
0	1	1	1	1	2	0	11	1	23
0	1	1	0	1	2	0	16	1	17
0	1	1	0	1	2	0	17	0	17
1	1	1	1	1	2	2	14	1	22
1	1	1	1	1	2	1	15	1	23
0	1	1	0	1	2	0	16	0	16
1	1	1	0	1	2	0	13	1	15
1	1	1	0	1	2	0	15	1	16
1	1	1	0	1	2	0	16	0	16
1	1	1	0	1	2	0	14	1	17
1	1	0	0	0	2	0	16	1	16
1	1	1	0	1	2	0	14	1	18
1	1	1	1	1	2	0	18	1	20
0	1	1	0	1	2	0	15	0	15
0	1	1	0	1	1	0	12	1	15
1	1	1	1	1	2	1	12	1	20
1	1	1	0	1	2	1	14	1	19
0	1	1	0	1	2	0	15	1	19
0	1	1	0	1	2	0	15	1	16
1	1	1	0	1	2	0	15	1	16
1	1	1	1	1	2	2	15	1	23
1	1	1	0	1	2	0	15	0	15
0	1	1	0	1	2	0	14	1	18
0	1	1	0	1	2	0	14	1	19
0	1	1	0	1	2	0	12	1	15
0	1	1	0	1	2	0	16	1	17
1	1	1	0	1	2	1	14	1	18
1	1	1	1	1	2	1	15	1	21
1	1	1	0	1	2	0	15	1	17
0	1	1	0	1	2	0	12	1	17
0	1	1	1	1	2	0	14	1	22
1	1	1	0	1	2	0	14	1	17
1	1	1	1	1	2	1	17	1	23
0	1	1	1	1	1	0	15	1	20
1	1	1	0	1	2	1	15	1	16
0	1	0	0	0	2	0	18	1	19
0	1	1	1	1	2	0	17	1	21
0	1	1	1	1	2	0	20	1	22
1	1	1	1	1	2	1	15	1	22
1	1	1	1	1	2	1	14	1	24
1	1	0	1	0	2	1	21	1	21
1	1	0	1	0	2	1	24	1	24
1	1	1	0	1	1	0	17	1	18
0	1	1	1	1	2	0	18	1	23
0	1	1	1	1	2	0	19	1	22
1	1	1	0	1	2	0	14	1	16
1	1	1	1	1	2	1	14	1	23
1	1	1	1	1	2	1	14	1	22
1	1	1	0	1	2	0	14	1	16
0	1	1	0	1	2	0	18	1	17
0	1	1	0	1	2	0	17	0	17
0	1	1	0	1	2	0	18	0	18
1	1	1	1	1	2	1	14	1	20
1	1	1	0	1	2	0	15	1	16
1	1	1	0	1	2	0	17	0	17
1	1	1	0	1	2	0	15	1	17
1	1	1	0	1	2	0	16	0	16
0	1	1	1	1	1	1	15	1	22
1	1	1	1	1	1	1	14	1	24
1	1	0	1	0	2	1	15	1	23
1	1	0	1	0	2	1	18	1	23
0	1	1	0	1	2	0	15	0	15
0	1	2	1	1	2	0	20	1	23
0	1	1	0	1	2	0	15	1	19
1	1	1	0	1	2	0	11	1	15
0	1	1	1	1	2	0	18	1	20
1	1	1	1	1	2	1	17	1	23
1	1	1	0	1	2	0	14	1	17
1	1	1	0	1	2	0	15	0	15
1	1	1	1	1	1	1	15	1	24
0	1	1	1	1	1	1	17	1	23
1	1	1	0	1	2	2	15	1	18
0	1	1	1	1	2	1	15	1	23
1	1	1	1	1	2	1	14	1	21
1	1	1	1	1	2	1	15	1	20
0	1	0	0	0	2	0	17	0	17
1	1	1	1	1	2	0	17	1	23
0	1	2	0	1	2	1	17	1	19
1	1	1	1	1	2	1	15	1	23
1	1	0	1	0	2	1	15	1	23
0	1	1	1	1	2	0	14	1	23
1	1	1	0	1	2	1	15	1	19
1	1	1	0	1	1	0	15	0	15
1	1	1	0	1	1	0	17	0	17
1	1	1	1	1	2	1	15	1	21
0	1	1	1	1	2	0	22	1	23
0	1	1	0	1	2	0	14	1	19
0	1	1	0	1	2	0	16	1	18
0	1	1	0	1	2	0	17	0	17
1	1	1	1	1	2	1	14	1	21
0	1	1	0	1	2	0	15	0	15
1	1	1	1	1	2	2	16	1	23
1	1	1	1	1	2	2	19	1	22
1	1	1	1	1	2	1	14	1	23
0	1	1	0	1	2	0	13	1	17
0	1	1	0	1	2	0	12	1	15
1	1	1	1	1	2	1	17	1	24
1	1	1	0	1	2	1	16	1	19
0	1	1	0	1	2	0	12	1	18
0	1	1	0	1	2	1	16	1	18
1	1	1	1	1	2	1	19	1	23
0	1	1	1	1	2	1	17	1	24
1	1	1	1	1	2	1	16	1	20
1	1	1	0	1	2	0	15	0	15
0	1	1	1	1	2	0	15	1	22
0	1	1	0	1	2	0	15	1	17
1	1	1	0	1	2	0	16	1	17
1	1	1	1	1	2	1	14	1	21
1	1	1	1	1	2	1	16	1	24
0	1	1	0	1	2	0	15	1	17
0	1	0	0	0	2	0	14	1	17
1	1	1	0	1	2	1	14	1	19
0	1	2	0	1	2	0	17	1	18
1	1	1	1	1	2	2	15	1	23
1	1	1	0	1	2	0	16	1	18
1	1	1	1	1	2	1	15	1	21
1	1	1	0	1	2	0	14	1	17
1	1	1	1	1	2	1	14	1	20
1	1	1	0	1	2	0	13	1	17
1	1	1	1	1	2	1	16	1	24
1	1	1	1	1	2	1	14	1	22
1	1	1	1	1	2	1	14	1	22
1	1	1	1	1	2	1	18	1	21
0	1	1	1	1	0	1	17	1	21
1	1	1	1	1	2	1	13	1	20
1	1	1	1	1	2	2	18	1	23
1	1	0	1	0	2	1	14	1	23
1	1	1	1	1	2	1	21	1	21
0	1	1	0	1	2	0	17	1	18
0	1	1	0	1	1	0	16	1	18
0	1	1	0	1	2	0	15	1	16
0	1	1	0	1	0	0	15	0	15
1	1	1	0	1	2	0	14	1	16
0	1	1	0	1	2	0	15	0	15
0	1	1	0	1	2	0	15	1	16
1	1	1	0	1	2	1	14	1	19
1	1	2	1	1	2	1	15	1	24
1	1	1	1	1	2	0	15	1	20
1	1	1	1	1	2	2	14	1	21
0	1	1	0	1	2	0	16	1	17
1	1	1	0	1	2	1	16	1	19
0	1	1	1	1	2	0	14	1	24
0	1	1	0	1	2	0	18	1	19
0	1	1	0	1	2	0	16	0	16
0	1	1	1	1	2	0	18	1	22
0	1	1	1	1	2	0	17	1	20
1	1	1	0	1	2	0	13	1	18
0	1	1	0	1	2	0	15	1	17
0	1	1	0	1	2	0	15	0	15
1	1	0	1	0	2	1	19	1	23
1	1	2	1	1	2	1	19	1	23
1	1	1	0	1	2	0	14	1	15
1	1	1	1	1	2	0	15	1	23
1	1	1	0	1	2	0	17	0	17
1	1	1	1	1	2	1	15	1	23
1	1	1	0	1	2	0	16	1	17
1	1	1	1	1	2	1	14	1	21
0	1	1	1	1	2	0	16	1	21
1	1	1	0	1	2	0	15	1	18
1	1	1	1	1	2	0	14	1	20
0	1	1	0	1	2	0	15	0	15
0	1	2	1	1	2	0	17	1	23
0	1	1	1	1	2	0	17	1	21
0	1	1	0	1	2	0	15	1	17
0	1	1	1	1	2	0	18	1	21
1	1	1	1	1	2	1	17	1	20
0	1	1	0	1	0	0	19	0	19
0	1	1	0	1	2	0	16	0	16
1	1	1	0	1	2	0	14	1	17
1	1	1	0	1	2	0	16	0	16
1	1	1	1	1	2	1	17	1	22
0	1	1	0	1	2	0	13	1	18
0	1	1	1	1	2	0	13	1	21
1	1	0	0	0	2	0	17	0	17
0	1	1	0	1	2	0	16	1	18
1	1	2	1	1	2	0	17	1	20
1	1	1	1	1	2	2	14	1	21
0	1	1	0	1	2	0	16	1	17
0	1	1	0	1	2	0	14	1	15
1	1	1	1	1	2	1	15	1	24
1	1	1	0	1	2	0	17	0	17
0	1	1	0	1	2	0	17	1	18
0	1	1	1	1	2	0	20	1	21
0	1	1	0	1	2	0	15	0	15
0	1	1	0	1	2	0	15	0	15
0	1	1	0	1	2	0	15	1	15
1	1	1	1	1	2	0	18	1	24
1	1	1	0	1	2	0	17	1	17
1	1	1	1	1	2	1	20	1	24
0	1	1	0	1	2	0	17	0	17
1	1	1	0	1	2	0	16	0	16
1	1	1	0	1	2	0	16	1	19
0	1	1	0	1	2	0	16	0	16
0	1	1	1	1	2	0	16	1	23
1	1	1	1	1	2	1	18	1	22
1	1	1	0	1	2	0	14	1	17
0	1	1	0	1	2	0	15	1	17
1	1	1	0	1	2	0	16	1	17
1	1	1	0	1	2	1	15	1	19
0	1	1	1	1	2	0	18	1	20
1	1	1	0	1	2	1	13	1	18
0	1	1	1	1	2	0	16	1	20
0	1	2	1	1	2	0	15	1	22
0	1	1	0	1	2	0	13	1	17
1	1	1	0	1	2	0	18	1	19
1	1	1	0	1	2	0	14	1	17
1	1	1	1	1	2	2	17	1	22
1	1	1	1	1	1	1	15	1	21
1	1	1	0	1	2	0	14	1	18
0	1	1	1	1	2	1	18	1	24
0	1	1	0	1	2	0	17	1	19
1	1	1	1	1	2	1	18	1	23
0	1	1	0	1	2	0	13	1	17
1	1	0	1	0	2	1	12	1	23
0	1	1	0	1	2	0	14	1	17
1	1	0	0	0	2	1	10	1	19
1	1	1	0	1	2	1	15	1	19
0	1	1	1	1	2	0	13	1	21
0	1	1	0	1	2	0	18	0	18
0	1	1	0	1	2	0	13	1	16
1	1	1	0	1	2	0	16	1	17
1	1	1	1	1	2	1	18	1	24
1	1	0	1	0	2	2	14	1	23
1	1	1	1	1	2	0	14	1	20
1	1	1	1	1	2	0	10	1	20
0	1	1	1	1	0	0	17	1	24
0	1	1	0	1	1	0	15	0	15
0	1	1	0	1	2	0	16	0	16
1	1	1	0	1	2	0	16	1	16
0	1	1	0	1	1	0	17	0	17
0	1	1	0	1	2	0	18	0	18
0	1	1	0	1	2	0	18	1	18
0	1	1	0	1	2	0	15	1	16
0	1	2	1	1	2	0	18	1	22
1	1	2	1	1	2	0	16	1	21
0	1	1	0	1	2	0	15	0	15
1	1	1	0	1	2	1	15	1	17
1	1	0	0	0	2	0	14	1	15
1	1	1	0	1	2	0	15	1	15
1	1	1	1	1	2	1	18	1	24
1	1	1	0	1	2	0	14	1	16
0	1	1	1	1	2	0	16	1	21
1	1	1	0	1	2	1	14	1	19
0	1	1	0	1	2	0	16	1	17
1	1	1	1	1	2	1	15	1	21
0	1	1	0	1	2	0	19	1	19
0	1	1	0	1	2	0	17	1	17
1	1	1	0	1	1	0	14	1	19
0	1	1	0	1	2	0	17	1	17
1	1	1	0	1	2	0	16	0	16
0	1	1	1	1	2	0	22	0	22
1	1	1	1	1	2	0	21	1	21
1	1	2	0	1	2	0	14	1	18
0	1	1	0	1	2	0	17	1	17
0	1	1	0	1	2	0	15	1	15
0	1	1	0	1	2	0	15	0	15
0	1	1	1	1	2	0	23	1	23
0	1	2	1	1	2	0	20	1	20
1	1	1	0	1	2	0	18	1	18
1	1	1	1	1	2	2	21	1	21
0	1	1	0	1	2	0	18	1	18
0	1	1	0	1	2	0	16	1	16
1	1	1	0	1	2	1	19	1	19
0	1	1	0	1	2	0	15	1	15
0	1	1	0	1	2	0	17	1	17
0	1	1	0	1	2	0	16	0	16
1	1	1	0	1	2	0	17	1	17
1	1	2	0	1	2	0	17	0	17
0	1	2	1	1	2	0	20	1	20
1	1	1	0	1	2	0	15	0	15
0	1	1	1	1	2	0	20	1	20
1	1	1	1	1	2	1	20	1	20
1	1	1	0	1	2	1	17	1	17
0	1	1	0	1	2	0	18	1	18
0	1	1	1	1	2	0	21	1	21
1	1	1	1	1	2	1	21	1	21
0	1	1	1	1	2	0	23	1	23
1	1	1	0	1	2	0	17	1	17
1	1	1	0	1	1	0	15	1	15
0	1	1	1	1	2	0	21	1	21
1	1	1	0	1	2	0	15	0	15
0	1	1	0	1	2	0	18	0	18
0	1	1	1	1	2	0	24	1	24
0	1	1	0	1	0	0	15	0	15
1	1	1	0	1	2	0	15	1	15
0	1	1	1	1	1	1	24	1	24
1	1	1	1	1	2	2	21	1	21
1	1	1	1	1	1	1	21	1	21
1	1	1	0	1	2	0	19	1	19
0	1	1	0	1	1	0	15	1	15
0	1	1	0	1	1	0	18	1	18
1	1	1	0	1	2	0	15	1	15
1	1	1	1	1	2	1	23	1	23
0	1	2	1	1	2	0	21	1	21
0	1	2	1	1	2	0	21	1	21
0	1	1	0	1	2	0	19	1	19
1	1	2	0	1	1	0	18	0	18
0	1	1	0	1	2	0	17	1	17
0	1	1	0	1	2	1	16	1	16
1	1	1	0	1	2	0	17	1	17
1	1	1	1	1	2	1	23	1	23
1	1	1	1	1	1	0	17	1	24
0	1	1	0	1	2	0	15	0	15
1	1	1	0	1	1	1	17	1	17
1	1	0	1	0	1	1	23	1	23
1	1	1	0	1	2	0	18	0	18
0	1	0	1	0	2	0	21	0	21
1	1	2	0	1	2	0	16	0	16
0	1	1	1	1	2	0	23	1	23
1	1	1	1	1	2	1	23	1	23
1	1	1	1	1	2	1	22	1	22
1	1	1	0	1	2	0	17	1	17
0	1	1	0	1	2	0	16	1	16
1	1	1	0	1	2	1	14	1	18
0	1	1	0	1	2	0	17	1	17
0	1	1	0	1	1	0	15	1	15
1	1	0	1	0	2	1	15	1	23
0	1	1	0	1	2	0	15	1	16
1	1	1	0	1	2	0	17	0	17
0	1	1	1	1	1	0	16	1	23
0	1	1	0	1	2	0	16	1	17
1	1	1	0	1	2	1	17	1	18
0	1	1	0	1	2	0	15	0	15
1	1	0	0	0	2	1	15	1	19
0	1	1	1	1	2	0	18	1	24
1	1	2	1	1	2	1	16	1	22
1	1	1	1	1	2	1	21	1	21
0	1	2	1	1	2	0	21	1	22
1	1	1	1	1	2	1	9	1	23
0	1	1	0	1	1	0	16	1	16
1	1	1	1	1	2	1	24	1	24
1	1	1	0	1	1	0	18	1	18
0	1	1	1	1	2	0	21	1	21
1	1	1	0	1	2	0	17	1	17
0	1	1	0	1	2	0	19	1	19
0	1	1	0	1	2	0	16	0	16
0	1	1	1	1	2	1	23	1	23
1	1	1	0	1	2	0	15	0	15
1	1	1	1	1	2	0	23	1	23
1	1	1	1	1	2	1	22	1	22
1	1	1	0	1	2	1	19	1	19
1	1	1	0	1	2	0	18	0	18
1	1	1	0	1	2	0	15	0	15
1	1	1	0	1	2	0	15	0	15
0	1	1	1	1	2	0	22	1	22
1	1	1	1	1	2	1	23	1	23
1	1	1	0	1	2	0	19	0	19
1	1	1	0	1	2	0	17	1	17
0	1	1	0	1	2	0	15	1	15
1	1	1	0	1	2	1	16	1	16
1	1	1	0	1	2	0	15	0	15
1	1	1	0	1	2	0	15	0	15
1	1	1	1	1	2	1	22	1	22
0	1	1	1	1	2	0	21	1	21
1	1	1	0	1	2	0	15	0	15
1	1	1	1	1	2	0	24	1	24
1	1	1	1	1	2	1	20	1	20
1	1	1	1	1	2	0	24	1	24
1	1	1	0	1	2	0	15	1	15
1	1	1	1	1	1	1	24	1	24
0	1	1	0	1	2	0	18	1	18
1	1	1	0	1	1	1	19	1	19
0	1	1	0	1	2	0	16	1	16
0	1	1	0	1	2	0	16	1	16
0	1	1	0	1	2	0	15	0	15
0	1	1	0	1	2	0	16	1	16
1	1	1	1	1	0	0	21	1	21
0	1	2	1	1	2	0	22	1	22
0	1	1	0	1	2	0	16	1	16
1	1	1	0	1	2	0	18	1	18
1	1	1	1	1	2	2	23	1	23
1	1	1	0	1	2	0	17	1	17
1	1	2	0	1	2	1	19	1	19
1	1	1	0	1	2	1	17	1	17
1	1	1	0	1	2	0	16	1	16
1	1	1	1	1	2	1	23	1	23
0	1	1	0	1	2	0	15	0	15
1	1	1	1	1	2	1	23	1	23
1	1	0	0	0	2	0	15	1	15
1	1	1	1	1	2	1	22	1	22
0	1	2	1	1	2	0	24	1	24
1	1	1	1	1	2	1	23	1	23
1	1	1	1	1	2	1	21	1	21
1	1	1	0	1	2	0	18	1	18
1	1	1	1	1	2	1	22	1	22
0	1	1	1	1	2	0	24	1	24
1	1	1	0	1	2	1	19	1	19
0	1	0	1	0	1	0	23	1	23
0	1	1	0	1	2	0	16	1	16
1	1	0	1	0	2	1	20	1	20
0	1	1	1	1	2	0	22	1	22
0	1	1	1	1	2	0	20	1	20
0	1	0	1	0	2	0	21	1	21
1	1	1	1	1	2	2	21	1	21
1	1	1	1	1	2	1	22	1	22
1	1	1	0	1	2	0	18	1	18
1	1	1	1	1	0	1	23	1	23
1	1	0	0	0	2	0	15	0	15
0	1	1	0	1	2	0	18	1	18
1	1	1	0	1	2	1	19	1	19
1	1	1	0	1	2	0	15	1	15
0	1	1	1	1	2	0	22	1	22
1	1	0	1	0	2	0	20	1	20
0	1	1	1	1	1	1	24	1	24
1	1	2	1	1	2	0	22	1	22
1	1	1	1	1	2	0	21	1	21
0	1	1	1	1	2	0	23	1	23
0	1	1	0	1	2	0	18	1	18
0	1	1	0	1	2	0	15	0	15
1	1	1	0	1	2	0	17	1	17
1	1	1	0	1	1	0	17	1	17
0	1	1	1	1	2	0	20	1	20
1	1	1	1	1	2	1	22	1	22
1	1	1	1	1	2	1	22	1	22
1	1	1	1	1	2	0	23	0	23
1	0	1	0	1	2	0	19	1	19
0	0	1	0	1	2	0	14	1	16
0	0	1	0	1	2	0	18	0	18
1	0	1	1	1	2	1	15	1	23
0	0	1	0	1	2	0	16	1	16
0	0	1	0	1	2	0	16	0	16
1	0	2	1	1	2	0	22	0	22
1	0	1	1	1	2	1	23	1	23
1	0	2	1	1	2	1	15	1	22
0	0	1	1	1	2	1	22	1	22
0	0	1	1	1	2	0	24	1	24
1	0	1	0	1	2	0	16	1	16
0	0	1	0	1	2	0	16	1	16
1	0	1	1	1	2	1	16	1	23
0	0	1	0	1	2	0	17	1	17
0	0	1	1	1	2	1	23	1	23
0	0	1	1	1	2	0	16	1	20
1	0	1	0	1	2	0	17	0	17
0	0	1	0	1	2	0	17	1	17
1	0	1	1	1	2	1	22	1	22
0	0	1	1	1	2	0	22	1	22
1	0	1	0	1	2	1	19	1	19
0	0	1	1	1	2	0	20	1	22
1	0	1	1	1	2	1	24	1	24
1	0	1	0	1	2	0	16	0	16
0	0	1	1	1	2	0	20	1	20
0	0	1	1	1	2	2	21	1	21
0	0	1	1	1	2	0	17	1	22
0	0	1	1	1	2	0	22	1	22
0	0	1	1	1	2	0	20	1	20
0	0	1	1	1	2	0	24	1	24
0	1	1	0	1	2	0	17	1	17
1	1	1	0	1	2	0	16	0	16
0	1	1	0	1	2	0	18	1	18
0	1	1	1	1	2	0	22	1	22
0	1	1	0	1	0	0	16	0	16
0	1	1	0	1	2	0	19	0	19
0	1	0	0	0	0	0	18	1	18
0	1	1	0	1	2	0	18	1	18
1	1	1	0	1	2	0	19	1	19
1	1	1	0	1	2	0	16	0	16
1	1	1	1	1	2	1	22	1	22
0	1	1	0	1	2	0	16	1	16
1	1	1	0	1	2	0	16	1	16
0	0	1	1	1	0	1	24	1	24
1	1	1	0	1	2	0	16	0	16
1	1	1	0	1	2	0	16	1	16
0	1	1	0	1	2	0	18	1	18
0	0	1	1	1	2	1	23	1	23
0	0	1	1	1	2	0	9	1	20
1	0	1	0	1	2	0	18	0	18
1	1	0	0	0	2	1	17	1	17
1	1	1	1	1	0	1	22	1	22
0	1	0	0	0	0	0	17	1	17
0	1	1	1	1	2	0	20	1	20
1	1	1	0	1	2	0	17	1	17
1	1	0	1	0	0	1	22	1	22
1	1	1	1	1	2	1	23	1	23
1	0	2	0	1	2	0	15	1	19
1	1	1	1	1	2	1	24	1	24
1	1	1	0	1	2	0	16	0	16
1	1	1	0	1	2	1	17	1	17
1	1	1	0	1	2	0	18	1	18
1	1	1	1	1	2	1	21	1	21
0	1	1	1	1	2	0	22	1	22
0	1	1	0	1	2	0			18
0	1	1	1	1	2	1	22	1	22
0	1	1	1	1	2	1	23	1	23
1	1	0	1	0	2	2	23	1	23
0	1	1	0	1	2	0	16	0	16
0	1	0	0	0	2	0	16	1	16
0	1	1	1	1	2	0	21	1	21
0	1	1	1	1	2	2	22	1	22
1	1	1	1	1	2	0	22	1	22
0	1	1	0	1	2	1	19	1	19
0	1	1	0	1	2	0	19	1	19
0	1	1	1	1	2	0	23	0	23
0	1	1	0	1	2	0	17	1	17
0	0	1	1	1	2	1	20	1	20
0	0	0	0	0	1	0	16	1	16
1	0	1	0	1	2	1	18	1	18
1	0	1	1	1	0	1	20	1	20
0	0	1	0	1	0	0	19	1	19
1	0	1	1	1	0	1	24	1	24
0	0	1	1	1	0	1	20	1	20
0	0	1	0	1	2	0	15	0	15
1	1	1	0	1	2	0	17	1	17
1	1	1	1	1	2	1	20	1	20
0	0	1	1	1	0	0			23
1	0	1	1	1	2	1	22	1	22
0	0	1	0	1	2	0	18	1	18
0	0	1	0	1	2	0	15	1	15
1	0	1	0	1	2	0	16	0	16
1	0	1	0	1	2	1	18	1	18
1	0	1	1	1	2	0	20	1	20
1	0	0	0	0	0	1	19	1	19
0	0	1	1	1	2	2	22	1	22
1	0	0	1	0	2	1	20	1	20
0	0	1	0	1	0	0	16	0	16
0	0	1	1	1	2	1	24	1	24
1	0	1	1	1	2	1	22	1	22
1	0	1	1	1	0	1	22	1	22
1	1	1	1	1	2	1	21	1	21
1	1	1	0	1	2	0	19	1	19
1	1	1	1	1	2	1	23	1	23
1	1	1	1	1	2	2	20	1	20
0	1	1	1	1	2	1	22	1	22
1	1	1	0	1	2	0	16	1	16
1	0	1	1	1	2	1	21	1	21
0	1	1	0	1	2	0	19	0	19
0	1	1	0	1	0	0	19	1	19
0	1	0	0	0	0	0	18	1	18
0	0	1	0	1	1	0	19	1	19
1	0	1	1	1	2	0	22	1	22
1	0	1	1	1	2	1	22	1	22
0	0	1	1	1	0	0	20	1	20
0	0	1	0	1	1	0	19	1	19
0	0	1	1	1	1	0	21	1	21
0	0	1	0	1	2	0	19	1	19
0	1	0	0	0	2	0	18	1	18
0	0	1	0	1	2	1	19	1	19
1	0	0	0	0	0	1	19	1	19
1	0	1	1	1	0	1	22	1	22
1	1	1	1	1	2	2	23	1	23
0	1	1	0	1	2	0	17	1	17
0	0	1	0	1	2	0	17	0	17
0	1	1	1	1	2	0	19	1	24
0	1	1	1	1	2	0	20	1	20
0	1	0	1	0	2	0	18	1	22
0	1	1	1	1	2	0	20	1	20
0	1	1	1	1	2	0	22	1	22
1	1	1	1	1	2	1	24	1	24
0	1	1	0	1	2	0			19
1	0	1	1	1	2	0	15	1	20
0	1	1	0	1	2	0	15	1	17
1	1	1	1	1	2	0	23	1	23
1	1	1	0	1	2	0	16	0	16
0	1	1	1	1	2	0	20	1	20
1	1	1	0	1	2	0	16	0	16
0	1	1	1	1	2	0	23	1	23
0	1	1	0	1	2	0	17	1	17
0	1	1	0	1	2	0	14	1	16
1	1	1	0	1	2	0	17	1	17
0	1	1	1	1	2	0	21	1	21
1	1	1	1	1	2	0	20	1	20
0	1	1	1	1	2	0	21	1	21
1	0	1	1	1	2	1	20	1	20
0	1	1	0	1	2	0	16	0	16
0	1	1	0	1	2	0	16	1	16
1	1	1	0	1	2	0	19	1	19
0	1	1	0	1	2	0	17	1	17
1	1	0	1	0	0	1	20	1	20
1	1	1	0	1	2	1	19	1	19
0	1	1	0	1	2	0	18	0	18
0	1	1	0	1	1	1	19	1	19
0	1	1	1	1	2	2	22	1	22
0	0	1	1	1	2	1	23	1	23
1	1	1	1	1	2	0	20	1	20
1	1	1	0	1	2	0	15	0	15
1	1	1	1	1	2	1	22	1	22
1	1	1	1	1	2	2	21	0	21
1	1	1	0	1	2	1	18	1	18
1	0	1	1	1	2	1	23	1	23
0	0	1	0	1	2	0	16	0	16
1	0	1	1	1	2	1	24	1	24
1	0	1	1	1	2	1	20	1	20
1	0	0	1	0	0	1	23	1	23
1	0	1	1	1	2	1	22	1	22
0	0	1	1	1	2	1	24	1	24
1	0	1	1	1	2	1	24	1	24
0	0	1	0	1	2	0	17	1	17
0	0	1	1	1	1	1	24	1	24
1	0	1	1	1	2	1	22	1	22
1	0	1	1	1	2	1	23	1	23
1	0	0	0	0	2	0	17	1	17
1	0	1	1	1	1	1	17	1	23
1	0	1	1	1	2	1	20	1	20
1	1	1	1	1	2	1	21	1	21
0	0	1	1	1	2	1	21	1	21
0	0	1	1	1	0	0	21	1	21
1	0	1	0	1	2	0	19	0	19
1	0	1	1	1	2	1	24	1	24
0	0	0	1	0	2	0	22	1	22
1	0	1	0	1	2	1	18	1	18
0	0	1	0	1	2	0	18	1	19
0	0	1	1	1	0	0	22	1	22
0	0	0	0	0	0	0	16	0	16
1	0	1	0	1	2	1	16	1	16
0	0	1	0	1	2	0	18	0	18
0	0	1	0	1	1	0	16	1	16
0	0	1	0	1	0	0	16	0	16
0	0	1	0	1	0	0	14	1	16
0	0	1	1	1	2	0	20	1	20
1	0	1	1	1	0	1	14	1	24
1	0	1	0	1	2	1	18	1	18
1	0	1	0	1	2	0	16	1	16
0	1	1	1	1	2	0	20	1	20
0	0	1	0	1	2	0	16	1	16
1	0	0	0	0	2	1	19	1	19
1	0	1	1	1	2	1	22	1	22
0	0	0	1	0	0	1	22	1	22
0	0	1	1	1	2	0	15	1	22
1	1	1	0	1	2	0	17	0	17
0	1	1	1	1	2	0	21	1	21
1	1	1	0	1	2	1	19	1	19
1	1	1	1	1	2	1	23	1	23
0	0	1	1	1	2	0	22	1	22
0	1	1	1	1	2	0	21	0	21
0	1	1	1	1	2	1	23	1	23
0	1	1	1	1	2	0	21	1	21
0	1	1	1	1	2	0	22	1	22
1	1	1	1	1	2	1	21	1	21
1	1	1	0	1	2	0	16	0	16
0	1	1	0	1	2	0	16	0	16
0	1	1	0	1	2	0	16	0	16
1	1	1	0	1	2	0	17	1	17
1	1	1	0	1	2	0	16	0	16
1	1	1	0	1	2	0	16	0	16
0	1	1	0	1	2	0	16	0	16
1	1	1	1	1	2	1	20	1	20
1	1	1	1	1	2	1	24	1	24
0	0	1	0	1	2	0	19	0	19
1	1	1	0	1	2	1	19	1	19
0	1	1	1	1	2	0	20	1	20
0	1	1	0	1	2	0	17	1	17
0	1	1	0	1	2	0	17	1	17
1	1	1	0	1	2	1	19	1	19
0	0	1	0	1	2	0	17	1	17
0	1	1	0	1	2	0	18	1	18
0	0	1	0	1	2	0	16	0	16
1	1	1	1	1	2	1	20	1	20
0	1	0	0	0	2	0	17	0	17
0	1	1	1	1	2	0	21	1	21
0	1	1	0	1	2	0	17	1	17
0	1	1	0	1	2	0	16	0	16
0	0	1	0	1	2	0	16	1	16
1	0	0	0	0	0	0	16	0	16
0	0	1	0	1	2	0	17	0	17
1	0	2	1	1	2	0	22	1	22
0	0	0	1	0	0	0	21	1	21
1	0	1	1	1	1	2	24	1	24
1	0	0	1	0	2	0	21	1	21
0	0	1	0	1	2	0	16	0	16
0	0	1	0	1	0	0	16	0	16
0	0	1	1	1	2	0	23	1	23
1	0	1	0	1	2	0	16	0	16
1	1	1	1	1	2	1	24	1	24
0	0	1	0	1	0	0	17	0	17
0	0	1	0	1	0	0	16	0	16
0	0	1	0	1	2	0	16	1	16
1	0	0	1	0	2	1	20	1	20
1	0	2	1	1	2	1	22	1	22
1	0	1	1	1	2	1	23	1	23
1	0	2	1	1	2	0	22	1	22
0	0	1	0	1	2	0	19	1	19
0	1	1	0	1	0	0	19	1	19
0	1	1	0	1	2	0	18	1	18
0	0	1	0	1	2	0	16	0	16
0	0	1	0	1	0	0	16	1	16
1	0	1	1	1	2	0	18	1	23
0	0	1	0	1	2	0	16	1	16
1	1	1	1	1	2	1	17	1	21
1	0	1	0	1	2	0	17	0	17
1	0	1	1	1	2	1	19	1	23
0	0	2	0	1	2	0	17	1	17
1	0	1	0	1	2	0	16	0	16
0	0	1	0	1	2	0	17	0	17
0	0	1	0	1	1	0	17	0	17
0	0	1	0	1	2	0	19	1	19
0	0	1	1	1	0	0	15	1	23
1	0	1	1	1	2	0	17	1	22
0	0	1	1	1	0	0	10	1	20
0	0	1	0	1	0	0	14	1	16
0	0	1	0	1	2	0	11	1	16
0	0	1	1	1	2	1	17	1	23
0	0	1	1	1	2	1	18	1	23
1	0	1	0	1	2	1	19	1	19
1	1	1	0	1	2	0	14	1	16
1	1	1	0	1	2	0	17	0	17
1	0	1	0	1	2	0	18	0	18
0	1	1	0	1	2	0	16	0	16
1	1	2	1	1	2	1	18	1	21
1	0	1	0	1	0	1	19	1	19
1	0	1	0	1	2	1	12	1	19
0	0	1	0	1	0	0	17	0	17
1	1	1	0	1	2	0	16	0	16
0	1	1	0	1	2	0	16	0	16
0	1	1	0	1	2	0	18	0	18
[truncated: 804 more rows]

## Sheet: surveyR3
sex	residence	education_status	agecat	Formal_education	religion_status	marital_status	eversex	age
0	0	1	1	1	2	0	1	21
1	0	0	1	0	2	2	1	23
0	0	1	1	1	2	1	1	23
0	0	1	1	1	2	1	1	24
0	0	1	1	1	2	2	1	22
0	0	1	1	1	2	0	1	23
0	0	1	0	1	2	0	1	18
1	0	1	1	1	2	1	1	20
1	0	1	1	1	2	2	1	23
0	0	1	1	1	2	0	1	23
1	0	0	1	0	2	0	1	24
0	0	1	1	1	2	0	1	21
0	0	1	1	1	2	0	1	20
0	0	1	1	1	2	1	1	24
1	0	0	1	0	2	1	1	23
1	0	1	1	1	2	1	1	21
0	0	1	1	1	2	0	1	21
0	0	1	1	1	2	0	1	21
1	0	1	1	1	2	2	1	21
1	0	1	1	1	2	1	1	21
0	0	0	1	0	2	2	1	21
1	0	1	1	1	2	1	1	21
0	0	1	1	1	2	1	1	23
0	0	1	1	1	0	0	1	22
0	0	1	1	1	2	0	1	21
0	0	1	1	1	2	0	1	21
0	0	1	1	1	2	1	1	21
1	0	1	1	1	0	1	1	23
1	0	1	1	1	2	1	1	21
1	0	1	1	1	2	1	1	23
1	0	1	0	1	2	1	1	19
1	0	1	1	1	2	1	1	21
0	0	1	1	1	2	1	1	22
0	0	1	1	1	2	0	1	20
1	0	1	1	1	2	1	1	24
1	0	1	1	1	2	0	1	21
0	0	1	1	1	2	1	1	24
0	0	1	1	1	2	0	0	23
0	0	1	1	1	0	1	1	21
0	0	1	1	1	2	0	1	20
1	0	1	1	1	2	1	1	20
0	0	2	1	1	2	0	1	20
0	0	1	1	1	0	0	1	21
1	0	0	1	0	2	0	1	20
0	0	1	1	1	2	0	1	21
1	0	0	1	0	2	1	1	23
0	0	1	1	1	2	0	1	23
0	0	1	1	1	2	0	0	20
0	0	1	1	1	0	0	1	20
1	0	1	1	1	2	0	1	20
0	0	1	1	1	2	0	0	24
0	0	1	1	1	0	1	1	21
0	0	1	1	1	2	1	1	23
0	0	1	1	1	2	0	1	23
0	0	1	1	1	0	1	1	24
1	0	1	1	1	2	0	1	23
1	0	1	1	1	2	1	1	20
0	0	1	1	1	0	1	1	21
0	0	1	1	1	2	0	1	23
0	0	1	1	1	2	2	1	23
0	0	1	1	1	2	0	1	22
0	0	1	1	1	2	0	1	24
0	0	1	1	1	2	0	1	23
1	0	1	1	1	2	1	1	20
0	0	1	1	1	2	0	1	22
1	0	1	1	1	2	0	1	22
1	0	1	1	1	2	1	1	24
0	0	2	1	1	2	0	1	20
1	0	0	1	0	2	1	1	24
0	0	1	1	1	2	1	1	23
1	0	1	1	1	2	1	1	23
0	0	1	0	1	0	0	1	19
1	0	1	1	1	2	0	1	20
0	0	1	1	1	2	1	1	22
0	0	1	1	1	2	1	1	24
1	0	1	1	1	2	1	1	24
1	0	1	1	1	2	2	1	22
1	0	1	1	1	2	1	1	20
0	0	1	1	1	2	0	1	24
0	0	1	1	1	2	0	1	23
0	0	1	1	1	0	0	1	21
0	0	1	1	1	2	0	1	20
1	0	1	1	1	2	1	1	24
0	0	1	1	1	1	1	1	23
0	0	1	1	1	0	0	1	24
1	0	1	1	1	2	1	1	21
1	0	1	1	1	2	2	1	22
0	0	1	1	1	2	0	1	22
1	0	1	1	1	0	1	1	21
0	0	1	1	1	2	0	1	21
0	0	1	1	1	0	1	1	24
1	0	0	1	0	2	2	1	22
1	0	1	1	1	2	0	1	21
1	0	1	1	1	2	1	1	20
0	0	1	1	1	2	0	1	21
0	0	1	0	1	2	0	1	18
0	0	1	0	1	2	0	1	18
1	0	1	0	1	2	0	1	18
1	0	0	1	0	2	0	1	20
1	0	0	1	0	2	1	1	22
1	0	1	1	1	2	1	1	24
0	0	1	0	1	0	0	0	18
1	0	0	1	0	2	1	1	21
0	0	1	0	1	2	0	1	19
0	0	1	0	1	2	0	1	18
0	0	1	0	1	2	0	1	18
1	0	0	1	0	2	1	1	22
1	0	1	0	1	2	0	1	19
1	0	1	1	1	2	1	1	21
1	0	1	1	1	0	1	1	23
0	0	1	1	1	0	1	1	24
0	0	1	1	1	2	0	1	24
0	0	1	0	1	2	0	1	19
0	0	1	1	1	2	2	1	23
1	0	0	0	0	2	1	1	17
0	0	1	0	1	2	0	0	19
0	0	1	0	1	2	0	1	19
1	0	1	0	1	2	0	1	18
1	0	1	0	1	2	1	1	18
0	0	1	1	1	2	0	1	20
1	0	1	0	1	2	2	1	19
1	0	1	1	1	2	0	1	23
0	0	0	0	0	0	0	1	19
1	0	1	1	1	2	1	1	21
1	0	1	1	1	2	1	1	24
1	0	1	0	1	2	0	1	19
1	0	1	1	1	2	1	1	23
0	0	0	1	0	0	0	0	21
0	0	1	1	1	0	0	1	24
1	0	1	0	1	2	1	1	19
0	0	1	1	1	2	0	0	22
1	0	0	1	0	2	2	1	23
1	0	1	1	1	2	1	1	23
1	0	1	0	1	2	0	1	17
1	0	1	0	1	0	0	0	19
1	0	1	1	1	2	1	1	22
1	0	1	0	1	0	1	1	18
1	0	1	1	1	2	1	1	20
0	0	1	1	1	2	1	1	24
1	0	0	0	0	2	1	1	19
1	0	1	1	1	2	1	1	21
1	0	2	1	1	2	2	1	23
0	0	1	0	1	2	0	1	19
0	0	1	1	1	0	0	1	21
1	0	1	0	1	2	1	1	16
1	0	0	0	0	2	0	1	17
1	0	1	1	1	0	2	1	23
1	0	1	0	1	2	0	1	16
0	0	1	0	1	0	0	0	16
1	0	1	0	1	2	0	0	16
0	0	1	0	1	2	0	0	16
1	0	1	0	1	2	0	1	15
1	0	1	1	1	2	1	1	20
1	0	1	0	1	2	0	1	17
1	0	1	1	1	2	1	1	22
0	0	1	0	1	0	0	0	19
1	0	1	0	1	2	1	1	17
1	0	1	0	1	2	0	0	15
1	0	1	0	1	2	0	0	16
1	0	1	1	1	2	1	1	21
1	0	0	1	0	2	2	1	22
1	0	0	0	0	2	0	1	16
1	0	1	0	1	2	1	1	17
1	0	0	0	0	2	0	1	17
1	0	1	0	1	2	0	0	15
1	0	1	0	1	2	0	0	16
1	0	1	1	1	2	2	1	20
1	0	1	0	1	2	0	0	15
1	0	1	0	1	2	2	1	18
1	0	1	1	1	2	1	1	21
1	0	1	1	1	2	1	1	21
1	0	1	0	1	2	1	1	19
1	0	1	0	1	2	0	0	15
0	0	1	0	1	2	0	1	15
0	0	0	0	0	2	0	1	15
0	0	1	0	1	2	0	0	16
0	0	1	1	1	2	0	0	20
0	0	1	0	1	0	0	1	19
0	0	1	0	1	2	0	1	16
0	0	1	0	1	0	0	0	16
0	0	1	0	1	2	0	0	15
0	0	1	0	1	2	0	0	17
0	0	1	0	1	2	0	1	18
1	0	1	0	1	2	0	1	17
1	0	1	1	1	0	1	1	24
0	0	1	0	1	0	0	0	17
0	0	0	0	0	0	0	0	16
0	0	1	0	1	0	0	0	17
0	0	0	0	0	0	0	0	15
0	0	1	1	1	0	1	1	24
1	0	1	0	1	2	2	1	16
0	0	0	0	0	0	0	1	15
0	0	1	0	1	2	0	1	18
0	0	1	0	1	2	0	0	18
0	0	1	0	1	2	0	0	16
0	0	1	0	1	0	0	0	16
1	0	1	0	1	2	0	1	15
1	0	1	0	1	2	0	0	15
1	0	1	0	1	2	2	1	19
0	0	1	0	1	0	0	0	16
0	0	1	0	1	0	0	0	17
1	0	0	0	0	2	1	1	17
1	0	0	0	0	2	0	1	17
1	0	0	0	0	2	0	0	15
0	0	1	0	1	0	0	0	17
0	0	1	0	1	2	0	0	17
0	0	1	0	1	0	0	0	15
1	0	0	1	0	0	1	1	23
0	0	1	0	1	2	0	1	19
1	0	1	0	1	2	0	0	15
0	0	1	0	1	2	0	0	17
1	0	1	0	1	2	0	1	19
0	0	1	0	1	0	0	0	15
0	0	1	0	1	2	0	1	15
0	0	1	0	1	0	0	1	18
1	0	0	0	0	2	0	0	15
1	0	1	0	1	2	0	0	15
1	0	1	0	1	2	0	0	15
0	0	1	0	1	0	0	1	18
1	0	0	1	0	2	1	1	23
1	0	1	1	1	2	1	1	22
1	0	1	0	1	2	0	1	17
1	0	0	1	0	2	1	1	20
1	0	2	1	1	2	0	1	20
0	0	1	0	1	2	0	1	18
1	0	1	1	1	2	1	1	22
1	0	1	1	1	2	1	1	24
1	0	1	1	1	2	1	1	21
1	0	1	0	1	2	1	1	17
1	0	1	0	1	2	0	1	15
0	0	0	0	0	2	0	1	16
1	0	1	0	1	2	0	0	15
1	0	1	1	1	2	1	1	21
1	0	1	0	1	2	1	1	19
1	0	1	0	1	2	2	1	15
1	0	1	1	1	0	1	1	23
1	0	0	1	0	2	0	1	22
0	0	1	0	1	0	0	1	17
1	0	1	0	1	2	0	1	17
0	0	0	0	0	2	0	1	18
0	0	1	0	1	0	0	1	16
0	0	1	0	1	2	0	1	15
0	0	0	0	0	2	0	0	16
1	0	1	0	1	2	0	0	15
1	0	1	0	1	2	0	1	18
1	0	1	0	1	2	0	1	16
1	0	1	0	1	2	0	0	16
1	0	1	0	1	2	0	1	17
1	0	0	0	0	2	1	1	16
0	0	1	0	1	2	0	0	15
1	0	1	0	1	2	1	1	19
0	0	1	0	1	2	0	0	18
0	0	1	1	1	0	0	1	22
0	0	1	1	1	2	2	1	22
1	0	1	1	1	2	1	1	23
1	0	1	1	1	2	1	1	23
0	0	0	0	0	2	0	0	15
1	0	1	0	1	2	1	1	19
1	0	1	1	1	2	1	1	20
0	0	1	1	1	2	0	1	24
0	0	1	0	1	2	0	1	16
1	0	0	0	0	2	0	1	16
1	0	1	1	1	2	1	1	21
0	0	1	0	1	2	0	0	17
0	0	1	0	1	2	0	0	16
0	0	0	0	0	2	0	0	15
1	0	0	0	0	2	0	1	16
1	0	0	0	0	2	0	0	16
1	0	1	1	1	2	1	1	22
1	0	0	1	0	2	2	1	23
1	0	2	1	1	2	0	1	20
1	0	1	0	1	2	1	1	19
1	0	0	1	0	2	1	1	24
0	0	1	0	1	2	0	1	17
0	0	1	0	1	2	0	1	17
0	0	1	0	1	2	0	0	16
1	0	1	0	1	2	0	0	15
1	0	0	0	0	2	0	1	18
1	0	1	0	1	2	0	0	15
0	0	1	1	1	2	0	1	22
1	0	1	0	1	2	0	0	17
0	0	1	0	1	2	0	0	17
0	0	1	0	1	0	0	1	17
0	0	1	0	1	2	0	1	16
0	0	1	0	1	2	0	1	16
0	0	1	0	1	0	0	0	17
1	0	1	0	1	2	0	0	15
0	0	1	0	1	2	0	1	18
0	0	0	0	0	0	0	0	15
1	0	1	0	1	2	0	1	16
1	0	1	0	1	2	0	1	16
1	0	1	0	1	2	0	1	15
1	0	1	0	1	2	0	0	15
1	0	0	1	0	0	1	1	23
1	0	1	0	1	2	0	0	15
1	0	0	1	0	2	1	1	22
1	0	1	1	1	2	1	1	24
1	0	1	0	1	2	0	0	15
1	0	1	1	1	2	1	1	20
0	0	1	0	1	2	0	0	16
0	0	1	0	1	2	1	1	19
1	0	1	0	1	2	0	0	16
0	0	1	0	1	2	0	1	16
0	0	1	0	1	2	0	0	17
1	0	1	0	1	2	0	1	15
0	0	0	1	0	2	0	0	20
0	0	1	0	1	2	0	1	19
1	0	1	1	1	2	1	1	21
1	0	1	0	1	2	0	0	16
0	0	1	0	1	2	0	1	15
1	0	1	0	1	2	1	1	17
0	0	1	1	1	2	0	1	23
0	0	1	0	1	2	0	1	16
1	0	1	1	1	2	1	1	24
1	0	1	1	1	2	1	1	23
1	0	1	0	1	2	1	1	17
1	0	1	1	1	2	1	1	23
0	0	1	1	1	2	0	1	20
1	0	1	1	1	2	1	1	22
0	0	1	1	1	2	1	1	24
0	0	1	1	1	2	1	1	21
1	0	1	1	1	2	0	1	21
0	0	1	1	1	0	0	0	20
0	0	1	1	1	2	1	1	24
1	0	1	1	1	2	2	1	21
0	0	1	1	1	0	0	1	24
0	0	1	1	1	2	1	1	23
1	0	1	1	1	2	1	1	23
0	0	1	1	1	0	1	1	22
0	0	1	1	1	2	0	0	21
0	0	1	1	1	2	0	1	21
1	0	1	1	1	2	0	0	21
0	0	1	1	1	0	1	1	24
1	0	1	1	1	2	1	1	22
0	0	1	1	1	2	0	0	21
1	0	1	1	1	2	1	1	20
0	0	1	1	1	2	1	1	22
0	0	1	1	1	2	1	1	21
0	0	1	1	1	2	0	1	20
1	0	1	0	1	2	1	1	19
0	0	1	1	1	0	0	1	21
0	0	1	1	1	0	0	1	21
1	0	1	1	1	2	1	1	21
1	0	1	1	1	2	1	1	21
1	0	0	0	0	2	0	1	18
1	0	1	1	1	2	0	1	23
0	0	1	1	1	2	0	1	20
0	0	0	1	0	2	1	1	23
1	0	1	1	1	2	1	1	23
1	0	1	1	1	2	1	1	21
0	0	0	1	0	0	0	1	22
0	0	1	1	1	0	1	1	24
1	0	1	1	1	2	1	1	21
1	0	1	1	1	2	1	1	22
1	0	0	1	0	2	1	1	21
0	0	1	1	1	2	1	1	21
0	0	1	1	1	2	1	1	22
1	0	1	0	1	2	0	1	17
1	0	1	1	1	2	1	1	24
1	0	1	1	1	2	1	1	22
1	0	1	1	1	2	1	1	21
1	0	1	1	1	2	1	1	20
0	0	1	1	1	2	1	1	23
1	0	1	1	1	2	0	1	20
1	0	1	1	1	2	1	1	20
0	0	1	1	1	0	2	1	23
0	0	1	1	1	2	0	1	20
0	0	1	1	1	2	1	1	20
0	0	1	1	1	2	1	1	21
1	0	1	1	1	2	1	1	20
1	0	1	1	1	2	1	1	23
1	0	1	1	1	2	1	1	20
0	0	1	1	1	2	0	1	22
0	0	0	1	0	0	0	0	20
0	0	1	1	1	2	0	0	22
0	0	1	1	1	2	2	1	21
1	0	0	1	0	2	1	1	23
0	0	1	1	1	0	0	0	20
1	0	0	1	0	0	1	1	21
0	1	0	1	0	2	1	1	24
0	1	1	1	1	2	0	0	21
0	1	1	1	1	2	0	1	20
1	1	1	1	1	2	1	1	21
1	1	1	1	1	2	0	0	20
0	1	1	1	1	2	0	1	20
0	1	1	1	1	2	0	1	23
0	1	1	1	1	0	0	0	20
0	0	0	1	0	0	1	1	20
1	0	0	1	0	0	1	1	21
1	0	1	1	1	2	1	1	23
0	1	1	1	1	2	0	1	22
0	0	1	1	1	2	1	1	24
1	0	0	1	0	2	2	1	24
0	0	1	1	1	2	0	1	23
0	1	1	1	1	2	0	1	24
1	0	1	1	1	2	1	1	21
0	0	0	1	0	2	1	1	21
0	0	1	1	1	2	1	1	22
1	0	1	1	1	2	1	1	20
1	0	1	0	1	2	1	1	19
0	0	1	1	1	2	0	1	23
0	1	1	1	1	2	1	1	21
0	0	1	1	1	2	1	1	23
0	0	1	1	1	0	1	1	23
0	1	1	1	1	2	2	1	21
0	0	1	1	1	2	1	1	23
0	0	1	1	1	2	1	1	24
0	1	1	1	1	0	0	1	24
1	1	1	1	1	2	0	1	24
1	1	1	1	1	2	0	1	23
0	1	1	1	1	2	0	1	21
1	1	1	1	1	2	0	1	24
0	1	1	1	1	2	0	1	21
1	1	0	0	0	2	0	1	17
1	0	0	1	0	2	0	0	20
0	0	1	1	1	2	0	1	23
0	0	1	0	1	2	0	0	19
1	0	1	0	1	2	0	1	18
0	0	0	0	0	2	0	1	18
1	0	1	0	1	2	0	1	19
1	0	0	0	0	2	0	1	19
0	0	1	0	1	2	0	1	19
0	0	1	1	1	2	0	1	21
0	0	1	1	1	0	0	1	22
1	0	1	0	1	2	0	0	19
1	0	1	1	1	2	1	1	22
0	0	1	0	1	2	0	1	18
1	0	0	0	0	2	0	1	18
0	0	1	0	1	2	0	1	18
1	0	1	0	1	0	0	1	19
1	0	0	1	0	2	1	1	24
1	0	1	0	1	2	0	1	19
0	0	1	0	1	2	0	1	19
0	0	1	0	1	0	0	0	18
1	0	1	1	1	2	1	1	21
1	0	1	1	1	2	1	1	21
1	0	1	0	1	2	0	1	18
0	0	1	0	1	0	0	0	18
1	1	1	1	1	2	1	1	22
1	1	1	1	1	2	1	1	20
1	0	1	0	1	2	0	1	19
1	1	1	0	1	2	1	1	19
1	0	1	0	1	2	0	1	18
0	0	1	0	1	2	0	1	18
0	0	1	1	1	0	0	1	22
0	0	1	0	1	0	0	1	19
0	0	1	0	1	2	0	1	18
0	1	1	1	1	2	0	1	22
1	0	1	1	1	2	0	1	22
1	0	1	1	1	2	1	1	22
0	0	1	0	1	0	0	0	19
1	0	0	1	0	0	1	1	23
0	0	1	1	1	0	0	1	20
0	1	0	1	0	2	0	1	23
0	0	1	1	1	2	1	1	23
1	0	1	1	1	2	1	1	22
0	0	0	1	0	2	1	1	20
1	0	0	1	0	2	1	1	22
0	1	1	1	1	2	0	1	24
1	0	1	0	1	2	1	1	19
0	0	1	0	1	2	0	0	18
1	0	1	0	1	2	1	1	19
1	0	1	0	1	2	0	1	18
0	0	0	1	0	0	0	1	24
0	0	1	0	1	2	0	1	19
1	0	1	1	1	2	1	1	23
1	0	1	0	1	2	0	1	19
1	0	1	0	1	2	1	1	18
0	1	1	0	1	2	0	1	18
0	1	1	0	1	2	0	1	19
0	1	1	1	1	1	0	1	21
0	1	1	1	1	2	0	1	21
0	1	1	0	1	2	0	1	19
0	1	1	0	1	2	0	1	19
1	1	1	0	1	2	0	1	18
0	1	1	0	1	2	0	1	19
0	0	0	1	0	0	0	0	21
1	1	1	0	1	2	0	1	19
0	1	1	1	1	2	0	1	23
0	1	0	0	0	2	0	1	19
0	0	1	1	1	2	1	1	24
0	1	1	1	1	2	1	1	22
1	0	0	0	0	2	1	1	19
1	1	0	1	0	0	1	1	20
1	0	1	1	1	2	1	1	22
1	1	1	0	1	2	0	1	18
1	0	0	0	0	2	1	1	18
0	0	1	0	1	2	1	1	18
0	0	1	1	1	2	0	1	23
1	0	1	1	1	0	1	1	24
1	0	0	1	0	2	1	1	23
1	0	1	0	1	2	1	1	18
1	0	1	1	1	2	1	1	23
0	0	1	0	1	2	0	0	18
1	0	0	0	0	2	1	1	19
0	0	1	0	1	2	0	1	18
1	1	1	0	1	2	1	1	18
0	0	1	0	1	0	0	1	19
1	0	1	1	1	0	1	1	20
1	0	0	0	0	0	0	0	15
0	0	1	0	1	0	0	1	18
1	0	1	0	1	2	0	0	16
1	0	1	0	1	2	0	1	15
0	0	0	0	0	0	0	0	15
0	0	0	0	0	0	0	0	15
0	0	1	1	1	0	0	1	21
1	0	0	0	0	2	0	0	15
1	0	1	1	1	0	2	1	24
1	0	1	0	1	2	2	1	17
1	0	1	0	1	2	0	1	17
0	0	1	0	1	0	0	0	15
1	0	1	1	1	2	1	1	23
0	0	1	1	1	2	0	1	23
1	0	1	0	1	2	0	0	16
1	0	0	0	0	2	1	1	17
0	0	1	0	1	2	0	1	15
1	0	0	1	0	2	1	1	20
0	0	1	0	1	2	0	0	15
0	0	1	0	1	2	0	1	15
1	0	1	0	1	2	1	1	19
0	0	0	0	0	0	0	1	17
0	0	1	0	1	2	0	0	16
1	0	1	1	1	2	1	1	24
0	0	1	0	1	2	0	1	16
0	0	1	0	1	2	0	0	16
1	0	1	0	1	2	0	1	17
0	0	1	0	1	2	0	1	18
1	0	1	0	1	2	0	0	17
1	0	1	0	1	2	1	1	17
0	0	1	1	1	2	0	1	20
1	0	1	1	1	2	1	1	20
0	0	1	1	1	2	0	1	21
1	0	1	0	1	2	0	1	18
0	0	1	0	1	2	0	1	17
0	0	0	1	0	0	1	1	23
1	0	0	0	0	2	0	1	15
1	0	1	0	1	2	0	1	16
0	0	0	0	0	2	0	0	15
0	0	1	0	1	2	0	1	16
1	0	1	0	1	2	0	0	15
1	0	2	1	1	2	0	1	21
1	0	1	0	1	2	1	1	19
0	0	1	0	1	0	0	0	15
1	0	1	0	1	2	0	1	17
0	0	0	0	0	2	0	0	18
1	0	1	0	1	2	0	0	17
1	0	0	0	0	0	0	0	15
1	0	1	1	1	2	1	1	20
1	0	1	0	1	2	1	1	19
0	0	1	0	1	2	0	0	15
1	0	1	0	1	2	0	0	15
1	0	1	0	1	2	0	0	15
1	0	1	0	1	2	0	1	17
0	0	1	0	1	2	0	0	17
1	0	1	0	1	2	0	0	15
1	1	1	0	1	2	0	1	16
1	0	0	0	0	2	1	1	19
1	0	1	0	1	2	1	1	17
0	0	1	0	1	2	0	0	16
1	0	1	0	1	2	1	1	16
1	0	1	0	1	2	0	1	15
1	0	0	0	0	2	0	0	17
1	0	1	0	1	2	0	0	15
1	0	1	0	1	2	0	0	15
0	0	1	0	1	2	0	1	17
1	0	1	0	1	2	0	0	15
0	0	0	0	0	0	0	0	17
1	0	1	0	1	2	0	1	17
0	0	1	0	1	0	0	1	15
0	0	1	0	1	2	0	0	17
1	0	1	0	1	2	0	0	16
1	0	0	0	0	2	0	1	16
1	0	1	0	1	2	0	1	17
1	0	0	1	0	0	1	1	24
1	0	1	0	1	2	0	0	16
0	0	1	0	1	0	0	0	16
0	0	1	0	1	2	0	1	17
1	0	1	0	1	2	0	0	15
0	0	1	0	1	2	0	0	17
1	0	1	0	1	2	0	0	16
1	0	1	0	1	2	0	0	15
1	0	1	0	1	2	0	0	16
0	0	1	0	1	2	0	0	15
0	0	1	0	1	2	0	1	16
1	0	1	0	1	2	0	1	16
0	0	2	1	1	2	0	1	22
0	0	1	0	1	2	0	0	15
1	0	1	0	1	2	0	0	16
0	0	1	0	1	2	0	1	16
0	0	1	0	1	2	0	0	16
0	0	1	0	1	2	0	0	19
1	0	1	1	1	2	1	1	24
1	0	1	0	1	2	0	0	15
1	0	1	0	1	2	0	0	15
0	0	1	0	1	2	0	0	15
0	0	1	0	1	2	0	1	17
1	0	1	0	1	2	0	0	15
1	0	1	0	1	0	0	0	16
0	0	1	1	1	2	0	1	23
1	1	0	1	0	2	0	1	21
0	0	1	0	1	2	0	0	15
1	0	0	0	0	2	1	1	17
1	0	1	0	1	2	0	0	15
1	0	0	1	0	2	1	1	21
1	0	1	0	1	2	0	0	15
0	0	1	0	1	2	0	1	15
1	0	1	1	1	2	1	1	23
1	0	0	1	0	2	0	1	23
1	0	0	0	0	2	0	1	15
1	0	1	0	1	2	0	0	15
1	0	1	0	1	2	0	0	15
1	0	1	0	1	2	0	0	15
1	0	1	0	1	2	0	0	15
1	0	1	0	1	2	0	1	16
1	0	1	0	1	2	0	1	17
0	0	1	0	1	0	0	0	16
0	0	1	0	1	2	0	1	15
0	0	1	0	1	2	0	0	15
0	0	1	0	1	0	0	0	16
1	0	1	1	1	0	1	1	24
1	0	1	1	1	1	1	1	23
1	0	0	1	0	2	1	1	22
0	0	0	0	0	2	0	0	15
0	0	1	0	1	2	0	1	15
1	0	1	0	1	2	0	0	17
1	0	1	0	1	2	0	1	17
1	0	1	0	1	2	0	1	17
1	0	1	1	1	2	1	1	24
0	0	1	0	1	2	0	1	15
1	0	0	1	0	2	1	1	20
0	0	1	0	1	0	0	1	18
0	0	1	0	1	2	0	0	17
1	0	1	1	1	2	1	1	23
1	0	1	0	1	2	0	0	15
1	0	1	0	1	0	0	0	16
1	1	2	1	1	1	1	1	23
1	0	1	1	1	2	1	1	21
0	0	1	0	1	2	0	0	15
1	0	0	0	0	0	0	0	15
0	0	1	0	1	2	0	1	15
1	0	1	0	1	0	0	0	15
1	0	1	1	1	2	1	1	21
0	0	1	0	1	2	0	0	18
1	0	1	0	1	2	0	0	15
1	0	1	0	1	2	0	1	15
1	0	1	0	1	0	0	1	17
0	0	1	1	1	2	0	1	20
1	0	1	1	1	0	1	1	22
1	0	1	0	1	0	0	0	15
1	0	1	0	1	2	0	0	15
0	0	1	0	1	2	0	0	17
0	0	1	0	1	2	0	0	17
0	0	0	0	0	0	0	1	15
1	0	1	0	1	2	1	1	19
1	0	0	1	0	2	1	1	20
0	0	1	0	1	0	0	0	15
1	0	1	0	1	2	1	1	17
1	0	1	1	1	2	1	1	23
1	1	0	1	0	2	1	1	24
1	0	0	0	0	2	0	1	16
0	1	1	0	1	2	0	1	15
0	1	1	1	1	2	1	1	24
0	1	0	0	0	2	0	0	17
1	1	1	1	1	2	2	1	24
0	1	1	1	1	2	0	1	20
1	1	1	0	1	2	0	1	17
0	1	1	0	1	2	0	1	16
1	1	1	0	1	2	0	1	18
1	1	1	0	1	2	0	1	16
0	1	1	0	1	2	0	0	16
0	1	1	0	1	2	0	0	17
1	1	0	0	0	2	1	1	18
0	1	1	1	1	2	0	1	23
1	0	1	1	1	2	1	1	21
1	1	0	1	0	2	1	1	23
1	0	1	0	1	2	0	0	16
1	1	0	1	0	2	2	1	22
0	0	1	0	1	0	0	1	16
0	0	0	0	0	2	0	0	17
1	0	1	0	1	2	1	1	16
1	0	0	0	0	2	0	0	15
0	0	0	1	0	0	0	1	20
1	0	0	0	0	2	0	0	17
1	0	0	0	0	2	0	0	15
1	0	1	1	1	2	1	1	23
1	1	1	0	1	2	0	1	16
1	0	1	1	1	2	1	1	20
1	0	1	0	1	0	1	1	18
0	1	0	0	0	0	0	0	16
0	0	0	0	0	0	0	0	16
0	0	0	0	0	0	0	0	15
0	0	1	0	1	0	0	0	15
1	0	1	0	1	2	1	1	16
1	0	1	0	1	2	0	0	15
0	0	1	0	1	2	0	0	15
1	1	1	1	1	2	1	1	24
1	0	1	0	1	2	1	1	19
1	0	1	1	1	2	1	1	20
0	0	1	0	1	2	0	1	17
1	1	1	0	1	2	0	1	17
1	1	1	1	1	2	1	1	20
1	1	1	1	1	2	1	1	24
0	0	1	0	1	2	0	0	16
1	0	0	1	0	2	2	1	20
1	0	0	0	0	2	1	1	16
1	0	1	0	1	2	0	1	16
1	1	0	1	0	2	2	1	22
1	0	1	0	1	2	0	1	19
1	1	1	0	1	2	0	0	15
1	1	0	0	0	2	0	1	16
0	1	1	0	1	2	0	0	15
1	1	0	0	0	0	0	1	19
0	1	0	0	0	2	0	1	17
0	1	1	0	1	2	0	1	17
0	1	1	1	1	2	0	1	21
1	1	1	0	1	2	0	0	16
1	1	1	0	1	2	0	1	15
1	0	1	0	1	2	1	1	17
0	1	1	0	1	2	0	1	17
0	1	1	0	1	2	0	1	17
0	1	1	0	1	2	0	1	17
1	0	1	0	1	2	0	1	18
0	0	1	0	1	2	0	0	15
1	0	1	0	1	2	1	1	18
0	1	1	0	1	2	0	0	16
1	1	1	0	1	2	0	0	15
0	1	1	0	1	2	0	1	16
1	0	1	1	1	2	1	1	24
1	1	0	0	0	2	0	1	16
0	0	1	0	1	2	0	0	18
0	0	1	0	1	2	0	0	15
0	1	0	0	0	0	0	0	16
0	0	1	0	1	2	0	1	15
1	0	1	0	1	2	0	1	16
1	0	1	0	1	1	0	1	17
0	0	1	0	1	2	0	1	18
1	0	1	1	1	2	1	1	23
0	0	0	0	0	2	0	0	15
1	0	1	1	1	2	1	1	23
0	0	1	0	1	2	0	1	18
1	0	1	1	1	2	2	1	23
0	0	1	1	1	2	0	1	22
0	0	0	0	0	2	0	1	17
1	0	1	0	1	2	1	1	19
1	1	1	0	1	2	0	0	17
1	0	1	0	1	2	0	1	17
1	1	0	0	0	2	0	1	17
1	0	1	0	1	2	0	0	15
1	0	2	0	1	2	0	1	15
0	0	1	0	1	2	0	1	17
1	0	0	1	0	2	1	1	24
0	0	1	0	1	0	0	0	17
0	1	0	1	0	2	0	1	20
1	0	0	0	0	2	0	0	17
0	0	0	0	0	2	0	1	15
0	1	1	1	1	2	1	1	22
0	1	1	1	1	2	1	1	22
0	1	1	1	1	2	1	1	24
0	1	1	1	1	2	0	1	22
0	1	1	1	1	2	0	1	21
1	1	1	1	1	2	1	1	24
1	1	1	1	1	2	0	1	23
0	1	1	1	1	2	0	1	24
0	1	1	1	1	2	0	1	20
0	1	1	1	1	2	0	1	21
0	1	1	1	1	2	0	1	21
1	1	1	1	1	2	1	1	22
0	1	1	1	1	2	1	1	23
1	0	1	1	1	2	1	1	22
0	1	1	0	1	2	1	1	19
0	1	1	1	1	2	0	1	22
0	1	1	1	1	2	1	1	24
1	1	0	1	0	2	1	1	24
0	1	1	1	1	2	1	1	23
1	1	1	1	1	2	1	1	22
1	0	1	1	1	2	1	1	22
0	0	1	1	1	2	0	1	21
0	0	1	1	1	0	0	1	23
0	0	1	1	1	2	0	1	24
0	1	1	1	1	2	0	1	22
0	0	1	1	1	2	0	1	21
0	1	1	1	1	2	0	1	22
0	0	1	1	1	0	0	1	21
1	0	1	1	1	2	1	1	22
0	0	1	1	1	2	1	1	24
0	0	1	1	1	2	1	1	24
0	0	1	1	1	0	0	1	21
0	0	1	1	1	2	1	1	22
0	0	1	1	1	0	0	1	22
0	0	1	1	1	2	1	1	22
0	0	1	1	1	0	0	1	24
1	0	1	1	1	1	2	1	23
1	1	1	1	1	2	1	1	24
0	1	1	1	1	2	0	1	20
1	0	1	1	1	2	0	1	24
0	0	1	1	1	2	0	1	21
0	0	1	1	1	2	0	1	22
0	1	1	1	1	2	1	1	23
1	0	1	1	1	2	1	1	21
1	0	0	1	0	1	1	1	22
0	0	1	1	1	2	0	0	21
1	0	0	1	0	2	0	0	21
1	0	0	1	0	0	2	1	20
1	0	0	1	0	0	1	1	20
0	0	0	1	0	0	0	1	23
1	1	0	1	0	2	1	1	24
1	1	1	1	1	2	1	1	24
0	0	1	1	1	2	0	1	23
0	0	1	1	1	2	0	1	24
0	1	1	1	1	0	1	1	24
0	1	1	1	1	2	0	1	20
1	1	1	1	1	2	1	1	23
1	1	1	1	1	2	1	1	22
0	0	1	0	1	2	0	0	19
1	0	1	1	1	2	1	1	20
1	0	1	0	1	2	1	1	19
0	0	1	1	1	2	0	0	20
0	0	2	1	1	2	0	1	22
1	1	1	1	1	2	0	1	20
1	1	1	1	1	2	1	1	22
1	0	1	1	1	2	1	1	20
1	1	1	0	1	2	0	1	18
1	1	1	1	1	2	1	1	24
1	1	1	1	1	2	1	1	23
1	1	0	1	0	0	1	1	22
1	1	1	0	1	2	0	1	18
0	1	1	1	1	0	0	1	20
0	1	2	1	1	2	0	1	20
1	0	1	0	1	2	1	1	18
0	0	1	1	1	2	0	1	23
0	1	1	0	1	2	0	0	17
1	1	0	1	0	0	1	1	24
0	1	1	1	1	2	0	1	20
1	1	1	1	1	2	1	1	21
0	1	1	0	1	2	0	0	19
0	1	0	0	0	0	0	1	19
1	1	0	1	0	2	1	1	23
1	1	1	1	1	0	0	1	20
1	1	1	0	1	2	1	1	19
0	1	2	0	1	2	0	1	19
0	1	1	0	1	2	0	1	19
1	1	2	1	1	2	1	1	24
0	1	1	1	1	2	0	1	20
0	1	1	1	1	2	0	1	23
0	1	1	0	1	2	0	1	19
1	1	1	1	1	2	1	1	24
0	1	1	0	1	2	0	1	18
1	1	1	0	1	2	0	1	19
1	1	1	0	1	2	1	1	19
0	1	1	0	1	2	0	0	19
0	1	1	0	1	2	0	1	19
1	1	1	1	1	2	1	1	21
0	1	1	1	1	2	0	1	20
0	1	1	0	1	0	1	1	19
0	0	1	0	1	2	0	1	18
1	0	1	0	1	2	0	0	19
0	1	1	0	1	0	0	1	18
0	1	1	1	1	2	0	1	20
0	1	1	0	1	2	0	0	17
1	0	1	1	1	1	1	1	21
1	1	1	0	1	2	1	1	18
1	1	1	0	1	2	0	0	17
0	0	1	0	1	2	0	1	15
1	1	1	0	1	2	0	0	17
0	1	2	0	1	2	0	1	18
1	1	1	0	1	2	0	0	16
1	1	1	1	1	2	1	1	23
0	1	1	0	1	2	0	1	19
1	1	1	0	1	2	0	1	16
1	1	1	0	1	1	1	1	19
1	1	1	0	1	2	0	1	16
1	1	0	1	0	2	1	1	23
1	1	1	1	1	2	1	1	23
0	1	2	1	1	2	0	1	22
1	1	1	0	1	2	0	0	15
1	1	0	1	0	2	1	1	20
0	1	1	0	1	2	0	1	16
0	1	1	0	1	2	0	0	15
1	1	1	1	1	2	1	1	21
0	1	1	0	1	2	0	1	18
1	1	1	1	1	2	0	1	20
1	1	1	1	1	2	0	1	21
0	1	1	0	1	2	0	1	18
0	1	2	1	1	1	1	1	22
0	1	1	0	1	2	0	0	16
1	1	1	0	1	2	0	0	18
0	1	1	0	1	0	0	0	15
0	1	1	0	1	2	0	0	15
1	1	1	0	1	2	0	1	15
1	1	0	1	0	2	2	1	22
0	1	1	0	1	2	0	1	17
0	1	1	0	1	1	0	1	15
1	0	1	0	1	2	0	1	16
1	0	0	1	0	2	1	1	23
1	1	1	0	1	2	1	1	18
1	1	1	1	1	1	1	1	20
0	1	1	0	1	2	0	0	15
1	1	1	1	1	2	1	1	20
0	1	2	1	1	2	0	1	22
0	1	1	0	1	2	0	1	15
0	0	1	0	1	2	0	1	16
0	1	1	1	1	2	1	1	21
1	1	0	1	0	2	0	1	21
1	1	1	1	1	2	1	1	23
0	0	1	1	1	2	0	1	22
0	1	1	0	1	2	0	0	15
0	1	0	0	0	0	0	0	18
0	1	0	0	0	2	0	0	15
1	1	1	1	1	2	1	1	23
0	0	1	1	1	2	0	1	24
1	1	0	1	0	2	1	1	21
1	1	1	1	1	2	1	1	22
0	1	1	0	1	2	0	1	18
0	1	1	0	1	2	0	0	16
0	1	1	0	1	2	0	1	18
1	1	0	1	0	2	1	1	23
0	1	0	0	0	2	0	0	15
1	1	1	1	1	2	1	1	24
0	1	0	0	0	2	0	1	15
1	1	1	1	1	2	1	1	22
1	0	1	0	1	2	0	1	19
0	1	1	1	1	0	1	1	20
1	1	1	0	1	2	0	0	17
0	1	1	1	1	2	0	1	23
1	1	1	0	1	2	1	1	16
0	1	1	1	1	2	1	1	21
0	1	0	1	0	2	0	1	22
0	0	1	0	1	2	0	0	18
1	0	1	1	1	2	0	1	20
1	0	1	0	1	2	0	0	15
1	1	1	1	1	2	1	1	22
1	0	1	0	1	2	1	1	18
1	0	1	1	1	2	1	1	20
1	1	0	0	0	2	0	1	17
0	0	1	0	1	2	0	1	16
0	0	0	0	0	2	0	0	15
1	0	1	1	1	2	1	1	22
0	1	1	1	1	1	0	0	20
1	0	1	1	1	2	1	1	20
0	0	1	0	1	2	0	1	18
0	0	1	0	1	0	0	1	17
0	0	1	0	1	2	0	1	17
0	0	1	1	1	2	0	1	21
1	0	1	1	1	2	1	1	23
1	1	1	0	1	0	0	0	16
1	0	1	1	1	2	1	1	22
0	0	1	1	1	2	1	1	24
1	0	0	0	0	2	0	0	15
1	0	1	1	1	2	1	1	21
0	0	1	1	1	0	0	0	20
0	0	0	0	0	2	0	0	16
0	0	0	0	0	0	0	0	15
1	0	1	0	1	2	0	0	16
1	1	1	0	1	2	0	0	16
1	1	1	0	1	2	0	1	17
0	0	1	0	1	2	0	1	18
0	1	2	1	1	2	0	1	22
0	0	1	1	1	2	0	1	24
0	0	0	0	0	0	0	0	16
1	0	0	0	0	2	0	1	15
1	0	1	0	1	2	0	0	17
0	0	1	0	1	2	0	1	18
1	0	1	0	1	2	0	0	17
0	0	1	0	1	2	0	1	19
0	0	1	0	1	2	0	0	17
1	0	1	1	1	2	1	1	24
0	0	1	0	1	2	0	0	17
0	0	1	1	1	2	0	1	20
1	0	0	1	0	2	1	1	21
0	0	1	0	1	0	0	0	16
1	0	1	1	1	2	1	1	21
0	0	1	1	1	1	1	1	22
0	1	1	0	1	2	0	1	17
1	1	2	1	1	2	2	1	20
1	0	1	0	1	2	0	0	17
0	0	1	0	1	2	0	0	16
1	0	1	0	1	2	0	1	16
0	0	1	0	1	2	0	1	16
1	1	1	0	1	2	0	0	16
0	1	1	1	1	0	1	1	20
0	1	1	1	1	2	0	1	22
1	1	1	0	1	2	0	0	15
0	1	1	0	1	2	0	1	18
1	1	1	1	1	2	2	1	22
0	1	0	0	0	0	0	1	17
0	0	1	1	1	0	1	1	23
0	1	1	0	1	2	0	0	15
0	1	1	0	1	2	0	1	17
0	1	1	0	1	0	0	0	15
0	1	1	1	1	0	0	0	20
0	1	1	1	1	2	0	1	24
0	1	0	0	0	2	0	0	16
1	1	0	0	0	2	0	1	16
0	1	1	0	1	2	0	0	15
1	1	0	1	0	2	1	1	24
0	1	1	1	1	2	1	1	24
0	1	2	1	1	2	0	0	21
1	1	0	1	0	2	1	1	24
0	1	0	1	0	2	0	1	20
1	1	1	1	1	2	1	1	20
1	1	1	0	1	2	0	0	17
0	1	1	0	1	2	0	0	16
1	1	0	1	0	2	0	1	20
1	1	1	0	1	2	0	1	18
0	1	0	1	0	2	0	0	20
0	1	0	0	0	2	0	0	18
1	0	1	1	1	2	1	1	24
1	1	1	1	1	2	1	1	24
0	1	1	0	1	0	0	0	16
0	1	1	0	1	2	0	0	15
0	1	1	0	1	2	0	0	17
1	1	1	0	1	2	0	0	15
1	1	1	0	1	2	1	1	19
1	1	0	1	0	0	0	1	22
0	1	1	0	1	2	0	0	15
1	1	1	0	1	2	0	0	17
1	1	1	0	1	2	1	1	18
0	1	1	0	1	2	0	1	19
0	1	0	0	0	2	0	1	18
0	1	1	0	1	2	0	1	16
1	1	0	0	0	0	0	1	15
1	1	1	0	1	0	0	1	19
0	1	1	0	1	2	0	1	17
1	1	1	1	1	2	1	1	23
1	1	1	1	1	2	1	1	20
1	1	1	0	1	2	0	0	17
1	1	0	0	0	2	0	0	16
1	1	0	0	0	2	0	1	15
1	1	0	0	0	2	0	1	19
0	1	0	0	0	2	0	1	16
0	1	1	0	1	0	0	0	15
1	1	1	0	1	2	0	1	15
1	1	1	0	1	2	0	0	16
1	1	1	0	1	0	1	1	19
0	1	0	0	0	2	0	1	16
1	1	1	0	1	2	0	0	16
1	1	1	1	1	2	1	1	23
0	0	1	0	1	2	0	0	15
1	1	0	1	0	2	1	1	20
1	0	1	0	1	2	0	0	15
0	0	1	0	1	2	0	0	15
0	0	1	0	1	2	0	1	18
0	0	1	0	1	2	1	1	18
0	1	1	0	1	2	0	1	18
1	0	1	0	1	2	1	1	16
1	0	1	0	1	2	0	1	15
0	0	1	0	1	2	0	0	15
0	1	1	1	1	2	2	1	23
0	0	1	0	1	2	0	1	19
0	0	0	0	0	0	0	0	18
1	0	1	0	1	2	0	0	16
0	0	1	1	1	2	0	1	21
1	0	1	1	1	2	1	1	23
1	0	1	1	1	2	0	1	24
0	0	1	0	1	2	0	1	15
1	0	1	0	1	2	0	0	15
1	0	0	1	0	2	1	1	20
1		0	1	0	0	1	1	23
1	1	1	0	1	2	1	1	17
1	0	1	1	1	2	0	1	20
1	0	1	0	1	2	1	1	18
1	0	1	1	1	2	1	1	24
0	0	0	0	0	0	0	0	15
0	1	1	1	1	2	1	1	24
1	1	1	0	1	2	1	1	19
0	1	1	0	1	2	0	0	17
1	1	1	1	1	2	1	1	23
1	1	1	0	1	2	0	0	15
1	1	1	0	1	2	0	0	16
1	1	0	0	0	2	0	1	15
1	1	0	0	0	2	1	1	18
1	1	1	1	1	2	1	1	21
1	1	1	1	1	2	1	1	20
1	1	0	0	0	1	0	1	17
1	1	1	0	1	2	2	1	18
0	1	1	0	1	2	0	0	17
0	0	1	0	1	2	0	1	18
0	1	1	0	1	2	0	1	17
0	1	1	1	1	2	0	1	20
1	1	1	0	1	2	0	0	17
0	0	1	0	1	2	0	1	17
0	0	1	0	1	2	0	0	17
1	1	1	0	1	2	0	0	15
1	0	1	0	1	2	0	1	17
1	0	1	0	1	2	0	0	15
1	1	1	1	1	2	1	1	24
1	1	1	0	1	2	0	0	15
1	1	1	0	1	2	0	0	15
1	1	1	0	1	2	0	0	15
1	0	1	0	1	2	0	0	15
0	1	1	0	1	2	0	1	19
1	1	1	0	1	2	0	1	18
1	1	1	0	1	2	1	1	17
1	1	0	0	0	2	0	0	17
0	1	1	1	1	2	0	1	24
0	1	1	1	1	2	0	1	21
1	1	1	1	1	2	1	1	20
0	1	2	1	1	2	1	1	21
0	1	1	1	1	2	1	1	23
1	1	1	1	1	2	0	1	21
1	1	1	1	1	2	0	1	22
1	1	1	1	1	2	1	1	24
0	1	1	1	1	1	1	1	21
1	1	1	1	1	1	1	1	23
0	1	1	1	1	2	1	1	24
0	1	1	1	1	2	0	1	22
0	1	1	1	1	2	0	1	22
1	1	1	1	1	2	1	1	22
0	1	1	1	1	2	0	1	23
0	1	1	1	1	2	0	1	22
0	1	0	1	0	2	0	1	23
1	1	1	1	1	2	1	1	21
1	1	1	1	1	2	1	1	23
0	1	0	1	0	2	0	0	21
0	1	1	1	1	2	0	1	24
0	1	2	1	1	2	0	1	21
1	1	1	1	1	2	1	1	24
0	1	1	1	1	2	0	1	22
0	1	1	1	1	2	1	1	24
1	1	1	1	1	2	1	1	22
0	1	1	1	1	2	1	1	23
0	1	1	1	1	2	0	1	22
1	1	1	1	1	2	1	1	22
1	1	1	1	1	2	0	1	24
1	1	1	1	1	1	1	1	22
1	1	1	1	1	1	0	1	21
1	1	1	1	1	2	1	1	22
1	1	1	1	1	2	0	1	22
0	1	1	1	1	2	0	1	23
0	1	1	1	1	2	0	1	22
0	1	2	1	1	2	0	1	22
0	1	1	1	1	1	0	1	20
0	1	1	1	1	2	0	1	21
1	1	1	1	1	2	1	1	20
0	1	0	1	0	0	0	1	23
0	1	1	1	1	2	0	1	24
0	1	1	1	1	2	0	1	22
0	1	1	1	1	2	0	1	22
1	1	0	1	0	1	0	1	22
0	1	1	1	1	2	0	1	23
1	1	1	1	1	2	1	1	21
0	1	1	1	1	2	0	1	24
1	1	1	1	1	2	1	1	23
0	1	0	1	0	2	0	1	24
0	1	1	1	1	2	0	1	20
1	1	1	1	1	2	2	1	22
1	1	1	1	1	2	1	1	22
1	1	1	0	1	2	0	1	19
0	1	1	0	1	2	0	1	18
1	1	1	1	1	2	1	1	22
1	1	1	1	1	2	2	1	21
1	1	1	1	1	2	1	1	24
1	1	1	1	1	2	1	1	20
0	1	1	1	1	2	0	1	20
0	1	0	1	0	2	0	0	21
1	1	1	0	1	2	1	1	19
1	1	1	1	1	2	1	1	20
0	1	1	1	1	2	0	1	23
1	1	1	1	1	2	0	1	20
1	1	1	1	1	2	1	1	24
1	1	1	1	1	2	1	1	24
0	1	1	1	1	2	0	1	22
1	1	1	1	1	2	0	1	21
1	1	1	1	1	2	1	1	24
0	1	1	1	1	0	0	1	24
0	1	0	1	0	2	0	1	21
0	1	1	0	1	2	0	1	19
0	1	1	0	1	2	0	0	18
0	1	1	1	1	2	0	0	22
1	1	1	1	1	2	1	1	21
0	1	1	1	1	2	0	1	20
0	1	1	1	1	2	1	1	22
0	1	1	1	1	2	0	1	23
0	1	2	1	1	2	0	1	20
1	1	1	1	1	2	0	1	20
0	1	1	0	1	2	0	0	18
0	1	1	1	1	2	0	1	20
1	1	1	0	1	2	0	1	19
0	1	1	1	1	2	2	1	24
1	1	1	1	1	2	0	1	20
0	1	1	0	1	2	0	0	18
1	1	1	0	1	2	0	1	18
0	1	1	0	1	2	0	1	18
0	1	1	1	1	0	0	1	20
0	1	1	1	1	2	0	1	20
1	1	1	1	1	2	1	1	23
0	1	1	1	1	2	0	1	21
0	1	2	1	1	2	0	1	24
1	1	1	0	1	2	1	1	19
0	1	1	0	1	2	0	1	18
1	1	0	0	0	2	1	1	18
1	1	1	1	1	1	0	1	21
0	1	1	1	1	2	0	1	20
1	1	1	1	1	2	0	1	24
0	1	1	0	1	2	0	1	18
0	1	2	1	1	2	0	1	22
0	1	1	1	1	2	0	1	20
0	1	0	0	0	2	0	1	18
1	1	1	1	1	2	1	1	20
1	1	1	0	1	2	0	1	18
1	1	1	0	1	2	1	1	18
0	1	2	1	1	2	0	1	23
0	1	1	0	1	2	0	1	19
0	1	1	1	1	2	0	1	20
0	1	1	0	1	2	0	0	18
1	1	0	1	0	2	1	1	22
1	1	1	1	1	1	1	1	21
0	1	1	1	1	2	1	1	24
0	1	1	1	1	2	0	1	20
1	1	1	0	1	2	0	0	18
1	1	1	1	1	2	1	1	21
1	1	1	0	1	2	0	1	18
1	1	1	0	1	2	1	1	17
0	1	1	0	1	2	0	1	19
0	1	1	0	1	2	0	1	19
1	1	0	1	0	2	1	1	23
0	1	1	0	1	2	0	1	17
1	1	1	1	1	2	1	1	20
1	1	1	1	1	2	1	1	22
1	1	1	1	1	2	1	1	22
0	1	1	1	1	2	0	1	20
1	1	1	1	1	2	1	1	20
0	1	1	0	1	2	0	0	16
0	1	1	0	1	2	0	0	15
1	1	1	1	1	2	2	1	20
0	1	1	0	1	2	0	0	15
1	1	1	0	1	2	1	1	18
0	1	1	1	1	2	0	1	23
0	1	1	1	1	2	0	0	21
1	1	1	0	1	2	0	0	16
1	1	1	0	1	2	0	1	18
1	1	1	1	1	2	1	1	24
1	1	1	0	1	2	0	1	19
0	1	1	0	1	2	0	0	15
0	1	1	0	1	2	0	0	15
0	1	1	0	1	2	0	0	15
1	1	1	1	1	2	1	1	24
1	1	1	0	1	2	1	1	19
0	1	1	1	1	2	0	0	21
0	1	1	0	1	2	0	0	16
1	1	1	1	1	2	1	1	21
1	1	1	0	1	2	0	0	15
1	1	1	0	1	2	0	0	17
0	1	1	1	1	2	1	1	23
0	1	1	1	1	2	0	1	24
1	1	1	1	1	2	1	1	22
1	1	1	0	1	2	1	1	16
0	1	1	0	1	2	0	1	16
1	1	1	0	1	2	0	0	15
0	1	1	0	1	2	0	0	15
0	1	1	0	1	2	0	1	16
1	1	1	1	1	2	0	1	23
1	1	1	0	1	2	0	0	15
1	1	1	1	1	2	0	1	24
0	1	1	1	1	2	0	1	22
0	1	1	0	1	2	0	0	18
1	1	1	0	1	2	2	1	18
0	1	1	0	1	2	0	0	16
1	1	1	1	1	2	1	1	21
1	1	1	0	1	2	1	1	19
1	1	1	0	1	0	0	1	19
1	1	1	1	1	2	1	1	21
1	1	1	1	1	2	1	1	23
1	1	0	0	0	2	1	1	19
0	1	1	1	1	2	0	0	20
0	1	1	0	1	2	0	1	15
1	1	1	1	1	0	1	1	23
1	1	1	0	1	2	0	0	17
0	1	1	1	1	2	0	1	23
0	1	1	1	1	2	0	0	20
0	1	1	0	1	2	0	0	17
0	1	0	0	0	2	0	1	19
1	1	0	1	0	2	2	1	24
0	1	1	0	1	2	0	1	15
1	1	0	1	0	2	1	1	22
1	1	1	1	1	2	1	1	22
0	1	1	0	1	2	0	1	18
0	1	2	0	1	2	0	1	17
0	1	1	0	1	2	0	0	15
1	1	1	0	1	2	0	0	15
0	1	1	0	1	2	0	0	16
0	1	1	0	1	2	0	1	16
1	1	0	0	0	2	0	0	17
0	1	1	0	1	2	0	1	15
1	1	1	0	1	2	0	0	16
0	1	1	0	1	2	0	0	16
0	1	1	0	1	2	0	1	15
1	1	1	0	1	2	0	1	18
1	1	1	1	1	2	1	1	22
1	1	1	1	1	2	2	1	21
1	1	1	0	1	2	0	0	15
1	1	1	0	1	2	1	1	19
0	1	1	0	1	2	0	0	16
1	1	2	0	1	2	0	0	19
1	1	1	1	1	2	1	1	22
1	1	1	0	1	2	0	0	15
0	1	1	0	1	1	0	0	17
0	1	1	0	1	2	0	1	17
0	1	1	0	1	2	0	0	17
1	1	1	1	1	2	2	1	20
0	1	1	1	1	0	0	0	20
1	1	1	0	1	2	0	0	17
0	1	1	0	1	2	0	1	17
0	1	1	0	1	2	0	0	16
0	1	1	0	1	2	0	0	15
0	1	1	0	1	2	0	1	17
1	1	1	0	1	2	0	1	17
1	1	2	1	1	2	0	1	22
1	1	1	1	1	2	1	1	22
0	1	1	0	1	2	0	1	18
0	1	1	0	1	2	0	0	16
0	1	1	0	1	2	0	0	16
0	1	1	0	1	2	0	0	16
1	1	1	0	1	2	0	1	17
1	1	2	0	1	2	0	0	15
1	1	1	0	1	2	0	0	15
0	1	1	0	1	2	0	0	15
1	1	1	0	1	2	0	0	15
1	1	2	1	1	2	0	1	21
0	1	1	1	1	2	1	1	22
1	1	1	0	1	2	0	1	15
1	1	1	1	1	2	1	1	21
0	1	1	0	1	2	0	1	18
1	1	1	0	1	2	0	0	15
1	1	1	0	1	2	0	0	15
0	1	1	0	1	2	0	1	15
0	1	0	1	0	0	1	1	21
0	1	0	0	0	2	0	1	18
0	1	1	0	1	2	0	1	18
0	1	1	1	1	2	0	1	20
1	1	1	0	1	2	0	1	19
1	1	1	1	1	2	1	1	23
0	1	1	0	1	2	0	0	16
1	1	1	0	1	2	2	1	18
1	1	1	1	1	2	1	1	23
0	1	1	0	1	2	0	0	15
1	1	1	0	1	2	1	1	16
1	1	1	0	1	2	0	0	15
0	1	1	0	1	2	0	0	15
0	1	2	0	1	2	0	0	19
0	1	1	0	1	2	0	1	17
0	1	1	0	1	2	0	0	16
1	1	1	1	1	2	1	1	23
0	1	1	0	1	2	0	0	15
1	1	1	0	1	2	0	0	15
1	1	1	0	1	2	0	0	15
0	1	1	1	1	2	0	0	20
0	1	1	0	1	2	0	1	18
0	1	1	0	1	2	0	0	15
0	1	1	0	1	2	0	0	15
0	1	1	1	1	2	0	1	21
0	1	1	0	1	2	0	1	18
1	1	1	0	1	2	1	1	18
1	1	1	1	1	2	1	1	24
1	1	2	1	1	2	1	1	23
0	1	1	0	1	2	0	0	16
0	1	1	0	1	2	0	0	16
0	1	0	0	0	2	0	0	19
0	1	1	0	1	2	0	0	16
1	1	1	0	1	2	0	0	15
0	1	1	0	1	2	0	0	15
1	1	2	0	1	2	0	0	17
1	1	1	0	1	2	0	1	17
1	1	1	1	1	2	1	1	24
1	1	0	0	0	2	1	1	17
0	1	1	1	1	2	0	0	21
0	1	1	0	1	2	0	1	17
1	1	1	1	1	2	1	1	21
0	1	1	1	1	2	0	1	22
0	1	2	1	1	2	0	1	21
1	1	0	1	0	2	1	1	21
0	1	1	0	1	2	0	0	15
1	1	1	0	1	2	1	1	19
1	1	1	1	1	2	1	1	24
1	1	1	0	1	2	0	0	16
1	1	1	1	1	2	1	1	22
1	1	1	1	1	2	1	1	23
0	1	1	0	1	2	0	1	19
0	1	1	1	1	2	0	1	20
1	1	1	1	1	2	1	1	22
1	1	1	0	1	2	0	1	16
1	1	1	0	1	2	0	0	16
1	1	1	0	1	2	0	1	17
1	1	1	1	1	2	1	1	24
0	1	1	1	1	1	0	1	21
1	1	1	0	1	2	0	0	16
1	1	0	0	0	2	0	0	18
1	1	1	1	1	2	1	1	23
0	1	1	1	1	2	1	1	22
0	1	1	1	1	2	0	0	23
0	1	1	0	1	1	0	1	15
1	1	1	0	1	2	0	1	18
0	1	1	0	1	2	0	0	17
1	1	1	1	1	2	0	1	22
1	1	1	1	1	2	0	1	22
1	1	1	1	1	2	1	1	24
0	1	1	0	1	2	0	0	18
0	1	1	0	1	2	0	1	15
1	1	1	1	1	2	1	1	23
1	1	1	0	1	2	0	1	16
0	1	1	0	1	0	0	0	18
0	1	1	1	1	2	0	1	24
0	1	1	0	1	2	0	0	15
1	1	1	0	1	2	0	0	17
1	1	1	0	1	2	1	1	18
1	1	1	1	1	2	1	1	21
1	1	1	1	1	2	1	1	23
1	1	1	1	1	0	1	1	21
0	1	1	0	1	2	0	0	16
1	1	1	1	1	2	0	1	20
1	1	1	1	1	2	0	1	24
1	1	1	0	1	1	1	1	18
0	1	1	0	1	2	0	0	15
0	1	1	0	1	2	0	1	16
0	1	1	0	1	2	0	0	15
0	1	1	0	1	2	0	0	16
0	1	0	0	0	2	0	0	16
0	1	2	1	1	2	1	1	24
0	1	1	1	1	2	1	1	23
0	1	2	1	1	2	0	1	21
0	1	1	0	1	2	0	0	15
0	1	1	0	1	2	0	1	15
1	1	1	1	1	2	1	1	20
0	1	1	0	1	2	0	0	17
0	1	1	0	1	2	0	1	18
0	1	1	0	1	2	0	1	16
0	1	1	1	1	1	0	1	20
0	1	1	0	1	2	0	1	16
0	1	1	0	1	2	0	1	18
1	1	1	1	1	2	0	1	21
0	1	1	0	1	2	0	1	16
0	1	1	1	1	2	0	1	22
0	1	2	1	1	2	0	1	20
1	1	1	1	1	2	1	1	21
1	1	1	1	1	2	1	1	22
1	1	0	1	0	2	1	1	24
1	1	0	1	0	2	1	1	23
0	1	1	0	1	2	0	1	18
0	1	1	0	1	2	0	0	17
1	1	1	0	1	2	1	1	19
1	1	0	1	0	1	1	1	20
0	1	1	0	1	2	0	0	15
1	1	1	0	1	2	1	1	18
1	1	1	1	1	2	1	1	24
1	1	1	1	1	2	1	1	21
1	1	1	0	1	2	0	0	15
1	1	1	0	1	2	0	0	15
0	1	1	1	1	2	1	1	22
0	1	2	1	1	2	0	1	24
1	1	1	1	1	2	1	1	24
1	1	1	1	1	1	1	1	23
1	1	1	1	1	2	2	1	22
1	1	1	1	1	2	1	1	23
1	1	1	0	1	2	1	1	19
0	1	1	0	1	2	0	0	15
0	1	1	0	1	1	0	0	15
1	1	1	1	1	2	1	1	22
0	1	0	1	0	2	0	1	20
1	1	1	0	1	1	0	1	16
1	1	1	1	1	2	0	1	20
1	1	1	1	1	2	1	1	23
0	1	1	0	1	2	0	0	17
1	1	1	0	1	2	1	1	19
1	1	1	0	1	2	0	0	15
1	1	1	0	1	2	1	1	18
1	1	1	1	1	2	0	1	21
0	1	2	1	1	2	0	1	21
1	1	1	1	1	2	1	1	20
1	1	1	0	1	2	1	1	18
1	1	1	1	1	2	1	1	24
0	1	0	0	0	2	0	1	18
0	1	1	1	1	2	0	1	21
0	1	1	1	1	2	0	1	20
0	1	1	1	1	2	0	0	20
1	1	1	0	1	2	0	1	17
1	1	1	0	1	2	0	1	16
1	1	1	0	1	2	0	0	15
1	1	1	1	1	1	1	1	21
1	1	1	0	1	1	0	1	17
0	1	1	0	1	2	0	1	18
0	1	1	0	1	2	0	0	15
1	1	1	1	1	2	0	1	23
0	1	1	0	1	2	0	0	17
1	1	0	1	0	2	1	1	24
1	1	1	1	1	2	0	1	21
1	1	1	1	1	2	1	1	20
1	1	1	0	1	2	1	1	16
1	1	1	0	1	2	0	1	16
1	1	1	0	1	2	0	1	15
1	1	1	1	1	2	1	1	24
1	1	1	0	1	2	0	1	15
0	1	1	1	1	2	0	1	22
1	1	1	0	1	1	0	1	17
1	1	1	0	1	1	0	0	15
0	1	1	0	1	2	0	1	19
1	1	1	1	1	2	1	1	20
0	1	1	1	1	2	0	1	23
0	1	1	0	1	2	0	1	18
0	1	1	0	1	2	0	1	16
1	1	1	1	1	2	1	1	21
1	1	0	1	0	2	0	0	21
1	1	1	0	1	2	1	1	19
1	1	1	0	1	2	0	1	16
1	1	1	1	1	2	0	1	20
0	1	1	0	1	2	0	1	15
0	1	1	0	1	2	0	0	17
0	1	1	1	1	2	0	1	24
1	1	1	0	1	2	0	1	16
1	1	1	1	1	2	1	1	21
1	1	1	1	1	2	0	1	20
0	1	1	1	1	2	1	1	22
1	1	1	0	1	2	1	1	18
0	1	1	0	1	2	0	1	18
0	1	1	0	1	1	0	1	16
1	1	1	0	1	2	0	0	16
1	1	1	0	1	2	0	0	16
0	1	1	0	1	1	0	1	18
0	1	1	0	1	1	0	0	16
0	1	1	0	1	2	0	1	17
1	1	1	1	1	2	2	1	24
0	1	1	1	1	2	1	1	20
1	1	1	0	1	2	1	1	16
1	1	1	0	1	2	0	0	15
1	1	1	1	1	1	2	1	24
1	1	1	0	1	2	0	0	16
1	1	1	1	1	2	1	1	22
0	1	1	0	1	2	0	0	15
0	0	1	1	1	2	1	1	22
1	0	1	1	1	2	1	1	24
0	0	1	0	1	2	0	1	19
0	0	1	1	1	2	0	1	20
0	0	1	1	1	2	0	1	20
1	0	0	1	0	2	1	1	23
1	0	1	0	1	2	0	1	19
0	0	1	1	1	2	0	1	23
0	1	1	1	1	2	0	1	20
0	1	1	1	1	2	0	1	21
0	1	1	0	1	2	0	1	19
0	1	1	1	1	2	0	1	21
0	1	1	1	1	2	0	1	22
1	1	1	1	1	2	0	1	21
1	1	1	0	1	2	0	1	19
0	1	1	0	1	2	0	1	19
0	1	1	0	1	2	0	1	19
1	1	1	0	1	2	1	1	19
1	1	1	0	1	2	1	1	19
1	1	1	1	1	2	1	1	20
0	1	1	0	1	2	0	0	19
0	1	1	1	1	2	0	1	21
0	0	1	1	1	2	0	1	23
1	1	1	1	1	2	1	1	20
0	1	1	1	1	2	1	1	23
1	0	2	1	1	2	0	1	22
0	1	1	1	1	2	0	1	21
0	1	1	0	1	2	0	1	19
0	1	1	1	1	2	0	1	22
0	1	1	1	1	2	0	1	20
1	1	1	1	1	2	0	1	24
0	0	1	1	1	2	1	1	23
0	0	0	0	0	0	0	1	19
1	0	1	1	1	2	1	1	23
0	0	1	1	1	2	1	1	22
1	1	1	1	1	2	1	1	23
1	1	1	1	1	2	1	1	20
0	0	1	1	1	2	0	1	22
0	0	0	1	0	0	0	1	21
1	1	1	0	1	2	0	1	19
1	1	1	1	1	2	0	1	20
1	0	1	1	1	2	1	1	23
0	1	1	1	1	2	0	1	22
0	1	1	1	1	2	0	1	21
0	0	1	1	1	1	1	1	22
1	0	1	1	1	2	1	1	24
0	0	1	1	1	1	1	1	24
0	0	1	1	1	2	0	1	23
0	0	1	1	1	0	1	1	22
1	0	1	1	1	2	1	1	23
0	1	1	1	1	2	1	1	23
0	1	1	1	1	2	0	1	23
1	0	1	1	1	2	0	1	23
0	1	1	1	1	2	0	1	20
1	1	1	0	1	2	0	1	19
0	1	1	1	1	2	0	1	20
1	1	1	0	1	2	1	1	19
1	1	1	1	1	2	1	1	23
0	0	1	1	1	2	0	1	24
1	0	1	0	1	2	1	1	18
0	1	1	0	1	2	0	1	19
1	1	1	1	1	2	1	1	22
0	1	1	1	1	2	0	1	20
1	1	1	1	1	2	1	1	21
0	1	1	1	1	2	0	1	23
1	1	1	1	1	2	2	1	22
1	1	1	1	1	2	1	1	21
0	0	1	0	1	2	0	1	19
1	0	1	1	1	2	1	1	21
1	0	1	1	1	2	1	1	23
1	0	0	1	0	2	1	1	22
0	0	1	1	1	2	0	1	20
1	0	1	1	1	2	1	1	23
0	0	1	1	1	2	1	1	24
0	0	1	0	1	0	0	1	19
1	0	1	0	1	2	1	1	19
0	0	1	1	1	2	0	1	23
1	0	1	0	1	2	0	1	19
0	1	1	1	1	2	0	1	23
0	0	1	0	1	2	0	1	19
1	0	0	1	0	2	0	1	20
0	1	1	1	1	2	0	0	23
0	1	1	1	1	2	0	1	24
1	1	1	0	1	2	1	1	18
1	1	1	0	1	2	1	1	18
0	1	1	1	1	2	1	1	22
0	1	1	1	1	2	0	1	20
0	1	1	1	1	2	0	1	23
0	1	1	0	1	2	0	1	19
0	0	1	0	1	2	0	1	18
0	0	0	1	0	0	0	1	23
0	0	1	0	1	2	0	1	18
0	0	1	0	1	0	0	0	18
0	0	1	0	1	2	1	1	18
0	0	1	1	1	2	1	1	21
0	0	1	1	1	0	0	1	21
0	0	1	0	1	2	0	0	18
0	0	1	0	1	2	0	1	18
1	1	1	1	1	2	1	1	24
0	0	2	0	1	2	0	1	19
1	0	1	0	1	2	1	1	19
0	0	1	0	1	2	0	1	19
0	0	1	0	1	2	0	1	18
0	0	1	0	1	2	0	1	18
1	0	1	1	1	2	1	1	21
0	1	1	0	1	2	0	1	18
1	0	1	1	1	2	1	1	21
0	0	1	0	1	0	0	1	19
1	1	1	0	1	2	0	1	18
0	1	1	1	1	2	0	1	20
1	1	1	0	1	2	0	1	18
1	1	1	1	1	2	1	1	22
0	1	0	1	0	0	0	1	20
1	0	1	0	1	2	0	0	15
0	0	2	0	1	2	0	1	16
0	0	1	1	1	2	0	1	20
1	0	2	1	1	2	0	0	22
1	0	0	0	0	2	0	1	17
0	0	0	0	0	2	0	0	15
0	0	1	0	1	2	0	0	15
1	0	2	1	1	2	2	1	21
0	0	1	0	1	2	0	0	19
0	0	2	0	1	2	0	0	16
0	0	2	0	1	2	0	0	17
1	0	1	1	1	2	1	1	22
1	0	1	0	1	2	0	1	15
1	0	1	0	1	2	0	0	17
0	0	1	0	1	2	0	0	15
0	0	1	0	1	2	0	0	16
1	0	0	1	0	2	1	1	22
1	0	1	1	1	2	1	1	20
0	0	1	0	1	0	0	1	17
0	0	1	1	1	2	0	1	21
1	0	1	1	1	2	1	1	24
0	0	1	0	1	2	0	1	17
1	0	1	0	1	2	0	0	17
0	0	1	0	1	0	0	1	19
1	1	2	0	1	2	0	0	16
1	1	1	1	1	2	1	1	22
0	0	1	0	1	2	0	0	15
0	0	1	0	1	2	0	0	15
1	0	0	1	0	2	1	1	22
1	0	1	1	1	2	1	1	22
1	0	1	1	1	2	2	1	20
0	0	1	0	1	0	0	1	15
1	0	0	0	0	2	0	1	15
0	0	1	0	1	2	0	1	19
0	0	1	0	1	2	0	0	16
0	0	1	0	1	0	0	0	17
0	1	1	0	1	2	0	1	15
1	0	1	0	1	2	0	1	16
1	0	1	0	1	2	1	1	15
1	0	0	1	0	2	1	1	22
0	0	1	0	1	2	0	0	17
1	0	1	1	1	2	1	1	21
0	0	1	0	1	2	0	0	17
1	1	1	0	1	2	1	1	17
0	0	0	0	0	0	0	0	15
1	0	2	0	1	2	0	1	17
1	0	1	0	1	2	0	1	17
1	0	2	1	1	2	0	1	22
0	1	1	1	1	2	0	1	21
0	0	1	0	1	2	0	0	16
1	0	1	0	1	2	0	1	15
1	0	0	1	0	2	1	1	22
1	0	1	0	1	2	0	0	15
1	0	0	0	0	2	1	1	19
1	0	1	0	1	2	0	0	15
1	0	1	1	1	2	1	1	23
1	0	1	0	1	2	0	1	17
1	0	0	1	0	2	1	1	20
0	1	1	0	1	2	0	1	16
1	1	1	0	1	1	1	1	17
1	1	1	1	1	2	2	1	22
0	1	1	1	1	2	0	1	20
0	1	1	0	1	2	0	0	17
1	1	0	1	0	2	1	1	22
1	1	1	0	1	2	0	1	18
1	1	1	0	1	2	0	1	19
1	1	1	0	1	2	1	1	19
0	0	1	0	1	2	0	1	17
1	1	1	0	1	2	1	1	17
0	1	1	0	1	2	0	0	15
1	1	1	0	1	2	0	0	18
1	1	1	0	1	1	0	0	17
0	1	1	0	1	2	0	1	18
1	0	1	0	1	2	0	0	16
1	0	1	0	1	2	0	0	15
0	0	1	0	1	2	0	0	15
1	0	1	0	1	2	1	1	19
1	1	1	0	1	2	0	0	16
0	0	1	0	1	2	0	1	16
0	1	1	0	1	2	0	1	15
0	1	1	0	1	2	0	1	19
0	1	1	0	1	2	0	0	15
0	1	1	0	1	1	0	1	17
1	1	0	1	0	2	1	1	20
1	1	1	1	1	2	1	1	24
1	1	1	1	1	2	1	1	20
0	1	1	0	1	2	0	1	15
1	1	1	0	1	2	0	0	15
1	0	1	1	1	2	1	1	21
1	0	0	0	0	2	0	0	15
1	0	1	1	1	1	1	1	24
0	0	1	0	1	2	0	1	19
0	0	1	0	1	2	0	0	15
0	0	1	0	1	2	0	0	16
0	1	1	0	1	2	0	0	18
0	0	1	0	1	2	0	1	17
1	0	1	0	1	1	0	1	17
1	0	1	1	1	2	1	1	23
1	0	1	0	1	2	1	1	19
0	0	2	1	1	2	0	1	24
1	0	1	1	1	2	0	1	22
0	0	0	1	0	0	0	1	20
0	0	1	0	1	2	0	0	15
1	0	1	1	1	2	1	1	20
1	0	1	0	1	2	0	0	17
0	1	1	1	1	2	0	1	21
0	0	1	0	1	0	0	1	17
0	0	1	0	1	2	0	0	16
1	0	1	0	1	2	0	0	15
1	0	1	0	1	2	0	0	15
1	0	1	1	1	2	1	1	23
0	1	1	0	1	2	0	1	17
0	1	1	0	1	2	0	1	15
0	1	0	0	0	2	0	0	17
0	1	0	0	0	2	0	0	15
0	0	1	0	1	2	0	0	15
0	1	1	0	1	2	0	0	15
1	0	1	0	1	2	1	1	18
1	0	1	0	1	2	1	1	19
1	1	1	0	1	2	0	1	17
0	1	1	0	1	2	0	0	15
1	1	1	1	1	0	1	1	24
1	1	1	1	1	2	1	1	20
0	0	1	0	1	2	0	1	17
0	1	1	0	1	2	1	1	18
0	1	1	0	1	2	0	0	16
1	1	1	0	1	2	0	0	16
1	1	1	0	1	2	0	0	17
0	1	1	0	1	2	0	0	15
0	1	1	0	1	2	0	0	18
1	1	0	0	0	2	0	0	16
1	1	1	0	1	2	0	1	17
1	1	1	0	1	2	0	0	17
0	1	0	0	0	0	0	0	15
1	1	1	0	1	2	0	1	15
0	1	1	0	1	2	0	1	17
1	1	1	1	1	2	1	1	21
0	1	1	0	1	0	0	1	17
0	1	1	0	1	2	1	1	17
1	1	1	0	1	2	1	1	16
1	0	1	0	1	2	0	1	18
1	1	0	0	0	2	1	1	16
1	1	1	1	1	2	1	1	22
0	1	1	0	1	2	0	0	15
1	1	1	0	1	2	0	0	16
0	1	1	0	1	2	0	0	16
0	1	1	0	1	0	0	0	15
0	1	1	0	1	2	0	1	17
0	1	1	0	1	2	0	0	16
1	1	0	1	0	2	1	1	21
1	1	1	0	1	0	1	1	18
1	1	0	0	0	2	0	1	17
1	1	1	0	1	2	0	0	16
1	1	1	0	1	2	0	0	17
1	1	1	0	1	2	1	1	17
1	1	1	1	1	2	1	1	21
1	1	1	1	1	2	1	1	22
0	1	1	0	1	2	0	1	16
0	1	1	0	1	2	0	0	16
1	1	1	0	1	2	1	1	16
0	1	1	0	1	2	0	0	15
1	1	1	1	1	2	1	1	22
1	1	1	0	1	2	2	1	19
0	1	0	0	0	2	0	0	17
0	1	0	0	0	0	0	1	18
1	1	1	0	1	2	0	0	15
1	1	1	1	1	2	0	1	20
0	1	1	0	1	2	0	1	15
0	1	1	1	1	2	0	1	21
1	1	1	0	1	2	1	1	19
0	1	1	1	1	2	0	1	20
1	0	1	0	1	2	0	1	17
1	1	1	1	1	2	1	1	22
1	1	1	0	1	2	0	0	16
0	0	1	1	1	2	1	1	24
0	0	1	1	1	2	0	1	22
0	0	1	1	1	2	0	1	22
0	0	1	1	1	2	1	1	22
0	0	1	1	1	2	1	1	24
1	0	1	1	1	2	1	1	24
0	0	1	1	1	0	1	1	24
1	0	1	1	1	2	1	1	21
0	0	1	0	1	2	0	1	19
1	0	1	1	1	2	1	1	22
1	0	1	1	1	2	1	1	22
1	0	1	1	1	2	0	1	24
0	0	1	1	1	2	0	1	20
0	0	1	1	1	2	1	1	21
0	0	1	1	1	2	1	1	23
1	0	1	1	1	2	1	1	22
0	0	1	1	1	2	1	1	23
0	0	1	1	1	2	1	1	21
0	0	1	1	1	2	0	1	22
0	0	1	0	1	2	0	1	19
0	0	1	0	1	2	0	0	19
1	0	2	0	1	2	0	1	19
0	0	1	1	1	2	0	1	20
1	0	1	1	1	2	0	1	21
1	0	2	1	1	2	1	1	23
1	0	2	1	1	2	0	0	20
1	0	1	1	1	2	1	1	24
0	0	1	1	1	2	0	1	20
0	0	1	1	1	2	0	1	21
0	0	1	1	1	2	1	1	23
1	0	2	1	1	2	0	1	20
1	0	1	1	1	2	1	1	23
1	0	1	1	1	2	1	1	22
1	0	1	1	1	2	1	1	20
0	0	1	1	1	2	1	1	20
0	0	1	1	1	2	0	1	20
1	0	0	1	0	2	1	1	22
0	0	0	1	0	0	0	1	21
1	0	0	1	0	0	1	1	23
1	0	1	1	1	2	1	1	24
1	0	0	1	0	2	1	1	24
0	0	1	1	1	2	0	1	20
0	0	1	1	1	2	1	1	22
0	0	1	0	1	0	1	1	19
1	0	1	1	1	2	1	1	21
1	0	1	1	1	2	1	1	23
1	0	1	1	1	2	0	0	23
0	0	1	1	1	2	1	1	20
0	0	1	1	1	2	0	1	23
1	0	1	1	1	2	1	1	22
1	0	1	1	1	2	1	1	22
0	0	1	1	1	0	0	1	23
1	0	1	1	1	2	1	1	21
0	0	1	1	1	2	0	1	21
1	0	0	1	0	2	1	1	23
1	0	0	1	0	2	1	1	24
0	0	1	1	1	2	0	1	23
0	0	2	0	1	2	0	0	19
0	0	1	1	1	2	0	1	20
0	0	1	0	1	2	0	1	19
1	0	1	1	1	2	1	1	23
1	0	1	1	1	2	1	1	24
0	0	2	1	1	2	0	0	21
0	0	1	0	1	2	0	0	19
0	0	1	1	1	0	0	1	23
1	0	1	1	1	2	0	1	21
0	0	2	1	1	2	0	1	21
1	0	1	1	1	2	1	1	23
0	0	1	0	1	2	0	1	19
0	0	2	1	1	2	0	1	24
1	0	1	1	1	2	1	1	24
0	0	0	1	0	0	0	1	21
1	0	1	1	1	2	1	1	23
0	0	1	1	1	2	0	1	22
1	0	1	0	1	2	1	1	18
1	0	1	1	1	2	1	1	22
0	0	1	0	1	2	0	1	19
0	0	1	1	1	2	0	1	20
1	0	1	1	1	2	1	1	24
0	0	1	1	1	2	0	1	24
0	0	0	1	0	0	2	1	21
1	0	1	1	1	2	1	1	20
1	0	1	1	1	2	0	1	20
0	0	1	1	1	2	0	1	20
1	0	1	1	1	2	1	1	24
1	0	2	0	1	2	0	0	19
0	0	1	1	1	0	0	1	21
1	0	1	1	1	2	1	1	24
1	0	1	1	1	2	1	1	22
1	0	1	1	1	2	1	1	20
1	0	1	0	1	2	0	1	19
0	0	1	1	1	0	1	1	24
1	0	1	1	1	2	1	1	24
0	0	1	1	1	2	1	1	22
0	0	1	1	1	2	0	1	20
0	0	1	1	1	0	0	1	23
0	0	0	1	0	0	0	0	21
1	0	1	0	1	2	0	1	18
1	0	1	1	1	2	2	1	23
1	0	1	0	1	2	1	1	19
0	0	1	1	1	2	0	1	20
0	0	1	1	1	2	1	1	23
0	0	1	1	1	2	0	1	22
1	0	2	1	1	2	1	1	21
0	0	1	1	1	2	0	1	24
0	0	1	1	1	2	0	1	21
0	0	2	0	1	2	0	0	19
0	0	2	1	1	2	0	0	20
0	0	1	1	1	2	1	1	20
1	0	1	1	1	2	2	1	23
1	0	1	1	1	2	1	1	22
1	0	1	1	1	2	1	1	22
0	0	2	0	1	2	0	0	19
1	0	1	1	1	2	1	1	23
1	0	0	0	0	0	0	0	19
0	0	1	0	1	0	1	1	19
0	0	1	0	1	0	0	0	18
0	0	1	0	1	2	0	1	19
0	0	1	0	1	2	0	1	19
1	0	1	1	1	2	1	1	24
1	0	1	1	1	2	1	1	20
1	0	1	1	1	2	1	1	21
0	0	1	1	1	2	0	1	21
0	0	2	1	1	2	1	1	22
1	0	2	0	1	2	1	1	19
1	0	1	1	1	2	1	1	21
0	0	1	0	1	2	0	1	19
1	0	1	1	1	2	1	1	23
1	0	0	1	0	2	1	1	20
0	0	1	0	1	2	0	1	19
0	0	1	0	1	2	0	1	19
1	0	1	0	1	2	0	0	19
1	0	1	1	1	2	1	1	22
1	0	1	1	1	2	1	1	20
1	0	1	1	1	2	1	1	24
0	0	1	1	1	2	0	0	21
0	0	0	0	0	2	0	0	18
1	0	0	1	0	2	1	1	20
0	0	1	0	1	2	0	1	18
1	0	1	0	1	2	1	1	18
1	0	1	0	1	2	0	1	19
0	0	1	1	1	2	0	1	20
0	0	0	1	0	0	1	1	23
1	0	1	0	1	2	1	1	18
1	0	1	1	1	2	1	1	23
0	0	1	0	1	2	0	1	19
0	0	1	0	1	2	0	1	19
1	0	1	1	1	2	2	1	22
0	0	0	1	0	2	1	1	20
0	0	1	0	1	2	0	1	19
0	0	0	1	0	0	0	1	21
0	0	1	0	1	2	0	1	19
1	0	1	0	1	2	0	1	19
1	0	1	1	1	2	1	1	24
0	0	1	0	1	2	0	1	18
1	0	1	0	1	2	0	0	16
0	0	1	1	1	2	0	1	21
0	0	1	0	1	2	0	1	17
1	0	1	1	1	2	1	1	23
1	0	1	1	1	2	1	1	20
1	0	0	1	0	2	1	1	20
1	0	1	1	1	2	1	1	23
0	0	1	0	1	0	0	1	16
0	0	0	0	0	2	0	1	19
0	0	1	0	1	2	0	0	18
0	0	1	1	1	2	0	1	20
0	0	1	0	1	2	0	0	17
1	0	1	0	1	2	0	1	16
0	0	1	0	1	2	0	0	18
0	0	1	0	1	2	0	0	16
1	0	1	0	1	2	0	0	16
1	0	1	0	1	2	1	1	18
1	0	1	1	1	2	1	1	23
0	0	1	0	1	2	0	0	16
1	0	2	0	1	2	0	0	18
1	0	1	1	1	2	1	1	21
0	0	2	1	1	2	0	1	20
0	0	1	0	1	0	0	1	19
0	0	1	0	1	2	0	1	18
1	0	1	1	1	2	1	1	23
1	0	1	1	1	2	1	1	22
0	0	1	1	1	2	0	1	21
1	0	1	0	1	2	0	0	17
1	0	1	0	1	2	0	0	18
1	0	1	0	1	2	0	0	16
[truncated: 596 more rows]

## Sheet: surveyR4
sex	residence	education_status	agecat	Formal_education	religion_status	marital_status	age_1stsex	eversex	age
0	0	1	1	1	2	1	15	1	24
1	0	1	1	1	2	2	18	1	23
0	0	2	1	1	2	0	19	1	24
0	0	1	1	1	2	1	18	1	23
0	0	1	1	1	0	1	19	1	24
1	0	1	1	1	2	2	19	1	22
1	0	1	1	1	2	1	18	1	24
1	0	1	1	1	2	1	18	1	24
1	0	1	1	1	2	1	17	1	24
1	0	1	1	1	2	1	17	1	24
0	0	2	1	1	2	0	17	1	24
0	0	1	1	1	2	0	15	1	24
1	0	1	1	1	2	1	14	1	24
0	0	1	1	1	2	1	18	1	24
1	0	0	1	0	2		19	1	24
0	0	1	1	1	0	1	18	1	24
1	0	0	1	0	2	0	17	1	23
0	0	1	1	1	0	0	18	1	22
0	0	1	1	1	2	0	20	1	24
0	0	1	1	1	2	0	16	1	23
0	0	1	1	1	0	1	19	1	23
1	0	1	1	1	2	1	17	1	23
0	0	1	1	1	2	1	16	1	24
0	0	1	1	1	0	0	14	1	24
1	0	0	1	0	2		15	1	21
0	0	1	1	1	2	0	18	1	20
1	0	1	0	1	2	2	15	1	19
0	0	1	1	1	0	0	17	1	23
1	0	1	1	1	2	2	16	1	20
1	0	0	1	0	2	1	15	1	20
1	0	1	1	1	2	1	16	1	24
1	0	1	1	1	2	1	16	1	22
0	0	1	1	1	2		18	1	24
0	0	0	1	0	0	0	20	1	20
0	0	1	0	1	0	0	16	0	16
0	0	1	0	1	2	0	19	0	19
0	0	1	1	1	2	0	18	1	21
0	0	1	1	1	2	0	20	1	22
0	0	0	1	0	0	0	19	1	20
0	0	1	1	1	2	0	16	1	20
0	0	1	1	1	0	0	15	1	22
0	0	1	1	1	2	0	23	0	23
0	0	1	1	1	2	1	16	1	20
0	0	1	1	1	2	0	20	0	20
1	0	1	0	1	2	0	15	1	19
1	0	1	1	1	2	1	15	1	24
0	0	1	1	1	0	0	21	0	21
0	0	1	1	1	0	1	20	1	24
1	0	0	1	0	2	1	18	1	21
0	0	1	0	1	0	0	14	1	17
0	0	1	0	1	2	0	17	1	19
1	0	1	1	1	2	1	19	1	21
0	0	1	1	1	2	1	13	1	24
1	0	1	1	1	2	1	15	1	21
1	0	1	1	1	0	1	15	1	22
0	0	1	1	1	2	1	14	1	21
1	0	1	1	1	2	2	18	1	20
1	0	1	1	1	2	1	18	1	20
1	0	2	1	1	2	0	21	0	21
1	0	1	1	1	2	1	18	1	24
0	0	1	1	1	2	0	18	1	21
1	0	0	1	0	2	1	16	1	20
1	0	2	1	1	2	1	17	1	24
1	0	1	1	1	2	0	18	1	20
1	0	2	0	1	2	0	17	1	18
0	0	1	1	1	2	1	18	1	21
0	0	1	1	1	2	0	23	1	23
0	0	1	1	1	2	0	15	1	20
0	0	0	1	0	2	1	18	1	23
0	0	2	0	1	2	0	19	0	19
1	0	1	0	1	2	1	16	1	19
0	0	1	1	1	2	1	20	1	24
0	0	0	1	0	0	1	18	1	21
0	0	1	0	1	2	0	15	1	18
1	0	0	0	0	0	1	16	1	17
1	0	1	1	1	2	1	15	1	22
0	0	1	0	1	2	0	15	1	16
1	0	1	0	1	2	0	15	0	15
0	0	1	0	1	2	0	17	1	19
0	0	0	0	0	2	0	16	0	16
0	0	1	1	1	0	1	17	1	24
1	0	1	1	1	2	0	16	1	22
1	0	1	0	1	2	0	16	0	16
0	0	1	0	1	2	0	15	1	16
0	0	1	0	1	0	0	16	0	16
1	0	0	0	0	0	1	15	1	17
1	0	1	1	1	2	1	18	1	20
0	0	1	0	1	0	0	18	1	18
0	0	1	0	1	0	0	17	0	17
1	0	0	0	0	2	0	16	1	16
1	0	0	1	0	0	1			20
0	0	1	0	1	0	0	15	0	15
1	0	1	0	1	0	0	16	0	16
1	0	1	0	1	2	0	16	0	16
1	0	1	0	1	2		14	1	19
0	0	1	0	1	0	0	17	0	17
1	0	1	0	1	2	0	16	0	16
1	0	1	0	1	2	0	16	0	16
0	0	1	0	1	2	0	12	1	16
1	0	1	0	1	2	0	18	0	18
0	0	1	0	1	2	0	16	0	16
1	0	0	1	0	0	1			20
0	0	1	1	1	2	0	17	1	20
1	0	0	1	0	2	1	19	1	22
0	0	1	0	1	0	0	15	0	15
0	0	1	0	1	0	0	15	0	15
0	0	1	0	1	2	0	18	0	18
1	0	1	1	1	2	1	20	1	22
1	0	1	0	1	0	0	15	0	15
0	0	1	0	1	0	0	18	0	18
0	0	1	0	1	2	0	13	1	15
0	0	1	0	1	0	0	18	1	18
0	0	1	0	1	0	0	16	0	16
0	0	2	0	1	0	0	15	0	15
1	0	1	1	1	2	1	14	1	20
1	0	1	1	1	2	1	12	1	20
1	0	0	0	0	2	1	15	1	16
1	0	0	0	0	2	1	17	1	19
1	0	1	1	1	2	1	18	1	24
1	0	1	1	1	2	1	17	1	20
1	0	1	0	1	2	1	15	1	16
0	0	1	1	1	2	0	16	1	22
1	0	0	1	0	2	1	17	1	21
1	0	1	0	1	2	1	15	1	19
1	0	1	0	1	2	0	15	0	15
1	0	1	1	1	2	1	15	1	23
0	0	1	0	1	2	0	17	0	17
1	0	1	1	1	2	1	15	1	21
1	0	1	1	1	2	1	16	1	23
0	0	1	0	1	2	0	16	1	17
0	0	1	1	1	2	0	19	1	21
0	0	1	0	1	0	0	15	1	17
1	0	0	1	0	0	1	16	1	24
0	0	1	0	1	0	0	15	1	18
1	0	0	0	0	2	1	18	1	19
0	0	1	0	1	0	0	19	0	19
0	0	1	0	1	2	0	15	1	15
1	0	1	0	1	2	0	16	0	16
0	0	1	0	1	2	0	17	0	17
1	0	1	0	1	0	0	16	0	16
0	0	1	0	1	2	0	15	1	15
1	0	1	0	1	2	0	15	0	15
0	0	1	0	1	2	0	15	0	15
1	0	1	0	1	2	0	15	0	15
1	0	1	0	1	2	0	15	0	15
1	0	1	0	1	2	0	15	0	15
1	0	1	0	1	2	0	15	1	15
1	0	0	0	0	2	1	15	1	18
1	0	1	1	1	2	1	13	1	20
1	0	1	0	1	2	0	14	1	15
1	0	1	0	1	2	0	17	1	18
0	0	1	0	1	2	0	16	1	18
0	0	1	0	1	0	0	15	1	19
1	0	0	0	0	2	0	17	1	19
1	0	1	0	1	2	1	17	1	19
0	0	0	0	0	2	0	15	0	15
0	0	1	0	1	0	0	17	0	17
0	0	1	0	1	2	0	13	1	18
1	0	0	1	0	2	2	15	1	24
0	0	1	0	1	2	0	12	1	18
1	0	0	0	0	2	1	17	1	19
1	0	2	1	1	2	0	20	1	22
1	0	1	0	1	2	0	16	0	16
1	0	1	0	1	2	0	18	1	19
0	0	1	0	1	2	0	12	1	15
0	0	1	0	1	0	0	15	0	15
1	0	0	1	0	2	1	22	1	23
0	0	1	0	1	0	0	15	0	15
1	0	1	1	1	2	0	19	1	20
1	0	0	1	0	2	1	12	1	21
1	0	1	0	1	2	0	17	0	17
1	0	1	0	1	2	0	17	0	17
0	0	1	0	1	2	0	14	1	15
1	0	1	0	1	2	0	15	0	15
0	0	1	0	1	2	0	14	1	16
0	0	1	0	1	2	0	14	1	16
0	0	1	0	1	0	0	19	0	19
1	0	1	0	1	2	0	15	0	15
0	0	1	0	1	2	0	16	1	18
1	0	1	0	1	2	0	15	0	15
1	0	0	1	0	2	1	15	1	23
0	0	0	1	0	0	1			24
1	0	0	1	0	2	1	22	1	22
0	0	1	0	1	0	0	12	1	15
0	0	1	0	1	2	0	16	0	16
1	0	1	0	1	2	0	16	0	16
0	0	1	0	1	2	0	18	0	18
0	0	1	0	1	2	0	17	0	17
0	0	1	0	1	2	0	17	0	17
1	0	1	0	1	2	0	15	0	15
0	0	2	0	1	2	0	16	1	18
1	0	1	0	1	2	1	15	1	17
0	0	1	1	1	2	0	20	1	22
1	0	2	0	1	2	0	18	1	19
1	0	1	0	1	2	1	15	1	19
1	0	1	0	1	2	0	15	1	15
1	0	1	0	1	2	0	13	1	18
0	0	1	0	1	2	0	17	0	17
0	0	1	0	1	0	0	16	0	16
0	0	1	0	1	2	0	14	1	18
0	0	1	0	1	2	0	18	0	18
1	0	0	0	0	0	1	16	1	18
0	0	1	0	1	2	0	17	0	17
1	0	1	0	1	2	1	16	1	19
0	0	1	0	1	2	0	15	0	15
0	0	1	0	1	0	0	18	0	18
0	0	1	0	1	2	0	15	0	15
0	0	0	1	0	2	0	19	1	22
1	0	0	1	0	2	1	13	1	20
1	0	1	0	1	2	0	13	1	16
1	0	0	1	0	2	0	17	1	24
1	0	1	0	1	2	0	18	1	18
0	0	1	0	1	2	0	17	1	19
0	0	1	1	1	0	2	19	1	22
0	0	1	1	1	2	0	18	1	23
0	0	2	0	1	2	0	17	0	17
0	0	0	1	0	2	0	21	1	21
1	0	1	1	1	2	1	19	1	24
1	0	0	0	0	2	0	15	0	15
1	0	1	0	1	2	0	16	0	16
0	0	1	0	1	2	0	15	1	19
0	0	1	0	1	2	0	16	0	16
1	0	1	0	1	2	0	17	0	17
1	0	1	1	1	2	2	15	1	23
1	0	1	0	1	2	0	14	1	15
0	0	1	0	1	2	0	17	0	17
1	0	0	0	0	2	0	15	1	16
1	0	1	0	1	2	1	17	1	18
0	0	1	1	1	2	0	20	1	21
1	0	1	0	1	2	0	15	0	15
0	0	1	0	1	2	0	15	1	17
0	0	1	1	1	0	0	10	1	20
0	0	1	1	1	2	0	15	1	20
1	0	1	0	1	2	1	15	1	17
0	0	1	0	1	0	0	15	1	18
0	0	1	1	1	2	0	18	1	21
0	0	1	0	1	2	0	15	0	15
0	0	1	0	1	0	0	18	0	18
0	0	1	0	1	0	0	18	0	18
0	0	1	0	1	2	0	16	1	18
0	0	1	1	1	2	0	17	1	23
0	0	1	0	1	2	0	15	1	19
0	0	1	1	1	2	1	18	1	21
0	0	2	1	1	2	1	19	1	23
0	0	0	1	0	0	0	17	1	20
0	0	1	1	1	2	0	19	1	24
1	0	1	0	1	2	0	15	0	15
0	0	1	0	1	0	0	18	0	18
0	0	1	0	1	0	0	18	1	19
0	0	1	0	1	0	0	15	1	16
1	0	1	0	1	2	0	15	1	15
0	0	1	0	1	2	0	17	0	17
1	0	1	0	1	2	1	18	1	18
0	0	1	0	1	2	0	16	0	16
1	0	0	0	0	2	1	15	1	16
1	0	1	0	1	2	1	18	1	19
1	0	1	0	1	2	0	15	0	15
1	0	0	0	0	2	1	13	1	15
1	0	1	0	1	2	0	15	0	15
1	0	1	0	1	2	0	15	0	15
0	0	1	0	1	2	0	16	0	16
1	0	1	0	1	2	0	16	0	16
0	0	1	0	1	2	0	15	0	15
1	0	1	0	1	2	0	15	0	15
0	0	1	0	1	0	0	15	0	15
0	0	1	0	1	2	0	15	0	15
1	0	1	0	1	2	0	16	1	16
1	0	1	0	1	2	0	16	0	16
1	0	1	0	1	2	0	17	0	17
1	0	1	0	1	2	0	15	0	15
1	0	1	0	1	2	0	16	0	16
1	0	1	0	1	2	0	18	1	19
1	0	1	1	1	2	1	17	1	21
0	0	1	0	1	2	0	16	0	16
1	0	1	0	1	2	2	15	1	19
0	0	1	0	1	0	0	15	0	15
0	0	1	0	1	2	0	16	1	16
0	0	1	0	1	2	0	17	0	17
0	0	1	0	1	2	0	18	0	18
0	0	1	0	1	2	0	18	0	18
0	0	1	0	1	0	0	15	0	15
0	0	0	0	0	0	0	15	0	15
1	0	0	0	0	2	1	16	1	19
1	0	0	1	0	0	1			23
0	0	1	0	1	2	0	15	0	15
0	0	1	0	1	2	0	16	1	18
0	0	1	0	1	2	0	16	1	19
1	0	1	1	1	2	1	15	1	22
1	0	0	0	0	2	2	16	1	19
1	0	1	0	1	2	0	17	0	17
0	0	1	0	1	2	0	16	1	18
1	0	1	0	1	2	0	16	0	16
0	0	1	0	1	2	0	15	1	17
1	0	1	0	1	2	0	19	0	19
0	0	1	0	1	2	0	16	0	16
1	0	1	0	1	2	1	18	1	19
0	0	1	0	1	0	1	13	1	19
0	0	1	0	1	2	0	19	0	19
1	0	1	1	1	2	1	15	1	21
0	0	0	0	0	2	0	17	0	17
0	0	1	0	1	2	0	15	1	16
0	0	1	1	1	0	0	18	1	23
1	0	1	0	1	2	0	14	1	15
0	0	1	0	1	0				18
1	0	1	0	1	2	0	16	1	19
0	0	1	1	1	0	0	17	1	20
0	0	1	1	1	2	1	15	1	24
1	0	0	1	0	2	2	15	1	24
0	0	1	1	1	2	1	16	1	24
1	0	1	1	1	2	1	17	1	24
0	0	1	1	1	2	1	18	1	24
1	0	1	1	1	2	1	15	1	24
1	0	1	1	1	2	1	16	1	22
1	0	1	1	1	2	1	16	1	24
1	0	0	1	0	0	1	15	1	23
0	0	1	1	1	2	1	14	1	24
1	0	1	1	1	2	1	19	1	24
1	0	0	1	0	2	1	16	1	24
0	0	1	1	1	0	0	19	1	24
1	0	1	1	1	2	0	18	1	21
0	0	1	1	1	2	1	19	1	22
1	0	1	1	1	2	1	18	1	24
0	0	1	1	1	2	1	18	1	24
0	0	1	1	1	2	1	18	1	22
1	0	1	1	1	2	1	17	1	23
1	0	0	1	0	2	0	20	1	22
0	0	1	1	1	2	1	13	1	23
0	0	2	1	1	0	1	15	1	22
0	0	1	1	1	0	0	19	1	21
1	0	1	1	1	0	1	15	1	24
0	0	1	1	1	2	0	17	1	23
0	0	1	1	1	2	0	16	1	22
1	0	1	1	1	0	0	15	1	23
1	0	1	1	1	2	1	19	1	23
0	0	1	1	1	0	1	14	1	23
1	1	1	1	1	2	1	15	1	23
0	0	1	1	1	2	1	17	1	24
0	1	0	1	0	0	1	18	1	23
0	0	1	1	1	0	1	17	1	23
1	0	1	1	1	2	1	14	1	24
0	0	1	1	1	2	0	17	1	23
1	0	1	1	1	2	1	17	1	24
1	0	1	1	1	2	2	17	1	23
0	0	1	1	1	2	0	15	1	22
0	0	2	1	1	2	0	14	1	24
0	0	1	1	1	2	1	21	1	24
0	1	1	1	1	2	1	17	1	23
1	0	0	1	0	2	1	17	1	22
1	0	1	1	1	2	2	16	1	21
1	0	2	1	1	2	1	18	1	22
1	0	1	1	1	2	1	17	1	24
1	1	1	1	1	2	1	17	1	24
0	0	1	1	1	2	1	16	1	21
1	0	0	1	0	2	1	18	1	21
0	0	0	0	0	2	0	17	1	19
1	0	0	1	0	2	1	15	1	20
0	0	1	0	1	2	0	18	1	19
0	0	1	1	1	0	0	19	1	23
0	0	1	1	1	2	0	19	1	20
0	0	1	1	1	2	0	18	1	20
0	0	2	1	1	2	0	22	1	23
1	0	1	1	1	2	1	17	1	21
0	0	1	0	1	2	0	8	1	18
1	0	1	1	1	2	1	12	1	21
0	0	1	1	1	2	0	16	1	22
1	0	1	0	1	2	0	19	0	19
1	0	1	1	1	2	1	15	1	23
0	0	1	1	1	2	0	21	1	21
0	0	1	1	1	2	1	15	1	20
1	0	0	1	0	2	1	17	1	20
1	0	1	0	1	2	1	12	1	19
0	0	1	1	1	2	0	14	1	21
0	0	0	1	0	0	0	21	0	21
0	0	1	1	1	0	0	18	1	20
0	0	1	1	1	2	0	18	1	21
1	0	1	1	1	2	0	20	0	20
0	0	1	1	1	2	0	21	0	21
0	0	1	0	1	2	0	19	1	19
0	0	1	1	1	2	0	18	1	20
1	0	1	0	1	2	1	16	1	19
0	0	0	1	0	2	0	15	1	21
0	0	1	1	1	2	0	23	0	23
0	0	1	1	1	2	0	18	1	20
1	0	1	0	1	2	0	15	1	19
1	0	1	1	1	2	1	17	1	23
0	0	1	0	1	2	0	19	0	19
1	0	0	0	0	0	1	15	1	19
1	0	1	0	1	2	1	17	1	19
1	0	1	1	1	2	0	18	1	21
0	0	1	1	1	0	1	14	1	20
0	0	1	0	1	2	0	18	1	19
0	0	1	1	1	2	1	17	1	23
1	0	1	0	1	2	1	15	1	18
1	0	1	1	1	2	1	16	1	20
0	0	1	1	1	0	0	18	1	20
1	0	1	0	1	2	0	18	1	18
1	0	0	1	0	0	0	19	1	21
0	0	1	1	1	0	0	18	1	21
1	1	1	1	1	2	1	19	1	22
1	1	1	1	1	2	0	16	1	21
0	1	0	1	0	2	0	15	1	20
1	0	2	1	1	2		14	1	20
0	0	0	1	0	0	0	15	1	21
1	0	0	0	0	2	0	18	1	19
1	1	2	1	1	2	0	18	1	20
0	1	1	1	1	0	0	22	0	22
0	0	1	0	1	2	0	18	1	19
0	0	1	1	1	0	1	15	1	21
1	0	1	1	1	2	2	15	1	23
0	1	1	0	1	2	0	19	0	19
1	1	1	1	1	2	1	15	1	20
1	1	1	1	1	2	2	13	1	22
0	1	1	1	1	2	0	12	1	21
1	0	1	1	1	2	1	15	1	21
0	1	1	1	1	2	0	17	1	20
0	0	0	1	0	2	0	10	1	20
1	1	1	1	1	2	1	16	1	21
0	0	1	1	1	2	1	19	1	21
0	0	1	1	1	2	0	15	1	21
1	1	2	1	1	2	0	15	1	21
1	0	1	1	1	2	0	18	1	21
1	0	0	1	0	2	1	18	1	22
1	0	1	0	1	2		15	1	19
0	0	1	1	1	2	0	18	1	21
0	0	1	1	1	0	0	20	1	21
0	0	0	1	0	2	0	22	0	22
0	0	1	0	1	2	0	17	1	17
0	0	1	0	1	2	0	17	0	17
0	0	1	0	1	0	0	15	0	15
0	0	1	0	1	2	0	17	0	17
1	0	1	0	1	2	0	13	1	15
0	0	1	1	1	2	0	18	1	20
1	0	1	0	1	2	0	15	0	15
0	0	0	0	0	2	0	15	1	16
1	0	0	0	0	2	1	17	1	17
1	0	0	0	0	2	0	15	1	16
1	0	0	1	0	2	0	18	1	22
1	0	1	1	1	2	1	15	1	20
0	0	1	0	1	2	0	15	0	15
0	0	1	0	1	2	0	16	1	17
1	0	1	1	1	2	1	19	1	23
0	0	1	0	1	2	0	17	0	17
1	0	1	1	1	2	1	15	1	22
0	0	1	0	1	2	0	15	0	15
0	0	1	1	1	0	1	20	1	22
1	0	1	0	1	2	0	16	0	16
1	0	1	0	1	2	0	15	0	15
0	0	0	1	0	2	0	18	1	22
1	0	1	1	1	2	1	15	1	23
0	0	0	1	0	0	1	14	1	22
1	0	0	1	0	2	1	16	1	21
1	0	1	1	1	2	1	16	1	23
0	0	1	0	1	2	0	14	1	17
0	0	0	0	0	0	0	15	1	16
0	0	1	1	1	2	0	18	1	20
0	0	1	0	1	2	0	15	1	16
1	0	1	1	1	0	1	15	1	24
1	0	1	1	1	2	1	15	1	22
0	0	1	0	1	2	0	15	0	15
0	0	1	1	1	0	0	17	1	20
1	0	1	1	1	2	2	16	1	21
1	0	1	0	1	2	0	14	1	18
0	0	1	1	1	2	1	18	1	23
0	0	0	1	0	0		15	1	21
0	0	0	0	0	0	0	17	1	19
1	0	0	0	0	2	0	15	0	15
1	0	1	0	1	2	0	17	0	17
1	0	0	0	0	0	0	18	0	18
1	0	0	1	0	2	1	15	1	20
0	0	1	1	1	0	0	16	1	20
0	0	1	0	1	0	0	14	1	15
1	0	2	1	1	2	2	18	1	21
0	0	1	0	1	0	0	14	1	15
0	0	1	0	1	2	0	17	1	17
1	0	1	0	1	1	1	14	1	15
1	0	1	1	1	2	2	14	1	21
0	0	1	0	1	0	0	17	0	17
1	0	0	0	0	2	0	17	1	18
0	0	1	0	1	0	0	16	0	16
1	0	1	0	1	2	0	16	0	16
1	0	1	0	1	2	0	17	0	17
1	0	1	0	1	2	0	17	0	17
1	0	1	0	1	2	0	16	0	16
1	0	1	0	1	2	0	15	0	15
0	0	1	0	1	0	0	15	0	15
0	0	0	0	0	2	0	15	1	17
1	0	1	0	1	2	0	15	1	16
1	0	1	0	1	2	0	15	0	15
0	0	1	0	1	0	0	16	1	17
1	0	1	0	1	0	1	13	1	17
1	0	1	0	1	2	0	16	0	16
1	0	1	1	1	2	1	17	1	20
1	0	0	1	0	0	0	20	0	20
1	0	0	1	0	0	1	14	1	21
0	0	1	0	1	0	0	18	1	18
0	0	0	0	0	0	0	16	1	16
0	0	1	0	1	0	0	10	1	18
0	0	0	0	0	0	0	17	1	19
0	0	0	0	0	2	0	16	0	16
1	0	1	0	1	2	1	14	1	19
0	0	0	0	0	0	0	15	0	15
0	0	1	0	1	0	0	16	1	19
0	0	0	0	0	1	0	18	1	17
1	0	1	0	1	2	0	14	1	19
1	0	1	1	1	2	0	18	1	22
1	0	1	1	1	2	1	17	1	24
0	0	1	0	1	0	0	15	0	15
0	0	1	0	1	0	0	14	1	15
0	0	1	0	1	0	0	13	1	15
0	0	1	0	1	2	0	15	0	15
1	0	1	0	1	2	0	18	1	19
0	0	1	0	1	0	0	15	0	15
0	0	1	0	1	0	0	15	0	15
1	0	1	0	1	2	0	17	0	17
1	0	0	0	0	2	1	16	1	18
1	0	1	0	1	2	0	18	1	18
1	0	1	0	1	2	0	16	1	18
1	0	1	1	1	2	1	15	1	24
1	0	1	1	1	2	1	16	1	21
0	0	1	0	1	2	0	15	1	17
1	0	0	0	0	2	0	10	1	16
1	0	1	0	1	2	0	15	1	16
1	1	1	0	1	2	0	17	0	17
0	0	1	0	1	0	0	18	0	18
0	0	1	1	1	2	0	20	1	23
1	1	1	0	1	2	0	15	0	15
1	1	1	0	1	2	0	15	0	15
0	1	1	0	1	2	0	14	1	15
0	1	1	0	1	2	0	15	1	17
1	1	1	0	1	2	1	17	1	19
0	1	1	0	1	2	0	17	0	17
0	1	1	0	1	2	0	18	0	18
1	1	1	0	1	2	0	17	0	17
0	1	1	0	1	2	0	16	0	16
0	1	1	0	1	2	0	16	0	16
1	1	0	1	0	2	0	15	1	22
1	1	0	1	0	2	1	15	1	24
1	0	1	1	1	2	1	19	1	23
1	1	1	0	1	2	0	17	1	18
0	1	1	0	1	2	0	17	1	17
0	1	1	0	1	2	0	19	1	19
1	1	1	1	1	1	1	21	1	21
0	1	1	0	1	2	0	18	1	18
0	1	1	0	1	2	0	16	0	16
0	1	1	0	1	2	0	16	1	16
0	1	0	0	0	2	0	16	0	16
1	1	1	1	1	0	0	15	1	21
1	1	1	1	1	2	2	8	1	21
1	0	1	1	1	2	1	16	1	21
0	1	0	1	0	2	1	12	1	21
1	1	0	1	0	2	1	15	1	21
1	1	1	0	1	0	1	17	1	18
0	1	1	0	1	2	0	18	1	19
1	1	1	1	1	2	1	19	1	20
1	1	1	1	1	2	1	17	1	23
1	1	1	1	1	2	0	14	1	21
1	1	1	0	1	2	0	15	0	15
1	1	1	0	1	2	0	15	0	15
1	1	0	1	0	2	1	18	1	23
0	1	1	0	1	2	0	15	0	15
0	0	0	1	0	0	0	19	1	21
1	1	1	1	1	2	0	17	1	20
1	1	1	1	1	2	1	17	1	23
0	0	1	1	1	2	0	20	1	24
0	1	1	0	1	2	0	16	1	19
0	1	1	0	1	2	0	15	1	17
0	1	1	0	1	2	0	15	1	17
0	1	1	0	1	2	0	16	1	16
1	1	0	0	0	2	1	16	1	17
1	1	1	1	1	2	1	14	1	20
0	1	1	1	1	2	0	21	1	22
0	1	0	1	0	2	1	19	1	21
1	0	0	1	0	2	1	18	1	21
0	0	1	0	1	2	0	14	1	18
1	0	0	0	0	0	1	16	1	19
0	1	0	0	0	2	0	16	0	16
0	1	1	1	1	0	0	20	0	20
0	1	1	0	1	2	0	17	1	19
0	0	1	0	1	0	0	16	1	17
1	1	1	0	1	2	0	12	1	18
0	1	1	0	1	2	0	17	0	17
0	1	1	0	1	2	0	17	0	17
1	1	1	0	1	2	0	15	0	15
1	1	0	0	0	2	1	15	1	16
0	1	0	0	0	2	0	18	1	18
0	1	1	0	1	2	0	19	0	19
0	1	1	0	1	2	0	14	1	16
0	1	2	1	1	2	0	18	1	24
0	1	1	1	1	2	0	15	1	20
0	1	1	1	1	0	1	18	1	21
0	0	0	0	0	2	0	16	0	16
0	0	0	0	0	2	0	15	1	18
1	1	0	0	0	2	1	13	1	19
0	1	1	0	1	2	0	16	1	16
1	1	0	0	0	2	0	15	1	15
1	1	0	1	0	2	1	16	1	22
1	1	1	0	1	2	0	16	0	16
1	1	1	0	1	2	1	16	1	17
1	1	1	1	1	2	1	15	1	21
1	0	1	0	1	2	0	16	0	16
1	1	1	0	1	2	0	15	0	15
0	0	1	0	1	2	0	17	0	17
0	0	1	0	1	2	0	17	0	17
1	0	0	0	0	2	1	14	1	16
1	0	0	1	0	2	1	12	1	24
0	0	1	1	1	2	0	14	1	20
1	0	1	1	1	2	1	18	1	20
1	0	1	1	1	2	0	13	1	21
1	0	1	0	1	2	0	15	0	15
0	1	1	0	1	2	0	16	0	16
0	1	1	0	1	2	0	16	1	17
0	0	1	0	1	2	0	15	0	15
0	0	1	0	1	2	0	15	0	15
0	0	1	0	1	2	0	15	0	15
1	0	0	0	0	2	1	16	1	17
1	0	1	0	1	2	0	16	1	17
1	0	1	1	1	2		17	1	22
1	0	1	0	1	2	1	15	1	18
0	0	1	0	1	0	0	12	1	17
0	1	1	0	1	2	0	17	0	17
1	0	1	0	1	2	0	16	0	16
1	0	1	1	1	2	1	18	1	24
1	0	1	0	1	2	1	15	1	19
1	1	1	0	1	2	0	15	1	17
0	0	0	0	0	2	0	15	1	15
1	1	1	1	1	2	1	17	1	20
1	0	1	1	1	2	1	18	1	20
1	0	1	1	1	2	1	20	1	23
1	0	0	0	0	2	1	15	1	16
1	0	1	0	1	2	0	17	1	18
1	0	1	0	1	2	0	14	1	15
0	0	1	0	1	0	0	15	1	16
0	0	1	0	1	2	0	15	1	17
1	0	0	0	0	2	0	15	1	15
1	1	1	1	1	2	1	19	1	21
0	0	1	1	1	2	0	21	0	21
1	0	1	0	1	2	0	14	1	15
1	0	1	0	1	2	0	14	1	15
1	0	1	0	1	2	0	16	1	16
0	0	0	0	0	0	1	16	1	19
1	0	1	0	1	2	0	17	0	17
1	0	1	0	1	2	0	15	1	17
1	0	0	1	0	2	1	14	1	21
1	0	1	0	1	2	1	15	1	18
1	0	1	1	1	2	1	12	1	21
0	0	1	0	1	2	0	17	0	17
1	0	1	0	1	2	1	13	1	17
1	0	0	0	0	2		16	1	17
1	0	1	0	1	2	0	15	0	15
0	0	1	0	1	2	0	14	1	15
1	0	1	0	1	2	0	16	0	16
1	0	1	0	1	2	1	16	1	18
0	0	1	1	1	2	1	19	1	21
1	0	1	0	1	2	0	14	1	17
1	0	1	0	1	1	0	17	1	17
1	0	1	1	1	2	1	17	1	20
0	0	1	1	1	2	1	19	1	20
0	0	0	1	0	2	0	18	1	21
0	0	0	1	0	2	0	22	0	22
1	0	1	0	1	2	0	17	0	17
0	0	1	0	1	0	0	16	0	16
1	0	1	0	1	2	1	18	1	19
1	0	1	1	1	2	1	16	1	21
1	0	1	0	1	2	0	13	1	16
1	0	0	1	0	2	1	10	1	21
1	0	1	0	1	2	1	17	1	19
1	0	0	1	0	2	1	14	1	23
1	0	1	1	1	2	1	15	1	21
0	0	0	0	0	0	0	15	1	19
0	0	1	0	1	2	0	16	1	18
1	0	1	1	1	2	1	18	1	20
1	0	1	0	1	2	0	14	1	15
1	0	1	0	1	2	1	15	1	17
0	0	1	0	1	0	0	15	1	19
1	0	0	0	0	2	0	17	1	17
0	0	1	1	1	0	0	20	1	21
1	0	1	0	1	2	0	15	0	15
1	0	1	0	1	2	0	16	1	16
0	0	1	0	1	2	0	17	0	17
0	0	1	1	1	0	0	19	1	20
1	0	0	1	0	2	0	16	1	20
1	0	1	0	1	2	2	14	1	19
1	0	1	0	1	2	1	15	1	18
1	0	1	0	1	2	0	15	1	16
1	0	1	0	1	2	0	16	0	16
1	0	1	0	1	2	0	18	0	18
0	0	1	1	1	0	1	14	1	23
1	0	1	0	1	2	0	15	1	16
0	0	2	1	1	2	0	16	1	22
0	0	0	0	0	2	0	19	1	19
0	0	1	0	1	2	0	14	1	19
1	0	1	0	1	2	0	15	0	15
0	0	1	0	1	2	0	17	0	17
0	0	1	0	1	2	0	14	1	16
1	0	1	0	1	2	0	15	1	18
0	0	1	0	1	2	0	15	0	15
0	0	1	0	1	0	0	16	0	16
1	0	1	1	1	2	1	17	1	23
0	0	1	0	1	2	0	14	1	19
1	0	1	0	1	2	1	16	1	19
0	0	1	0	1	2	0	15	0	15
0	0	1	0	1	2	0	15	1	17
0	0	1	0	1	2	0	13	1	19
0	0	0	0	0	0	1	17	1	19
0	0	1	0	1	2	0	18	1	18
0	0	1	0	1	2	0	15	1	16
1	0	1	1	1	2	1	17	1	24
1	0	1	1	1	2	1	16	1	21
0	0	1	0	1	2	0	14	1	18
0	0	0	1	0	0	0	14	1	20
0	0	1	0	1	2	0	12	1	16
0	0	1	0	1	2	0	15	1	15
1	0	2	0	1	2	0	16	1	18
1	0	1	1	1	2	1	20	1	21
1	0	1	0	1	2	0	15	1	16
1	0	1	0	1	2	0	17	0	17
0	0	1	0	1	2	0	15	0	15
1	0	1	0	1	2	0	16	1	17
0	0	1	1	1	0	0	15	1	20
1	0	1	1	1	2	1	17	1	21
1	0	1	0	1	2	0	17	0	17
1	0	1	0	1	2	1	15	1	18
1	0	1	0	1	2	0	15	0	15
0	0	1	0	1	2	0	15	0	15
0	0	1	0	1	2	0	14	1	15
0	0	1	0	1	2	0	17	0	17
0	0	2	0	1	2	0	15	0	15
0	0	1	0	1	0	0	16	1	17
0	0	1	0	1	2	0	16	1	19
0	0	1	0	1	2	0	15	0	15
0	0	1	0	1	0	0	15	0	15
0	0	1	0	1	2	0	15	0	15
1	0	1	0	1	2	0	15	0	15
0	0	1	0	1	0	0	15	0	15
1	0	0	1	0	2	1	15	1	22
0	0	0	1	0	0	0	20	0	20
1	0	1	0	1	2	0	17	1	17
0	0	1	0	1	0	0	15	0	15
0	0	1	0	1	2	0	15	0	15
0	0	1	1	1	2	0	17	1	24
0	0	1	0	1	0	0	15	0	15
1	0	1	1	1	2	1	18	1	21
0	0	1	0	1	2	0	15	1	17
1	0	1	0	1	2	0	12	1	15
1	0	0	1	0	0	1	18	1	20
1	0	1	1	1	2	0	14	1	24
1	0	1	1	1	2	1	17	1	22
1	0	0	1	0	2	1	18	1	23
0	0	1	0	1	2	0	16	1	19
0	0	1	1	1	2	0	17	1	22
0	0	1	1	1	2	0	19	1	24
0	0	1	0	1	2	0	20	1	19
0	0	2	1	1	2	0	17	1	24
0	0	1	1	1	2	0	18	1	22
0	0	1	1	1	2	0	22	0	22
1	1	1	1	1	2	2	19	1	24
1	1	1	1	1	2	1	17	1	22
1	1	1	1	1	2	1	18	1	24
0	1	1	1	1	2	1	19	1	21
0	1	2	1	1	2	0	22	1	24
0	1	1	1	1	2	1	15	1	23
1	1	1	1	1	2	2	19	1	22
0	1	1	1	1	2	0	19	1	24
0	1	1	1	1	2	1	17	1	23
1	0	1	1	1	2	1	17	1	23
0	1	1	1	1	2	1	10	1	23
1	1	1	1	1	2	1	19	1	24
0	1	1	1	1	2	0	15	1	22
0	1	1	1	1	2	0	15	1	21
1	1	1	1	1	2	1	19	1	23
0	1	2	1	1	2	0	22	1	23
0	1	1	1	1	0	1	21	1	23
0	0	1	1	1	2	0	15	1	22
0	1	1	1	1	2	0	17	1	24
1	1	1	1	1	2	1	15	1	23
0	0	1	1	1	2	0	15	1	22
0	1	2	1	1	2	1	17	1	24
1	1	2	0	1	2	0	17	1	19
1	1	1	1	1	2	1	16	1	22
0	1	1	1	1	2	0	16	1	22
0	1	1	0	1	1	0	13	1	19
1	1	1	1	1	1	1	16	1	23
0	1	1	1	1	2	0	17	1	20
0	1	1	0	1	2	0	15	1	18
1	1	1	1	1	2	0	19	1	20
1	1	1	1	1	2	1			20
1	1	1	1	1	2	1	19	1	22
1	0	1	1	1	2	1	15	1	24
1	0	1	1	1	2	1	13	1	22
0	0	1	1	1	2	0	18	1	21
0	0	1	1	1	2	0	14	1	20
0	0	1	1	1	2	0	18	1	22
1	0	0	1	0	2	1	17	1	21
0	0	1	1	1	2	0	20	1	24
0	0	0	1	0	2	0	15	1	20
0	0	1	0	1	2	0	19	0	19
1	1	1	1	1	2	1	18	1	20
0	0	1	1	1	0	0	20	0	20
0	0	1	1	1	2	0	15	1	23
0	0	1	1	1	2	0	19	1	20
0	0	1	1	1	2	0	18	1	24
1	0	0	1	0	2	1	15	1	24
0	1	1	1	1	2	1			21
1	1	1	1	1	2	1	17	1	24
0	0	2	1	1	2	0	18	1	20
0	0	1	1	1	2	0	14	1	20
1	1	1	0	1	2	1	14	1	19
0	1	1	1	1	2	0	16	1	24
0	1	1	1	1	0	1	17	1	21
0	1	1	1	1	2	0	10	1	22
0	1	0	1	0	2	1	10	1	20
0	1	1	0	1	2	0	18	1	19
1	1	0	1	0	2	1	15	1	20
1	1	0	1	0	2	1	10	1	22
1	1	1	1	1	2	1	17	1	24
1	1	1	0	1	2	1	15	1	19
1	1	1	1	1	2	2	16	1	23
0	1	1	0	1	2	0	14	1	19
1	1	1	1	1	2	1	19	1	21
1	1	1	1	1	2	1	15	1	22
0	1	1	1	1	2	1	18	1	21
1	1	1	1	1	2	1	18	1	22
1	1	1	1	1	2	1	15	1	20
1	1	0	1	0	0	1	15	1	20
0	0	1	0	1	2	0	19	1	19
0	0	0	0	0	2	0	14	1	19
0	0	1	1	1	2	0	17	1	22
0	0	1	0	1	2	0	19	0	19
0	0	1	1	1	2	0	18	1	22
1	0	1	1	1	2	0	14	1	20
0	0	1	0	1	2	0	17	1	19
1	0	1	1	1	2	0	17	1	20
1	0	1	1	1	2	0	18	1	22
0	0	0	0	0	2	0	15	1	19
1	1	0	0	0	2	1	14	1	19
1	1	0	1	0	2	1	17	1	21
1	1	1	1	1	2	1	19	1	24
0	1	1	1	1	2	0	15	1	21
0	0	1	1	1	2	0	19	1	22
0	1	1	1	1	2	0	18	1	21
0	0	2	1	1	2	0	18	1	20
1	1	1	0	1	2	0	16	1	19
1	0	1	1	1	2	0	16	1	21
1	1	1	0	1	2	1	17	1	19
1	1	1	0	1	2	0	15	1	19
0	0	1	0	1	2	0	13	1	15
1	1	1	1	1	2	1	16	1	23
1	1	1	0	1	2	0	14	1	19
1	1	2	0	1	2	0	15	0	15
1	1	1	1	1	2		13	1	24
1	0	1	1	1	2	0	18	1	23
1	1	1	1	1	2	1	15	1	23
1	1	2	1	1	2	1	16	1	21
0	1	0	0	0	2	0	14	1	17
0	1	1	0	1	2	0	14	1	17
0	1	1	1	1	2	1	17	1	23
0	1	2	1	1	2	0	20	0	20
1	1	1	1	1	2	1	18	1	24
0	0	0	0	0	2	0	15	1	17
0	0	1	1	1	2	0	15	1	24
0	1	1	0	1	2	0	17	0	17
1	1	2	1	1	2		18	1	22
1	1	1	1	1	2	1	17	1	21
0	1	1	1	1	2	0	16	1	20
1	1	1	0	1	1	0	18	0	18
1	1	1	1	1	2	1	13	1	21
1	1	1	0	1	2	0	15	1	17
1	0	1	1	1	2	1	18	1	21
1	0	1	0	1	2	1	15	1	18
0	0	1	0	1	2	0	16	1	19
0	0	1	0	1	0	0	15	1	16
0	0	1	0	1	2	0	15	0	15
1	0	1	0	1	2	0	16	0	16
1	0	1	0	1	2	0	18	0	18
1	0	1	0	1	2	0	16	0	16
1	0	1	0	1	2	0	16	1	18
0	0	1	0	1	2	0	17	0	17
0	0	0	0	0	2	0	16	0	16
0	0	1	0	1	2	0	17	1	17
0	1	1	0	1	2	0	10	1	15
0	1	1	0	1	2	0	12	1	17
1	0	1	0	1	2	0	18	0	18
1	0	0	0	0	2	0	14	1	16
0	0	1	0	1	2	0	15	0	15
0	0	1	0	1	0	0	18	1	18
1	1	1	1	1	2	1	16	1	21
0	1	1	1	1	2	0	15	1	21
0	0	1	0	1	2	0	16	0	16
1	0	0	0	0	2	0	17	0	17
1	1	1	1	1	2	1	16	1	20
1	1	1	0	1	2	0	17	1	19
0	0	1	1	1	2	1	10	1	21
0	0	1	0	1	2	0	16	0	16
0	0	0	0	0	0	0	18	1	18
1	0	1	0	1	2	0	15	0	15
0	1	1	0	1	2	0	16	1	19
0	0	1	0	1	2	0	17	0	17
1	1	1	0	1	2	1	16	1	18
0	0	1	0	1	0	0	13	1	18
0	0	1	0	1	2	0	16	0	16
0	1	1	1	1	2	1	17	1	24
0	1	1	0	1	2	0	12	1	17
0	0	1	0	1	2	0	15	0	15
0	0	1	0	1	2	0	16	1	17
0	0	1	1	1	2	0	18	1	20
0	0	1	1	1	2	0	13	1	21
1	0	0	1	0	2	1	19	1	20
1	0	1	0	1	2	0	16	0	16
0	0	1	0	1	2	0	8	1	16
0	0	1	0	1	2	0	15	1	18
0	0	1	0	1	2	0	16	0	16
0	0	1	0	1	2	0	15	1	16
0	0	1	1	1	2	0	15	1	20
0	0	1	1	1	2	0	21	1	22
0	0	1	0	1	2	0	15	1	18
0	0	1	0	1	2	0	14	1	18
0	1	1	1	1	2	0	20	1	23
0	0	1	0	1	0	0	17	0	17
1	0	1	0	1	2	0	16	0	16
1	0	1	0	1	2	0	15	0	15
0	0	1	0	1	2	0	17	0	17
0	0	1	1	1	0	0	12	1	23
1	1	1	0	1	2	1	13	1	19
1	0	1	0	1	1	1	13	1	17
1	1	1	1	1	2	1	16	1	24
1	1	1	0	1	2	1	17	1	18
1	0	1	1	1	2	1	16	1	21
1	0	1	1	1	2	1	16	1	21
1	0	1	0	1	2	1	16	1	17
0	1	1	0	1	1	0	16	1	19
0	1	1	1	1	2	0	18	1	20
0	1	0	1	0	0	0	19	1	20
0	1	1	0	1	2	0	16	0	16
0	1	0	0	0	2	0	8	1	16
0	1	1	1	1	0	0	22	1	22
0	1	1	1	1	0	0	19	1	20
1	0	1	0	1	2	0	15	0	15
0	1	0	0	0	0	0	15	0	15
0	1	1	1	1	2	1	20	1	24
0	1	1	1	1	2	0	11	1	21
0	1	0	0	0	0	1	15	1	19
0	1	1	0	1	2	0	13	1	15
0	1	1	1	1	2	1	15	1	24
0	1	1	0	1	2	0	15	1	17
1	0	1	0	1	2	1	17	1	19
0	1	1	1	1	2	0	18	1	20
0	1	1	0	1	0	0	12	1	16
0	1	1	1	1	2	0	17	1	21
0	1	1	1	1	2	1	18	1	20
0	0	1	0	1	2	0	16	1	18
1	1	0	0	0	2	1	14	1	16
0	1	1	1	1	2	1	16	1	24
0	1	1	1	1	2	2	17	1	23
0	1	1	0	1	2	0	19	1	19
0	1	1	1	1	0	1	17	1	20
0	1	0	0	0	2	0	16	1	17
0	1	1	1	1	2	0	14	1	20
1	0	1	0	1	2	0	16	0	16
0	1	1	1	1	0	0	15	1	20
0	1	1	0	1	2	0	15	0	15
0	1	1	0	1	2	0	16	0	16
1	1	1	0	1	2	0	15	0	15
1	1	2	0	1	2	0	19	0	19
0	1	1	1	1	2	0	16	1	20
1	1	1	0	1	2	0	15	0	15
0	1	1	0	1	2	0	12	1	16
1	1	1	1	1	2	1	15	1	23
1	1	1	1	1	2	0	18	1	20
0	1	1	0	1	2	0	18	0	18
1	1	1	1	1	2	1	17	1	21
1	1	1	0	1	2	1	15	1	18
0	1	1	0	1	2	0	15	1	16
1	1	1	0	1	2	0	16	0	16
1	1	1	0	1	2	1	17	1	18
1	1	1	1	1	2	1	17	1	24
1	1	1	1	1	2	1	17	1	22
0	0	1	0	1	2	0	16	1	19
1	1	1	1	1	2	1	19	1	24
0	1	1	0	1	2	0	17	1	17
1	1	1	0	1	2	1	18	1	19
0	1	1	1	1	2	1	14	1	24
1	1	1	1	1	2	1	20	1	22
1	1	1	0	1	2	0	15	1	18
1	1	1	1	1	2	1	18	1	22
0	1	1	0	1	2	0	16	0	16
1	1	0	1	0	2	1	15	1	20
1	1	1	0	1	2	0	18	0	18
1	1	1	1	1	2	1	18	1	23
1	1	1	0	1	2	0	15	1	16
0	1	1	0	1	2	0	10	1	15
0	1	1	0	1	2	0	12	1	17
1	1	1	1	1	2	1	15	1	20
0	1	1	0	1	2	0	17	1	19
0	1	1	0	1	2	0	17	0	17
0	0	1	0	1	2	0	15	0	15
0	1	1	0	1	2	0	10	1	16
1	1	1	1	1	2	1	18	1	21
1	1	0	1	0	2	1	16	1	20
1	1	0	0	0	2	0	16	0	16
0	1	1	0	1	2	0	15	0	15
0	1	1	1	1	1	0	16	1	22
0	0	1	1	1	2	1	20	1	23
1	1	1	1	1	0	1	17	1	21
0	1	1	0	1	2	0	18	0	18
1	1	0	1	0	2	1	15	1	20
1	1	1	1	1	2	1	20	1	24
1	1	1	1	1	2		15	1	21
1	1	1	0	1	2	0	17	1	18
0	1	1	0	1	2	0	16	1	18
0	1	1	0	1	2	0	13	1	17
0	0	1	1	1	2	0	17	1	20
1	1	1	1	1	2	1	18	1	22
0	1	1	0	1	2	0	19	0	19
0	1	1	1	1	2	1	20	1	22
1	1	1	1	1	2	1	17	1	24
0	1	1	1	1	2	1	19	1	23
1	0	1	1	1	0	1	15	1	20
1	0	1	1	1	2	1	15	1	21
1	1	1	0	1	2	1	15	1	19
1	1	1	1	1	2	2	14	1	23
1	1	2	0	1	2	0	18	0	18
1	1	1	1	1	2	1	18	1	20
0	1	1	0	1	2	0	15	0	15
0	1	1	1	1	2	0	20	1	22
0	1	1	0	1	2	0	18	1	19
1	1	1	0	1	2	1	17	1	19
1	1	0	0	0	2	1	18	1	19
1	1	1	0	1	2	0	15	1	16
0	1	1	0	1	2	0	14	1	17
1	1	1	0	1	2	0	17	1	18
1	1	1	1	1	2	1	17	1	20
1	1	1	1	1	2	0	16	1	21
0	1	1	0	1	2	0	17	1	19
1	1	1	1	1	2	1	18	1	22
1	1	1	1	1	2	1	19	1	22
1	0	1	1	1	2	1	15	1	20
0	1	1	0	1	2	0	14	1	15
1	1	1	1	1	2	1	19	1	23
1	1	1	0	1	2	0	15	0	15
1	1	1	1	1	2	2	13	1	20
0	1	1	1	1	2	0	19	1	20
0	1	0	0	0	1	0	18	0	18
0	1	1	0	1	1	0	16	1	19
1	1	1	0	1	2	0	15	1	16
1	1	0	0	0	2	1	15	1	17
0	1	1	1	1	2	0	20	1	22
0	1	1	0	1	2	0	16	0	16
0	1	0	0	0	2	0	17	1	17
0	1	1	1	1	2	0	18	1	21
0	1	1	0	1	2	0	16	0	16
0	1	1	1	1	0	1	18	1	20
0	1	1	1	1	2	1	20	1	21
0	1	1	0	1	2	0	15	0	15
1	1	1	0	1	2	1	16	1	18
1	0	1	0	1	2	1	16	1	19
0	1	1	1	1	0	1	15	1	23
1	1	1	0	1	2	0	19	0	19
0	1	1	0	1	2	0	15	1	18
1	1	1	1	1	2	1	16	1	23
0	1	1	0	1	2	0	12	1	17
0	1	1	0	1	2	1	14	1	16
1	1	0	0	0	2	0	15	1	17
1	1	1	0	1	2	0	16	0	16
1	0	1	1	1	2	1	20	1	24
1	1	1	1	1	2	1	19	1	21
1	1	1	0	1	2	0	15	0	15
1	1	1	0	1	2	0	13	1	15
1	1	1	0	1	2	0	16	0	16
0	1	1	1	1	2	0	16	1	22
1	1	1	0	1	2	0	13	1	17
1	1	1	0	1	2	2	16	1	19
1	1	1	1	1	2	1	13	1	22
0	0	1	0	1	2	0	15	0	15
1	1	1	0	1	2	0	16	0	16
0	1	1	0	1	2	0	16	0	16
1	1	1	0	1	2	0	16	0	16
0	1	2	0	1	1	0	16	0	16
1	1	2	0	1	2	0	18	0	18
1	1	0	0	0	2	1	14	1	19
1	1	1	0	1	2	0	13	1	18
1	1	0	1	0	1	0	16	1	24
1	1	1	1	1	2	1	21	1	24
1	1	0	1	0	2	1	15	1	21
0	1	1	1	1	2	0	20	0	20
0	1	1	0	1	2	0	16	0	16
1	1	1	0	1	2	0	16	1	17
0	1	1	0	1	2	0	11	1	15
1	1	1	1	1	2	0	17	1	20
1	1	1	0	1	2		15	1	19
0	1	1	0	1	2	0	16	0	16
1	1	1	0	1	2	0	16	1	17
1	1	1	1	1	2	0	18	1	22
1	1	1	1	1	2	0	19	1	20
0	0	1	0	1	2	0	15	1	18
1	1	0	1	0	2	0	14	1	20
1	1	1	0	1	2	2	15	1	19
1	1	1	0	1	2	0	14	1	15
1	1	1	1	1	2	0	16	1	20
1	1	2	1	1	2		10	1	20
1	0	1	1	1	2	1	18	1	20
1	1	1	1	1	2	2	14	1	22
1	0	1	0	1	2	0	15	0	15
0	0	1	1	1	2	0	12	1	24
0	0	1	1	1	2	0	18	1	23
0	0	1	1	1	2	0	18	1	22
1	0	1	0	1	2	0	16	1	17
1	0	1	0	1	2	0	16	0	16
0	0	1	0	1	2	0	18	0	18
1	0	0	0	0	2	1	16	1	19
0	1	2	0	1	2	0	19	0	19
0	0	0	1	0	2	0	15	1	20
0	0	1	0	1	2	0	17	0	17
0	0	1	0	1	2	0	15	0	15
1	0	1	0	1	2	0	16	0	16
1	0	1	1	1	2	1	20	1	22
0	0	2	1	1	2	0	19	1	21
1	0	0	0	0	2	0	17	0	17
1	0	1	1	1	2	1	18	1	23
0	0	1	0	1	2	0	16	0	16
0	0	1	0	1	2	0	17	1	19
0	0	1	0	1	2	0	15	1	15
1	0	1	0	1	2	0	15	0	15
1	0	2	1	1	2	0	17	1	20
1	0	1	0	1	2	0	15	1	18
1	0	1	0	1	2	1	15	1	17
1	1	1	1	1	2	1	18	1	24
1	0	1	0	1	0	0	16	0	16
1	0	1	0	1	2	0	17	0	17
0	0	1	0	1	2	0	16	0	16
0	0	1	0	1	2	0	12	1	15
1	0	1	0	1	2	0	15	1	16
1	0	1	0	1	2	0	14	1	18
1	0	1	1	1	2	1	18	1	21
1	0	1	1	1	2	0	20	1	21
0	0	1	0	1	2	0	11	1	15
1	1	1	1	1	2	1	19	1	21
0	0	1	1	1	2	0	18	1	22
0	0	1	0	1	2	0	13	1	15
1	1	1	1	1	2	1	14	1	20
0	0	1	0	1	0	0	16	0	16
1	1	1	1	1	2	1	16	1	22
1	1	1	0	1	2	0	16	0	16
1	1	1	0	1	2	0	14	1	18
0	0	1	0	1	2	0	12	1	16
1	1	1	0	1	2	1	17	1	19
1	1	0	0	0	2	0	15	1	18
0	1	0	1	0	2	0	12	1	21
0	1	1	0	1	2	0	15	0	15
0	1	1	1	1	2	0	16	1	20
0	1	1	0	1	2	0	16	1	16
0	1	1	0	1	0	0	12	1	17
0	1	1	0	1	0	0	12	1	16
1	1	1	0	1	2	0	16	0	16
1	1	1	0	1	2	0	15	0	15
0	1	0	1	0	2	1	18	1	23
0	1	1	0	1	2	0	17	0	17
1	1	0	1	0	2	1	15	1	23
0	1	1	0	1	2	0	15	1	18
1	1	1	1	1	2	1	15	1	24
0	1	1	0	1	0	0	15	1	16
0	1	1	0	1	0	0	14	1	15
0	1	1	0	1	2	0	13	1	16
1	1	1	0	1	2	1	13	1	16
0	1	0	1	0	0	0	15	1	22
0	1	1	0	1	0	0	17	1	18
1	1	1	1	1	2	1	16	1	21
1	1	0	1	0	0	1	15	1	22
0	1	1	1	1	2	1	19	1	23
1	1	1	1	1	2	1	15	1	23
1	1	1	1	1	2	1	20	1	24
1	1	1	1	1	2	1	18	1	23
1	1	1	1	1	2	1	16	1	21
1	1	0	0	0	2	0	15	1	16
1	1	1	0	1	2	2	17	1	19
0	1	1	0	1	2	0	17	1	19
1	1	1	0	1	2	0	15	1	15
1	1	1	0	1	2	0	15	1	16
1	1	1	0	1	2	0	12	1	15
0	1	1	0	1	2	0	15	1	19
0	1	1	0	1	2	0	16	0	16
1	1	1	0	1	1	0	15	1	18
0	1	1	0	1	2	0	14	1	16
0	1	0	0	0	2	0	16	0	16
1	1	1	0	1	2	0	16	0	16
0	1	1	0	1	2	0	11	1	17
1	1	1	0	1	2	0	15	1	16
0	1	1	0	1	2	0	13	1	15
1	1	1	1	1	2	1	18	1	22
0	1	1	0	1	1	0	16	0	16
1	1	1	0	1	2	1	13	1	18
1	1	1	1	1	2	1	15	1	21
1	1	1	0	1	2	0	16	0	16
1	1	0	0	0	2	0	15	0	15
1	1	1	1	1	2	1	18	1	23
0	1	1	0	1	2	0	16	1	18
0	1	1	0	1	2	0	16	0	16
0	1	0	1	0	2	0	16	1	21
0	1	1	0	1	2	1	15	1	18
0	1	1	0	1	2	0	16	0	16
0	1	1	0	1	2	0	11	1	16
1	1	1	0	1	2	0	15	0	15
0	1	1	1	1	2	0	20	0	20
0	1	1	0	1	2	0	14	1	16
1	1	1	1	1	2	1	16	1	20
0	1	1	0	1	2	0	18	0	18
1	1	1	0	1	2	1	16	1	17
1	1	1	0	1	2	0	15	0	15
1	1	0	0	0	2	1	17	1	18
1	1	1	0	1	2	0	17	0	17
1	1	1	0	1	2	0	15	1	17
1	1	0	1	0	2	1	18	1	20
0	1	2	1	1	2	0	18	1	21
1	1	1	0	1	2	0	11	1	17
1	1	0	0	0	0	0	16	1	18
1	1	0	0	0	2	0	15	1	18
0	0	1	0	1	2	0	10	1	16
1	0	1	0	1	2	0	16	0	16
1	0	1	0	1	2	0	16	0	16
1	1	1	0	1	2	0	15	0	15
1	1	1	0	1	2	1	15	1	18
0	1	1	0	1	2	0	19	0	19
1	1	1	0	1	2	0	13	1	15
1	1	1	0	1	2	0	13	1	15
1	1	1	0	1	2	0	16	0	16
0	1	1	0	1	2	0	12	1	18
0	1	1	1	1	2	0	20	1	23
0	1	1	0	1	2	0	14	1	17
1	1	2	1	1	2	1	19	1	21
0	1	1	1	1	2	0	18	1	20
1	1	0	0	0	2	1	15	1	18
0	1	1	0	1	2	0	18	0	18
1	1	0	1	0	2	0	16	1	24
1	1	1	0	1	2	0	18	0	18
1	1	0	0	0	2	1	14	1	17
1	1	0	1	0	0	1	15	1	24
1	1	1	0	1	2	0	14	1	17
1	1	1	1	1	2	1	17	1	20
1	1	1	1	1	0	1	15	1	20
1	1	1	1	1	2	0	19	1	20
0	1	1	1	1	0	0	15	1	22
1	1	0	1	0	2	1	17	1	24
1	1	1	1	1	2	1			22
1	1	1	1	1	2	1	20	1	21
1	1	1	0	1	2	0	12	1	16
0	1	1	0	1	2	0	15	1	17
0	0	2	0	1	2	0	16	1	19
0	1	0	1	0	0	1	17	1	23
0	1	2	1	1	2	0	20	0	20
1	1	1	0	1	2	0	16	0	16
1	1	2	0	1	2	0	16	1	19
1	1	1	1	1	2	1	18	1	20
1	1	1	1	1	2	1	18	1	24
1	1	1	1	1	2	1	18	1	21
1	1	0	0	0	2	0	16	1	17
1	1	1	1	1	2	1	16	1	24
1	1	1	1	1	2	1	16	1	22
0	0	1	1	1	0	0	12	1	22
1	1	1	0	1	2	0	15	1	16
1	1	1	0	1	2	1	15	1	18
0	1	2	1	1	2	0	20	1	23
0	1	1	1	1	2	1	18	1	24
1	1	1	1	1	2	0	15	1	24
1	1	1	1	1	2	1	17	1	24
0	1	1	1	1	2	0	22	0	22
1	1	1	1	1	2	1	15	1	24
1	1	1	1	1	1	0	18	1	24
1	1	0	1	0	2	0	14	1	23
1	1	1	1	1	2		19	1	23
0	1	1	1	1	2	1	15	1	24
1	1	1	1	1	2	0	17	1	21
1	1	1	1	1	2	2	16	1	22
0	1	2	1	1	2	0	16	1	22
0	1	1	1	1	2	0	18	1	21
1	1	1	1	1	2	1	14	1	22
0	1	1	1	1	2	0	19	1	24
1	1	1	1	1	2	1	17	1	24
1	1	1	1	1	2	1	18	1	24
0	1	0	1	0	2	0	21	1	23
1	1	1	1	1	1	0	17	1	21
1	1	1	1	1	1	0	20	1	23
0	1	1	1	1	2	0	15	1	21
1	1	1	1	1	2	1	16	1	23
1	1	0	1	0	2		14	1	22
0	1	1	1	1	2	0	20	1	21
0	1	1	1	1	0	1	19	1	21
0	1	1	1	1	2	0	16	1	24
0	1	1	1	1	2	0	18	1	22
0	1	1	1	1	2	0	20	1	23
0	1	1	1	1	2	0	18	1	21
1	1	1	1	1	2		17	1	23
1	1	2	1	1	2	0	18	1	23
0	1	2	1	1	2	0	17	1	21
1	1	1	1	1	2	1	16	1	23
0	1	1	1	1	2	0	18	1	21
1	1	1	1	1	2	1	18	1	21
0	1	1	1	1	2	0	17	1	23
1	1	1	1	1	2	1	18	1	22
0	1	1	1	1	2	0	16	1	24
0	1	2	0	1	2	0	16	1	19
0	1	1	1	1	2	0	17	1	22
0	1	1	1	1	2	0	20	1	24
1	1	0	1	0	2	1	17	1	21
1	1	1	1	1	2	1	16	1	22
0	1	1	1	1	2	0	13	1	23
0	1	1	1	1	2	0	17	1	22
0	1	1	1	1	2	1	18	1	24
0	1	2	1	1	2	0	16	1	24
1	1	1	1	1	2	1	14	1	24
0	1	1	1	1	2	0	17	1	22
1	1	1	1	1	2	1	14	1	23
0	1	1	1	1	2	0	20	1	24
0	1	2	1	1	2	0	16	1	23
0	1	1	1	1	2	0	18	1	23
1	1	0	1	0	2	1	13	1	23
1	1	1	1	1	2	0	22	1	22
1	1	1	1	1	2	1	18	1	21
0	1	1	1	1	2	0	18	1	22
0	1	1	1	1	2	1	14	1	23
0	1	1	1	1	2	0	14	1	22
0	1	1	1	1	2	0	19	1	24
0	1	1	1	1	2	0	15	1	24
0	1	2	0	1	2	0	16	1	19
0	1	2	0	1	2	0	17	1	18
0	1	2	1	1	2	0	13	1	20
0	1	0	1	0	2	0	15	1	20
1	1	2	1	1	2	0	17	1	20
0	1	1	0	1	2	0	17	1	18
1	1	1	0	1	2	0	17	1	19
1	1	1	1	1	2	2	16	1	23
0	1	1	0	1	2	0	15	1	18
0	1	1	1	1	2	0	13	1	23
0	1	1	1	1	2	0	18	1	20
0	1	1	0	1	2	0	18	1	19
0	1	1	0	1	2	0	16	1	19
0	1	1	0	1	2	0	16	1	18
0	1	1	1	1	2	1	18	1	23
0	1	2	1	1	2	1	17	1	20
0	1	1	1	1	2	1	20	1	24
0	1	1	1	1	2	0	18	1	20
0	1	1	1	1	2	0	17	1	20
0	1	1	0	1	2	0	16	1	19
0	1	2	1	1	2	0	16	1	21
0	1	1	0	1	2	0	19	0	19
0	1	1	1	1	2	0	18	1	20
0	1	1	0	1	2	0	17	1	19
1	1	2	1	1	2	0	18	1	20
1	1	1	0	1	2	1	17	1	18
0	1	1	0	1	2	0	15	1	19
1	1	2	0	1	2	0	19	0	19
0	1	2	1	1	2	0	16	1	22
1	1	1	1	1	2	2	15	1	23
0	1	2	1	1	2	0	20	1	23
0	1	2	1	1	2	0	18	1	20
0	1	1	0	1	2	0	19	0	19
0	1	1	0	1	2	0	18	1	18
0	1	1	1	1	2	0	17	1	24
0	1	1	0	1	2	0	18	1	19
1	1	1	0	1	2	0	15	1	18
0	1	2	0	1	2	0	18	0	18
1	1	2	1	1	2	0	20	0	20
1	1	1	1	1	2	0	16	1	20
0	1	2	1	1	2	0	17	1	24
0	1	2	1	1	2	0	14	1	24
1	1	1	0	1	2	1	18	1	19
0	1	1	0	1	2	0	14	1	18
0	1	1	0	1	2	0	18	1	18
1	1	2	1	1	2	0	18	1	20
0	1	1	0	1	2	0	18	1	19
0	1	2	1	1	2	0	18	1	20
0	1	1	0	1	2	0	16	1	17
0	1	1	1	1	2	0	19	1	20
0	1	1	1	1	2	0	17	1	20
0	1	1	1	1	2	0	18	1	20
1	1	1	1	1	2		20	1	24
0	1	1	0	1	2	0	17	1	19
0	1	1	1	1	2	0	19	1	22
0	1	2	1	1	2	0	18	1	21
1	1	1	1	1	1	1	16	1	24
0	1	1	0	1	2	0	17	1	19
1	1	1	0	1	2	0	16	1	18
1	1	1	0	1	2	0	17	1	18
0	1	1	1	1	1	0	15	1	20
0	1	1	1	1	1	0	20	1	22
1	1	1	0	1	1	0	17	1	19
1	1	1	1	1	2	2	17	1	22
1	1	2	1	1	2	1	15	1	20
1	1	1	1	1	2	1	18	1	24
0	1	1	1	1	2	0	15	1	20
1	1	1	0	1	2	0	18	1	19
1	1	1	1	1	2	1	17	1	21
0	1	1	0	1	1	0	16	1	19
1	1	1	0	1	2	0	18	1	19
0	1	1	1	1	2	0	18	1	20
1	1	1	1	1	2	1	17	1	24
1	1	1	0	1	2	1	14	1	19
1	1	2	0	1	2	0	16	0	16
1	1	2	0	1	2	0	15	1	17
1	1	2	0	1	2	0	16	0	16
1	1	2	0	1	2	0	17	0	17
1	1	1	0	1	2	0	16	0	16
0	1	1	1	1	2	0	16	1	20
0	1	1	0	1	2	0	17	0	17
0	1	1	0	1	2	0	15	1	17
1	1	1	0	1	2	1	18	1	19
1	1	1	0	1	2	1	16	1	19
0	1	1	0	1	2	0	15	1	16
0	1	1	0	1	2	0	18	1	18
0	1	2	0	1	2	0	15	1	16
0	1	1	0	1	2	0	12	1	16
1	1	1	0	1	2	0	16	1	18
0	1	0	0	0	2	0	14	1	15
1	1	2	0	1	2	0	17	0	17
0	1	1	0	1	2	0	17	0	17
0	1	0	0	0	2	0	17	1	16
0	1	1	1	1	2	0	19	1	21
0	1	1	1	1	2	0	16	1	24
0	1	1	0	1	2	0	14	1	17
1	1	1	0	1	2	0	11	1	16
1	1	1	0	1	2	0	14	1	15
0	1	1	1	1	1	0	15	1	23
0	1	1	0	1	2	0	15	0	15
0	1	2	0	1	2	0	17	1	19
0	1	2	0	1	2	0	15	1	16
1	1	1	0	1	2	0	15	1	16
0	1	2	0	1	2	0	10	1	18
0	1	1	1	1	2	1	19	1	24
1	1	2	0	1	2	0	17	0	17
0	1	1	0	1	2	0	16	1	16
1	1	2	1	1	2	1	17	1	22
1	1	1	1	1	2	0	18	1	24
1	1	1	1	1	2	1	16	1	23
0	1	1	1	1	2	1	19	1	24
1	1	1	0	1	2	0	15	0	15
0	1	2	0	1	2	0	12	1	17
1	1	1	1	1	2	1	19	1	22
0	1	1	0	1	2	0	16	0	16
0	1	2	0	1	2	0	15	1	16
1	1	1	0	1	2	0	15	1	16
0	1	1	1	1	1	0	16	1	24
1	1	1	1	1	2	1	16	1	24
0	1	1	1	1	2	0	17	1	24
1	1	1	1	1	2	1	15	1	20
0	1	1	1	1	2	0	18	1	21
0	1	1	1	1	2	1	10	1	24
1	1	1	1	1	2	1	15	1	20
1	1	1	1	1	2	0	18	1	24
1	1	0	1	0	0	0	16	1	22
0	1	1	0	1	1	0	16	1	16
0	1	1	1	1	2	0	18	1	20
0	1	1	0	1	2	0	15	1	18
1	1	1	0	1	2	0	16	0	16
0	1	1	0	1	2	0	16	0	16
0	1	2	1	1	2	0	19	1	21
0	1	2	1	1	2	0	18	1	20
1	1	1	1	1	2	0	21	1	21
1	1	2	0	1	2	0	17	0	17
0	1	1	0	1	2	0	16	1	18
1	1	1	0	1	2	0	13	1	15
0	1	1	1	1	2	0	17	1	20
0	1	2	0	1	2	0	17	1	18
1	1	1	1	1	2	1	18	1	23
0	1	1	0	1	1	0	12	1	15
0	1	1	0	1	2	0	17	0	17
1	1	1	1	1	2	1	17	1	20
1	1	1	0	1	2	0	16	1	16
1	1	1	0	1	2	0	15	1	17
0	1	1	0	1	2	0	19	1	19
0	1	1	0	1	1	0	18	1	19
0	1	2	0	1	2	0	18	0	18
0	1	2	0	1	2	0	13	1	17
1	1	1	0	1	2	0	15	1	18
0	1	1	1	1	2	0	19	1	20
0	1	1	1	1	1	0	14	1	22
0	1	1	0	1	2	0	16	0	16
1	1	1	1	1	2	1	16	1	22
1	1	1	1	1	2	1	13	1	23
1	1	1	0	1	2	1	14	1	19
0	1	1	0	1	2	0	9	1	15
0	1	1	1	1	2	0	20	1	23
1	1	1	1	1	2	1	16	1	23
0	1	1	0	1	2	0	14	1	16
0	1	1	0	1	2	0	16	1	16
1	1	1	1	1	2	1	17	1	23
0	1	1	1	1	2	0	19	1	20
1	1	1	0	1	2	0	13	1	17
0	1	1	0	1	2	0	15	1	16
0	1	1	0	1	2	0	15	0	15
0	1	2	1	1	2	0	15	1	22
0	1	1	0	1	2	0	13	1	17
0	1	2	1	1	2	0	20	1	20
0	1	1	1	1	2	0	15	1	20
0	1	1	1	1	2	0	15	1	20
0	1	1	0	1	2	0	16	0	16
0	1	1	0	1	2	0	16	1	16
0	1	2	0	1	2	0	9	1	18
0	1	1	1	1	2	1	15	1	20
0	1	1	0	1	2	0	15	1	17
0	1	1	0	1	2	0	10	1	16
0	1	1	0	1	2	0	15	0	15
1	1	1	1	1	2	1	14	1	20
1	1	1	0	1	2	0	13	1	16
0	1	2	1	1	2	0	16	1	20
0	1	2	1	1	2	0	20	1	24
0	1	1	1	1	2	0	18	1	21
0	1	1	0	1	2	0	14	1	16
0	1	1	1	1	2	0	17	1	24
0	1	1	0	1	2	0	17	0	17
0	1	1	0	1	2	0	16	1	18
0	1	1	1	1	2	0	17	1	22
0	1	1	0	1	2	0	19	0	19
1	1	0	0	0	2	0	16	0	16
1	1	1	1	1	2	1	17	1	20
1	1	1	1	1	2	1	18	1	23
1	1	1	0	1	2	0	17	1	18
0	1	2	1	1	2	0	20	1	23
1	1	1	0	1	2	1	16	1	19
1	1	1	1	1	2	0	16	1	21
0	1	2	1	1	2	0	8	1	20
1	1	2	0	1	2	0	14	1	19
1	1	2	0	1	2	0	16	1	16
0	1	1	1	1	2	0	22	0	22
1	1	1	0	1	2	1	15	1	19
1	1	1	0	1	2	0	18	1	18
0	1	0	1	0	2	0	18	1	20
0	1	1	1	1	2	0	17	1	23
1	1	0	1	0	2	1	16	1	22
0	1	1	0	1	2	0	14	1	19
0	1	1	0	1	2	0	14	1	16
0	1	2	0	1	2	0	18	1	18
0	1	1	0	1	2	0	15	0	15
0	1	1	0	1	2	0	17	1	17
0	1	1	0	1	2	0	15	1	16
0	1	1	0	1	2	0	14	1	15
0	1	1	0	1	1	0	15	1	17
0	1	1	0	1	2	0	17	1	17
0	1	2	0	1	2	0	19	0	19
0	1	2	1	1	2	0	16	1	23
0	1	2	1	1	2	0	14	1	23
0	1	1	0	1	2	0	15	0	15
1	1	1	0	1	2	0	14	1	15
1	1	1	1	1	2	1	20	1	24
1	1	0	0	0	2	1	14	1	19
1	1	2	0	1	2	0	16	0	16
0	1	1	1	1	1	0	18	1	20
0	1	1	0	1	2	0	17	0	17
0	1	1	0	1	2	0	15	1	17
0	1	1	0	1	2	0	14	1	16
1	1	1	0	1	2	1	14	1	18
1	1	2	1	1	2	1	16	1	20
1	1	1	0	1	2	0	16	0	16
0	1	2	0	1	2	0	18	1	19
1	1	1	0	1	2	0	17	1	19
0	1	2	1	1	2	0	19	1	20
1	1	1	0	1	2	2	15	1	18
1	1	1	0	1	2	0	13	1	16
1	1	1	1	1	2	1	18	1	23
0	1	1	0	1	1	0	15	0	15
1	1	1	0	1	2	0	9	1	15
0	1	1	1	1	1	0	19	1	23
1	1	2	0	1	2	0	16	1	17
0	1	1	0	1	2	0	17	1	18
0	1	1	0	1	2	0	15	1	18
1	1	1	1	1	2	1	15	1	23
0	1	2	0	1	2	0	14	1	19
1	1	1	1	1	2	0	15	1	21
0	1	1	0	1	2	0	16	1	15
0	1	1	0	1	2	0	15	0	15
1	1	1	1	1	2	1	16	1	22
0	1	2	1	1	2	1	20	1	23
0	1	1	1	1	2	0	21	1	23
0	1	1	1	1	2	0	14	1	20
1	1	2	0	1	2	0	15	1	18
1	1	1	0	1	2	1	16	1	18
1	1	1	1	1	2	1	17	1	24
1	1	1	1	1	2	1	19	1	22
1	1	2	0	1	2	0	15	1	18
0	1	2	0	1	2	0	15	1	18
1	1	2	0	1	2	0	15	1	16
0	1	2	0	1	2	0	17	1	17
0	1	2	0	1	2	0	14	1	15
0	1	2	0	1	2	0	18	1	19
0	1	2	0	1	2	0	17	1	18
1	1	2	1	1	2	1	18	1	23
0	1	1	1	1	2	0	20	1	23
0	1	2	0	1	2	0	14	1	17
0	1	2	0	1	2	0	15	1	17
1	1	1	0	1	2	0	15	1	19
0	1	1	0	1	2	0	19	1	19
1	1	1	0	1	2	1	15	1	19
1	1	1	1	1	2	1	11	1	21
0	1	1	1	1	2	0	23	1	24
0	1	0	0	0	2	0	18	0	18
0	1	2	0	1	2	0	17	1	19
0	1	1	1	1	2	0	19	1	21
0	1	1	0	1	2	0	13	1	15
0	1	1	0	1	2	0	16	0	16
0	1	1	1	1	2	0	18	1	23
0	1	2	0	1	2	0	14	1	18
0	1	2	0	1	2	0	15	1	16
0	1	1	1	1	2	1	15	1	22
0	1	1	0	1	2	0	14	1	18
1	1	2	0	1	2	0	15	1	17
0	1	2	0	1	2	0	15	1	19
1	1	1	0	1	2	1	17	1	18
1	1	1	1	1	2	2	16	1	22
1	1	2	1	1	2	1	18	1	23
1	1	2	0	1	2	0	17	1	18
1	1	1	1	1	2	1	16	1	20
1	1	0	1	0	1	2	13	1	24
1	1	2	1	1	2	1	18	1	23
0	1	1	1	1	2	1	10	1	24
0	1	2	1	1	2	0	19	1	22
0	1	1	0	1	2	0	15	0	15
1	1	1	0	1	2	1	16	1	18
1	1	1	1	1	2	0	12	1	20
1	1	1	0	1	2	0	18	1	19
0	1	1	1	1	2	0	19	1	21
1	1	1	1	1	2	1	17	1	21
1	1	2	1	1	2	1	14	1	21
1	1	1	1	1	2	1	17	1	24
1	1	1	1	1	2	1	16	1	21
1	1	1	0	1	2	0	15	0	15
1	1	0	1	0	2		19	1	24
1	1	1	0	1	2	1	15	1	16
1	1	0	0	0	2	1	16	1	18
0	1	1	0	1	2	0	16	1	17
0	1	1	1	1	2	1	20	1	23
0	1	1	0	1	2	0	14	1	16
1	1	1	1	1	2		12	1	20
0	1	1	0	1	2	0	15	1	16
1	1	0	0	0	2	0	13	1	16
1	1	1	1	1	2	1	18	1	24
0	1	1	0	1	2	0	13	1	17
1	1	1	1	1	2	1	19	1	20
0	1	0	0	0	2	0	14	1	15
0	1	0	0	0	2	0	12	1	16
0	1	1	0	1	2	0	15	0	15
1	1	1	0	1	2	0	14	1	15
1	1	1	0	1	2	0	19	1	19
0	1	2	1	1	2	0	17	1	20
0	1	1	0	1	2	0	15	1	16
0	1	1	0	1	2	0	15	0	15
0	1	1	0	1	2	0	17	1	19
1	1	1	0	1	1	0	16	1	18
1	1	2	1	1	1	0	19	1	23
1	1	2	0	1	1	0	17	1	18
1	1	2	0	1	1	0	16	1	17
0	1	1	0	1	2	0	16	1	19
0	1	1	0	1	2	0	15	0	15
1	1	1	0	1	2	0	17	0	17
1	1	1	0	1	2	0	15	0	15
1	1	0	0	0	2	1	14	1	19
1	1	1	0	1	2	0	15	0	15
0	1	1	1	1	2	0	16	1	21
1	1	2	0	1	2	0	15	1	15
1	1	0	1	0	2	1	16	1	23
1	1	1	1	1	2	1	18	1	21
1	1	1	1	1	2	1	15	1	22
1	1	1	1	1	2	2	16	1	21
0	1	2	1	1	2	0	17	1	20
1	1	1	1	1	1	0	19	1	20
1	1	1	0	1	1	0	16	1	17
1	1	2	0	1	2	0	18	1	19
1	1	0	0	0	2	1	16	1	17
1	1	1	1	1	2	1	14	1	22
0	1	2	0	1	2	0	18	1	19
1	1	1	0	1	1	1	18	1	19
1	1	1	1	1	2	1	16	1	23
1	1	1	1	1	2	0	18	1	22
1	1	1	1	1	2	1	14	1	20
1	1	1	0	1	2	0	16	1	19
1	1	0	0	0	2	0	18	1	19
1	1	2	0	1	2	0	16	1	16
0	1	1	0	1	2	0	16	0	16
0	1	1	0	1	1	0	14	1	15
1	1	0	1	0	2	1	14	1	21
0	1	1	0	1	0	0	17	1	17
1	1	1	1	1	2	1	14	1	23
1	1	2	1	1	1	0	19	1	20
0	1	2	0	1	2	0	16	1	17
1	1	1	1	1	2	0	15	1	20
1	1	1	1	1	2	1	18	1	22
0	1	2	1	1	2	0	16	1	22
0	1	1	1	1	2	0	20	1	23
1	1	1	1	1	2	1	15	1	20
0	1	1	1	1	2	0	20	1	23
0	1	1	0	1	2	0	15	1	19
0	1	1	0	1	2	0	15	1	19
1	1	1	0	1	2	0	15	0	15
1	1	2	0	1	2	0	16	0	16
1	1	1	0	1	2	0	15	1	18
1	1	1	1	1	2	1	16	1	20
1	1	0	0	0	2	0	14	1	18
1	1	1	0	1	2	0	17	1	18
0	1	2	0	1	2	0	14	1	18
1	1	0	1	0	1	1	16	1	24
0	1	1	0	1	2	0	15	1	16
0	1	1	0	1	2	0	15	1	17
1	1	1	1	1	2	1	17	1	23
1	1	0	1	0	2	1	16	1	23
0	1	1	0	1	2	0	14	1	16
1	1	1	1	1	2	1	18	1	23
0	1	2	0	1	2	0	17	0	17
0	1	2	1	1	2	0	20	1	23
0	1	1	0	1	2	0	16	1	16
1	1	1	1	1	2	1	19	1	24
1	1	1	1	1	2	2	15	1	21
0	1	2	0	1	2	0	18	0	18
1	1	1	1	1	2	1	18	1	22
0	1	1	0	1	2	0	16	0	16
0	1	1	0	1	2	0	15	1	18
0	1	2	0	1	2	0	15	1	18
0	1	2	1	1	2	0	20	1	22
0	1	2	0	1	2	0	10	1	19
1	1	1	0	1	2	1	16	1	18
1	1	1	1	1	2	1	21	1	24
0	1	1	0	1	2	0	11	1	15
1	1	1	0	1	2	1	16	1	19
1	1	1	1	1	2	1	17	1	20
0	1	1	1	1	2	1	17	1	23
0	1	1	1	1	2	0	15	1	23
0	1	1	0	1	2	0	17	1	18
0	1	2	1	1	2	0	20	1	23
1	1	1	1	1	2	0	18	1	24
1	1	1	1	1	2	1	18	1	20
1	1	1	0	1	2	1	15	1	18
1	1	1	0	1	2	1	15	1	17
0	1	1	0	1	2	0	14	1	16
1	1	1	0	1	2	0	17	0	17
1	1	1	0	1	2	0	14	1	19
0	1	1	0	1	2	0	17	0	17
1	1	1	1	1	1	0	18	1	20
0	1	1	1	1	2	2	22	1	24
0	1	0	1	0	2	0	19	1	22
1	1	2	0	1	2	0	19	0	19
1	1	1	0	1	2	0	16	1	17
1	1	1	1	1	2	1	17	1	23
1	1	1	0	1	2	0	15	0	15
1	1	1	1	1	2	1	16	1	21
1	1	1	1	1	2	0	19	1	20
1	1	1	1	1	2	1	16	1	22
0	1	1	1	1	2	0	15	1	21
0	1	2	1	1	1	0	16	1	24
0	1	1	1	1	0	0	19	1	21
1	1	1	0	1	2		14	1	17
1	1	1	0	1	2		13	1	18
1	1	1	1	1	2	1	14	1	24
1	1	1	1	1	2	1	19	1	21
1	1	1	1	1	2	1	15	1	24
1	1	1	1	1	2	0	16	1	22
0	1	1	0	1	2	0	17	0	17
1	1	1	0	1	2	0	17	0	17
0	1	1	0	1	2	0	15	1	16
0	1	1	0	1	2	0	15	0	15
0	1	1	0	1	2	0	16	0	16
1	1	1	1	1	2	1	17	1	24
1	1	1	0	1	2	0	13	1	18
1	1	2	1	1	2	0	20	1	22
1	1	1	1	1	2	1	15	1	21
1	1	1	0	1	2	0	18	0	18
1	1	1	0	1	2	1	16	1	17
1	1	1	0	1	1	1	16	1	18
1	1	2	1	1	2	1	16	1	23
0	1	1	1	1	2	1	14	1	24
0	1	1	0	1	2	0	14	1	16
1	1	0	1	0	2	1	18	1	22
1	1	1	1	1	2	1	16	1	20
0	1	1	0	1	2	0	17	1	18
1	1	1	0	1	2	0	16	1	18
1	1	1	1	1	2	1	15	1	21
1	1	2	1	1	2	0	23	1	24
1	1	1	1	1	2	0	17	1	21
1	1	1	1	1	2	1	12	1	23
1	1	1	1	1	2	1	19	1	23
1	1	1	1	1	2	1	16	1	23
1	1	1	1	1	2	1	16	1	20
1	1	1	0	1	2	0	17	1	18
1	1	2	0	1	2	0	18	1	18
1	1	1	1	1	2	1	16	1	20
1	1	2	0	1	2	1	15	1	18
0	1	1	0	1	2	0	15	0	15
0	1	1	0	1	2	0	15	0	15
1	1	1	1	1	2	1	17	1	23
0	1	1	1	1	2	0	18	1	20
1	1	0	1	0	2	1	16	1	21
1	1	1	1	1	1	1	15	1	21
1	1	0	1	0	1	1	19	1	22
1	1	0	1	0	2		14	1	23
0	1	1	1	1	1	0	20	1	23
1	1	2	0	1	1	0	14	1	17
1	1	1	1	1	2	1	16	1	22
1	1	0	1	0	2	1	18	1	20
0	1	1	1	1	2	0	15	1	21
1	1	1	1	1	2	1	18	1	22
1	1	1	1	1	2	0	15	1	20
1	1	1	1	1	2	1	17	1	22
1	1	1	1	1	2	1	11	1	23
1	1	1	0	1	2	0	16	1	16
0	1	2	1	1	2	0	18	1	23
1	1	1	0	1	2	0	16	1	18
1	1	2	1	1	2	0	16	1	20
1	1	2	0	1	2	1	19	1	19
0	1	2	1	1	2	0	19	1	20
0	1	1	1	1	2	1	18	1	22
0	1	1	0	1	2	0	17	1	18
0	1	1	0	1	2	0	13	1	18
0	1	1	1	1	2	0	18	1	20
0	1	1	0	1	2	0	15	1	18
0	1	1	0	1	2	0	15	0	15
1	1	1	0	1	2	0	17	0	17
0	1	1	1	1	2	0	19	1	20
1	1	1	1	1	2	1	19	1	24
0	1	1	0	1	0	0	15	1	16
0	1	1	1	1	2	0	17	1	21
1	1	1	0	1	2	0	15	1	15
0	1	1	1	1	2	0	17	1	20
0	1	1	1	1	1	0	19	1	21
1	1	1	0	1	2	0	16	1	16
1	1	1	1	1	2	0	18	1	24
1	1	1	0	1	2	0	15	1	18
1	1	1	1	1	2	1	17	1	23
1	1	1	0	1	2	0	17	1	18
0	1	1	1	1	2	1	17	1	24
1	1	2	0	1	2	0	15	1	17
1	1	2	0	1	2	0	18	1	19
1	1	2	0	1	2	0	19	1	19
1	1	1	1	1	2	1	13	1	24
1	1	0	1	0	2	1	15	1	22
1	1	1	1	1	1	1	19	1	21
1	1	1	1	1	2	1	19	1	24
1	1	1	1	1	2	1	16	1	21
1	1	1	0	1	2	1	15	1	18
0	1	1	0	1	2	0	18	1	19
1	1	2	0	1	2	0	16	1	18
0	1	1	0	1	1	0	15	1	17
1	1	1	0	1	2	0	15	0	15
0	1	1	0	1	2	0	15	0	15
1	1	2	0	1	2	0	15	1	16
1	1	2	0	1	2	0	16	1	17
1	1	1	1	1	2	1	16	1	22
0	1	1	0	1	2	0	15	1	16
1	1	1	1	1	2	1	17	1	23
0	1	1	0	1	2	0	15	1	16
1	1	1	1	1	2	1	18	1	24
1	1	1	1	1	2	1	18	1	20
0	1	1	0	1	2	0	8	1	16
0	1	0	1	0	2	0	19	1	24
0	1	1	1	1	2	2	16	1	21
0	1	1	1	1	2	0	17	1	22
1	1	1	0	1	2	0	8	1	17
1	1	1	0	1	2	1	16	1	18
1	1	1	1	1	2	1	19	1	23
1	1	1	0	1	2	1	14	1	17
0	1	2	1	1	2	0	17	1	21
0	1	0	0	0	2	0	16	1	18
1	1	1	0	1	2	0	13	1	15
1	1	1	0	1	2	0	14	1	15
0	1	1	1	1	2	0	21	0	21
0	1	1	0	1	2	0	19	0	19
0	1	1	1	1	0	2	18	1	22
1	1	2	1	1	2	1	19	1	22
1	1	1	0	1	2	0	15	1	17
0	1	2	0	1	2	0	17	0	17
1	1	1	0	1	0	0	16	0	16
0	1	1	1	1	2	0	15	1	22
1	1	2	1	1	2	1	18	1	23
0	1	2	0	1	2	0	16	0	16
1	1	1	1	1	2	1	17	1	20
1	1	1	1	1	2	0	15	1	23
0	1	1	1	1	2	0	20	1	23
1	1	1	1	1	2	1	16	1	21
1	1	1	0	1	2	0	16	0	16
0	1	2	1	1	2	0	18	1	23
1	1	1	0	1	2	0	17	0	17
1	1	1	1	1	1	1	18	1	21
1	1	1	0	1	1	1	14	1	18
0	1	1	0	1	2	0	15	0	15
0	1	1	0	1	2	0	15	0	15
1	1	1	1	1	2	1	20	1	21
0	1	2	1	1	2	0	17	1	21
1	1	2	0	1	2	0	17	1	18
0	1	1	1	1	2	0	14	1	23
0	1	1	1	1	2	0	20	1	23
1	1	1	0	1	2	0	16	1	16
0	1	1	1	1	2	0	16	1	20
1	1	2	0	1	2	0	16	1	16
1	1	1	1	1	2	1	17	1	23
1	1	1	0	1	2	0	17	1	17
1	1	2	1	1	2	1	19	1	22
1	1	1	0	1	1	0	14	1	15
1	1	1	0	1	2	0	15	1	16
0	1	1	1	1	2	0	18	1	21
0	1	1	1	1	2	0	22	1	24
1	1	1	1	1	2	2	16	1	23
0	1	1	0	1	2	0	14	1	15
1	1	1	0	1	2	0	17	0	17
1	1	1	1	1	2	1	18	1	22
1	1	1	0	1	2	0	15	1	16
1	1	1	0	1	2	0	14	1	18
1	1	1	1	1	2	1	17	1	21
0	1	1	1	1	2	0	15	1	21
1	1	0	1	0	1	1	14	1	24
1	1	1	1	1	2	0	17	1	20
1	1	1	0	1	2	0	17	1	17
1	1	1	0	1	2	0	16	1	17
0	1	1	1	1	2	0	17	1	24
0	1	1	1	1	2	0	16	1	24
0	1	1	0	1	1	0	16	1	18
1	1	1	1	1	2	2	17	1	24
0	1	2	0	1	2	0	16	1	19
1	1	1	0	1	2	0	14	1	16
1	1	1	1	1	2	2	18	1	21
1	1	1	0	1	2	0	17	1	19
1	1	1	0	1	2	1	14	1	19
0	1	1	1	1	2	0	20	1	21
1	1	1	1	1	2	1	15	1	21
1	1	1	0	1	2	1	14	1	17
0	1	1	0	1	2	0	15	1	18
0	1	1	0	1	2	0	16	0	16
0	1	1	1	1	2	0	10	1	24
1	1	0	0	0	2	0	16	1	17
1	1	1	0	1	2	0	14	1	15
1	1	0	1	0	2	1	15	1	22
1	1	1	1	1	2	1	16	1	21
1	1	0	1	0	2	1	15	1	23
1	1	1	0	1	2	0	15	1	16
1	1	2	1	1	1	1	18	1	24
0	1	2	0	1	2	0	15	1	17
1	1	1	1	1	1	1	17	1	22
1	1	1	0	1	2	1	17	1	17
1	1	1	1	1	2	1	16	1	24
1	1	1	1	1	2	1	18	1	24
1	1	1	0	1	2	1	17	1	18
1	1	1	0	1	2	1	16	1	19
0	1	1	0	1	2	0	14	1	16
1	1	1	0	1	2	0	15	0	15
1	1	1	0	1	2	0	16	1	17
1	1	1	0	1	2	1	16	1	19
1	1	2	1	1	2	1	22	1	23
1	1	1	1	1	2	1	16	1	24
1	1	2	0	1	2	0	15	1	16
1	1	1	1	1	2	1	16	1	22
0	1	1	1	1	2	0	21	1	22
1	1	1	0	1	2	0	16	1	18
0	1	2	1	1	2	0	21	0	21
1	1	1	0	1	2	0	16	1	18
1	1	1	1	1	2	1	15	1	23
0	1	1	0	1	1	0	18	1	18
0	1	1	0	1	1	0	15	1	17
1	1	0	1	0	2	1	14	1	23
0	1	1	0	1	1	0	17	1	18
1	1	1	0	1	2	0	15	0	15
1	1	1	0	1	2	0	14	1	19
0	1	1	0	1	2	0	16	0	16
1	1	1	1	1	2	1	16	1	24
0	1	1	0	1	2	0	16	0	16
1	1	1	1	1	2	1	17	1	23
1	1	1	1	1	2	1	18	1	24
1	1	1	1	1	2	1	16	1	23
1	1	1	0	1	2	1	13	1	17
1	1	1	1	1	2	2	17	1	22
1	1	1	1	1	2	1	17	1	22
1	1	1	0	1	2	1	14	1	17
1	1	1	0	1	2	0	15	0	15
0	1	1	1	1	1	0	12	1	21
1	1	1	1	1	2		16	1	20
0	1	1	1	1	2	1	19	1	23
1	1	1	1	1	2	1	17	1	23
1	1	1	0	1	2	0	15	1	15
1	1	1	1	1	2	0	20	1	22
1	1	1	1	1	2	2	18	1	20
0	1	1	1	1	2	0	19	1	20
1	1	1	1	1	2	1	14	1	20
1	1	1	1	1	2	1	20	1	22
1	1	0	1	0	2	1	18	1	24
1	1	2	1	1	2	1	19	1	21
1	1	2	1	1	2	0	18	1	21
1	1	1	0	1	2	0	15	1	16
1	1	1	0	1	2	0	16	0	16
0	1	1	0	1	2	0	10	1	17
1	1	1	1	1	2	0	18	1	20
1	1	1	1	1	2	1	16	1	22
1	1	1	1	1	2	1	21	1	24
1	1	1	1	1	1	2	14	1	24
1	1	1	0	1	2	0	15	1	19
0	1	1	1	1	2	0	16	1	24
1	1	1	1	1	2	2	14	1	23
0	1	1	1	1	1	0	17	1	23
0	1	1	1	1	1	0	18	1	22
1	1	1	0	1	2	0	15	1	16
1	1	1	1	1	2	1	17	1	23
1	1	1	0	1	1	0	15	1	17
1	1	1	0	1	2	1	16	1	18
1	1	1	1	1	2	1	16	1	22
0	1	1	0	1	2	0	16	0	16
0	1	1	1	1	2	0	20	1	23
1	1	1	0	1	2	0	15	1	16
0	1	2	1	1	1	0	15	1	23
0	1	1	0	1	2	0	16	1	19
[truncated: 1,261 more rows]

## Sheet: surveyR5
sex	residence	education_status	employent_status	agecat	Formal_education	religion_status	marital_status	age_1stsex	eversex	age
0	0	1	1	0	1	2	0	16	0	16
0	0	1	1	0	1	0	0	15	0	15
1	0	1	2	0	1	2		15	1	17
0	0	1	2	0	1	0	0	14	1	16
0	0	1	2	0	1	0	0	16	0	16
0	0	1	2	0	1	0	0	18	0	18
1	0	1	1	0	1	2	0	14	1	16
1	0	0	2	1	0	2		15	1	22
0	0	1	1	0	1	0	0	18	0	18
0	0	1	1	0	1	0	0	13	1	15
1	0	0	0	1	0	2	1	15	1	20
1	0	1	2	0	1	2		18	0	18
0	0	1	1	0	1	2	0	15	0	15
1	0	1	2	0	1	2		17	1	18
1	0	1	2	0	1	2		16	1	19
	0	1	1	0	1	2	0	16	0	16
1	0	1	2	0	1	2	1	18	1	19
0	0	2	1	0	1	2	0	17	0	17
1	0	1	1	0	1	2	0	15	0	15
1	0	2	0	1	1	2	0	17	1	22
0	1	2	1	0	1	2		14	1	17
1	0	1	2	1	1	2		16	1	22
1	0	1	1	0	1	2	0	15	0	15
1	1	2	1	0	1	2		15	0	15
1	0	2	2	1	1	2		21	1	21
0	0	1	1	0	1	2		16	0	16
1	0	0	2	1	0	2		18	1	22
0	0	1	1	0	1	2	0	17	0	17
1	0	1	0	1	1	2		18	1	22
1	0	2	1	0	1	2		16	0	16
1	0	2	2	1	1	2	1	23	1	24
1	0	1	1	0	1	2	0	16	0	16
1	0	1	2	1	1	2		18	1	21
1	0	1	1	0	1	2	0	16	0	16
1	0	0	0	1	0	2		23	1	23
0	0	1	1	0	1	2		15	1	17
1	0	0	2	1	0	2		20	1	20
1	0	1	2	1	1	2		15	1	24
1	0	2	1	1	1	2		18	1	23
0	0	0	2	0	0	2		17	1	17
1	0	1	2	1	1	2	1	19	1	22
1	0	1	0	0	1	2	0	17	0	17
0	0	2	2	1	1	2		19	1	24
1	0	1	2	1	1	2	1	19	1	24
0	0	2	1	1	1	2	0	20	1	24
0	1	2	1	0	1	2	0	17	1	19
0	0	1	1	0	1	2	0	13	1	16
1	0	1	2	1	1	2		16	1	22
1	0	2	1	0	1	2	0	18	1	19
1	0	1	1	0	1	2	0	17	0	17
1	0	1	1	0	1	2	0	15	0	15
0	0	2	1	1	1	2	0	20	1	20
1	0	1	2	1	1	2	0	19	1	22
1	0	1	1	0	1	2	0	15	0	15
1	0	2	2	1	1	2		18	1	20
0	0	1	2	0	1	2	0	18	0	18
0	0	0	2	0	0	2	0	16	0	16
1	0	1	1	0	1	2	1	14	1	16
1	0	1	1	0	1	2	0	15	0	15
1	0	1	2	1	1	2		18	1	22
1	0	2	1	0	1	2	0	16	0	16
0	1	1	2	1	1	2	0	10	1	24
0	0	1	2	1	1	0	0	15	1	20
1	0	1	1	0	1	2	0	16	0	16
1	0	0	0	1	0	2	1	17	1	22
1	0	1	1	0	1	2		15	0	15
1	0	0	0	0	0	2		14	1	16
0	1	1	2	1	1	2	0	18	1	22
0	0	1	1	0	1	2		17	0	17
0	1	2	1	0	1	2		18	0	18
0	0	1	1	0	1	2	0	15	0	15
0	1	0	2	1	0	0		18	1	22
0	0	1	2	1	1	2	0	16	1	20
1	0	1	2	0	1	2	0	15	1	15
1	0	1	2	1	1	2	1	16	1	24
1	0	1	2	0	1	2	0	17	1	18
0	0	1	2	0	1	2	0	13	1	15
0	0	1	1	0	1	2		17	0	17
1	0	1	1	0	1	2	0	15	0	15
1	0	2	0	0	1	2		17	1	19
0	0	1	1	0	1	2	0	16	0	16
0	0	1	1	0	1	2		16	0	16
1	0	1	2	1	1	2	2	16	1	23
1	0	1	1	0	1	2	0	15	0	15
0	1	0	2	1	0	2	1	16	1	22
1	0	0	2	0	0	2	0	15	1	16
1	0	1	1	0	1	2	0	15	0	15
0	0	1	1	0	1	2	0	12	1	15
1	0	0	2	1	0	2		18	1	24
0	0	1	2	0	1	2	0	16	0	16
0	0	1	2	1	1	2	0	16	1	21
1	0	1	1	0	1	2		14	1	15
1	0	0	0	1	0	2	0	16	1	20
1	0	1	1	0	1	2	0	15	0	15
1	0	1	1	0	1	2		15	0	15
0	0	1	1	0	1	0		18	0	18
0	0	1	1	0	1	2	0	16	0	16
0	0	1	1	0	1	2		17	0	17
1	0	2	2	1	1	2	1	18	1	22
0	0	1	1	0	1	2	0	15	0	15
0	0	1	2	0	1	2		11	1	16
0	1	2	1	1	1	2	0	19	1	21
0	1	2	1	0	1	2	0	16	1	19
0	0	1	2	0	1	2	0	15	0	15
0	0	1	1	0	1	2	0	15	0	15
0	0	1	2	1	1	2	0	20	1	20
0	0	1	2	0	1	2	0	12	1	16
0	0	2	1	0	1	2	0	18	1	18
0	0	2	1	0	1	2		13	1	16
1	0	2	1	0	1	2	0	15	0	15
0	0	2	1	1	1	2		20	1	20
0	0	1	1	1	1	2	0	19	1	22
0	0	2	1	1	1	2		16	1	20
1	0	1	1	0	1	2	0	15	0	15
0	0	1	1	0	1	2	0	16	0	16
1	0	1	2	1	1	2	1	17	1	24
0	0	1	2	0	1	2	0	14	1	18
1	0	1	2	1	1	2		16	1	20
1	0	1	2	1	1	2	1	19	1	24
1	1	1	2	0	1	2	0	15	1	18
0	0	1	2	1	1	2	0	15	1	21
0	0	0	2	1	0	2	0	13	1	20
1	0	1	1	0	1	2		16	0	16
0	0	1	2	0	1	0	0	13	1	19
1	0	1	1	0	1	2		14	1	17
1	0	1	1	0	1	2	0	13	1	15
0	0	0	2	0	1	2	0	17	0	17
0	0	1	1	1	1	2		20	1	20
0	0	2	1	0	1	2		15	1	17
0	0	1	1	0	1	0	0	13	1	15
0	0	2	2	1	1	2		16	1	21
0	0	1	2	0	1	0		17	1	19
1	0	1	2	1	1	0	1	19	1	22
1	0	1	1	0	1	2	0	15	0	15
0	0	1	2	0	1	2	0	13	1	19
1	0	2	1	0	1	2		17	1	17
0	0	2	1	1	1	2		22	0	22
0	0	1	2	1	1	0		16	1	20
0	0	1	1	0	1	0	0	14	1	16
0	0	1	2	1	1	2	1	13	1	24
1	0	0	2	1	0	2	1	14	1	23
1	0	1	1	0	1	2	0	15	0	15
1	0	0	2	1	0	0	1	12	1	20
0	0	1	2	0	1	2	0	16	0	16
0	0	1	1	0	1	2	0	14	1	16
1	0	1	2	1	1	2		19	1	22
1	0	1	1	0	1	2		17	0	17
0	0	0	2	1	0	2	1	14	1	22
1	0	1	1	0	1	2	0	18	0	18
0	0	1	1	0	1	2	0	16	0	16
0	0	1	2	1	1	2		18	1	23
1	0	1	1	0	1	2	0	15	0	15
0	0	1	2	0	1	2	1	15	1	15
1	0	0	2	1	0	2		18	1	20
0	0	1	2	0	1	2	0	12	1	17
0	0	1	1	0	1	2	0	15	0	15
0	0	1	1	0	1	2	0	15	0	15
0	0	1	1	0	1	2	0	16	0	16
1	0	1	0	1	1	2	1	24	1	24
1	0	1	1	0	1	2	0	15	0	15
0	0	1	1	0	1	2	0	15	0	15
1	0	1	1	0	1	2		18	0	18
0	0	1	2	0	1	2		15	1	15
1	0	1	1	0	1	2		15	0	15
1	0	1	1	0	1	2	0	15	1	15
1	0	1	2	1	1	2		16	1	24
0	0	1	1	0	1	0		19	1	19
0	0	1	2	0	1	2	0	16	0	16
1	0	1	1	0	1	2	0	17	0	17
1	0	0	2	0	0	2		16	1	18
0	0	1	1	0	1	2	0	16	0	16
0	0	1	2	0	1	0	0	15	0	15
1	0	1	1	0	1	2		15	0	15
1	0	1	1	0	1	2		16	0	16
0	0	1	1	0	1	2	0	13	1	15
0	0	1	1	0	1	2	0	15	0	15
1	0	1	2	1	1	2		18	1	22
0	0	2	1	1	1	2		10	1	21
0	0	1	2	0	1	2		17	1	19
1	0	1	2	0	1	2		15	1	17
0	0	1	1	1	1	2	0	16	1	20
0	0	1	1	0	1	2	0	15	0	15
1	0	1	2	0	1	2		16	1	18
0	0	1	2	0	1	2	0	18	0	18
1	0	1	0	0	1	2	0	16	1	18
1	0	1	1	0	1	2		16	0	16
1	0	0	2	0	0	2		17	1	19
1	0	0	2	1	0	2		24	1	24
1	0	0	0	1	0	2		16	1	24
1	0	1	1	0	1	2	0	15	0	15
1	0	1	2	1	1	2	0	24	1	24
1	0	1	2	1	1	1	1	20	1	23
1	0	0	2	1	0	2	1	15	1	23
1	0	1	2	0	1	2	1	18	1	19
1	0	1	2	1	1	2		18	1	21
1	0	1	2	1	1	2		17	1	24
1	0	1	1	0	1	2	0	16	0	16
0	0	1	2	1	1	2	0	20	1	20
0	0	1	2	1	1	0	0	10	1	22
0	0	1	2	0	1	2	0	16	1	17
0	0	1	2	0	1	0	0	16	0	16
1	0	1	2	0	1	2	0	16	0	16
0	0	1	1	0	1	2		19	0	19
0	0	1	1	0	1	2		15	0	15
1	0	0	2	0	0	2	1	16	1	18
1	0	1	1	0	1	2	0	16	0	16
1	0	0	2	0	0	2	0	14	1	18
1	0	0	0	0	0	0	0	16	0	16
1	0	0	2	0	0	2		16	1	19
1	0	0	2	1	0	2	1	18	1	23
1	0	1	2	1	1	2	1	14	1	24
1	0	1	1	0	1	2	0	15	0	15
0	0	1	1	0	1	2		16	1	17
1	0	2	2	1	1	2	0	20	1	22
1	0	2	1	0	1	2	0	19	0	19
1	0	1	1	0	1	2	0	16	0	16
0	0	1	1	0	1	2	0	15	1	15
1	0	2	1	0	1	2	0	15	1	19
1	0	2	1	0	1	2	0	15	1	17
1	0	1	1	0	1	2	0	15	0	15
0	0	1	2	1	1	2		16	1	22
0	0	1	1	0	1	2	0	22	1	18
1	1	2	1	0	1	2		15	0	15
1	0	1	2	1	1	2		15	1	24
1	1	2	1	0	1	2	0	16	0	16
0	0	2	2	1	1	2		20	1	24
0	0	2	1	1	1	2	0	18	1	21
1	0	2	1	0	1	2	0	16	0	16
0	0	0	2	0	0	2	0	15	1	18
1	0	1	1	0	1	2	0	15	0	15
0	0	1	2	0	1	2		15	0	15
0	0	1	1	0	1	2		18	1	17
1	0	0	0	1	0	2	1	14	1	23
0	0	1	2	0	1	2	0	17	0	17
1	0	1	1	0	1	2	0	15	0	15
0	0	1	2	0	1	2	0	16	0	16
0	0	1	2	1	1	0		13	1	20
0	0	1	1	0	1	2	0	13	1	16
	0	0	2	1	0	2		15	1	20
1	0	1	1	0	1	2	0	15	0	15
1	0	1	2	0	1	2	0	15	1	18
1	0	1	2	0	1	2	0	18	0	18
0	1	2	1	1	1	2	0	20	1	20
1	0	1	2	0	1	2	0	18	1	18
1	0	0	2	1	0	2	1	14	1	22
0	0	1	1	0	1	2	0	16	0	16
1	0	0	0	1	0	2	1	13	1	20
1	0	0	2	1	0	2	2	14	1	21
1	0	1	0	0	1	2		14	1	16
0	0	1	1	0	1	0	0	15	1	18
1	1	0	0	1	0	2		16	1	24
1	0	1	2	0	1	2	0	16	1	18
0	0	0	1	0	0	0		16	0	16
1	0	0	2	1	0	2	1	15	1	24
1	1	2	1	0	1	2	0	14	1	15
0	0	2	1	0	1	2	0	17	0	17
0	0	1	1	0	1	2	0	19	0	19
0	0	1	2	1	1	0	2	23	1	23
1	0	1	2	0	1	2		15	1	18
0	0	1	1	0	1	0	0	18	0	18
0	1	0	2	1	0	2	0	18	1	22
0	0	1	1	1	1	2		15	1	22
0	0	0	2	1	0	2		10	1	20
0	0	1	2	0	1	2	0	15	0	15
1	0	1	2	1	1	2		19	1	23
0	0	1	2	1	1	0		17	1	23
1	0	2	2	1	1	2	0	22	1	24
0	0	1	1	0	1	2	0	14	1	15
0	0	1	1	0	1	2	0	16	0	16
1	0	0	2	0	0	2	0	15	0	15
1	0	0	2	0	0	0	1	12	1	17
1	0	1	1	1	1	2	0	16	1	22
1	0	1	1	0	1	2	0	15	0	15
1	0	2	2	1	1	2		22	1	23
0	0	1	2	0	1	0	0	16	1	19
1	0	1	2	0	1	2	0	15	1	19
0	0	1	1	0	1	0	0	15	0	15
1	0	1	2	1	1	2		23	1	23
0	0	1	2	1	1	2	0	18	1	22
0	0	0	2	0	0	0	0	18	0	18
0	0	1	1	0	1	2	0	15	0	15
0	0	0	2	0	0	2	1	16	1	18
0	1	1	1	0	1	2		15	0	15
0	0	1	1	0	1	2	0	17	0	17
1	0	1	1	0	1	2	0	17	0	17
1	0	1	1	0	1	2	0	17	0	17
1	0	1	1	0	1	2		15	0	15
1	0	1	0	0	1	2	0	16	0	16
1	0	1	1	0	1	2	0	15	0	15
1	1	2	1	0	1	2	0	17	0	17
1	0	1	2	1	1	2	1	19	1	21
0	0	1	1	1	1	2	0	21	0	21
0	0	1	1	0	1	2	0	10	1	15
1	0	1	0	1	1	2	2	16	1	20
1	0	1	2	0	1	2		16	1	18
0	0	1	1	0	1	2	0	14	1	15
1	0	1	1	0	1	2	0	17	0	17
0	1	2	2	0	1	2	0	16	1	18
0	1	2	1	0	1	2	0	16	0	16
0	0	1	1	0	1	2		15	0	15
0	0	2	2	0	1	2	0	16	1	18
0	0	2	1	0	1	2	0	16	1	18
1	0	1	2	1	1	2	1	17	1	21
1	0	0	2	1	0	2		16	1	21
1	0	1	1	0	1	2	0	15	0	15
0	0	1	2	0	1	2	0	16	1	18
1	0	0	2	0	0	2	0	15	0	15
1	0	1	2	1	1	2		17	1	24
0	0	0	2	1	0	2	0	24	1	24
1	0	0	2	0	0	2		14	1	16
1	0	1	2	1	1	2	1	17	1	22
0	0	1	2	0	1	2	0	15	0	15
0	0	1	1	0	1	2	0	16	0	16
1	0	0	1	0	1	2	0	15	0	15
1	0	1	2	1	1	2	1	23	1	23
1	0	0	2	1	0	2		17	1	23
1	0	0	2	1	0	0	1	15	1	23
1	1	1	2	1	1	2	1	15	1	22
1	0	1	2	1	1	2	1	18	1	24
0	0	1	2	1	1	2	0	15	1	21
0	0	1	1	0	1	2	0	15	1	16
1	0	0	2	1	0	2		19	1	23
1	1	0	2	1	0	2	2	15	1	20
0	0	1	2	1	1	2	1	18	1	24
0	1	1	1	0	1	2	0	17	0	17
0	0	1	2	1	1	2	0	20	1	22
0	0	1	1	0	1	2	0	14	1	16
1	0	1	1	0	1	2	0	16	0	16
1	0	0	2	1	0	2		20	1	24
1	0	0	0	1	0	2	0	19	1	24
0	1	2	1	0	1	2	0	16	0	16
1	0	0	0	0	0	2	2	15	1	19
0	0	1	1	0	1	2	0	17	1	19
0	0	1	1	0	1	2	0	14	1	15
0	0	1	2	1	1	2		18	1	20
0	0	1	2	1	1	2	0	22	1	22
1	0	1	1	0	1	2	0	18	0	18
1	1	1	2	1	1	2		20	1	24
0	0	0	2	1	0	2	0	20	0	20
0	0	1	2	0	1	2	0	16	1	17
0	0	0	2	1	0	2	0	18	1	21
1	0	1	2	0	1	2	0	14	1	17
1	0	2	0	1	1	2	1	18	1	23
1	0	1	1	0	1	2	0	15	0	15
1	0	1	2	1	1	2		14	1	20
1	0	1	0	1	1	2	0	18	1	22
1	0	1	0	1	1	2		15	1	20
1	0	1	2	0	1	2		14	1	17
0	0	1	2	0	1	2	0	16	1	18
0	0	1	1	0	1	2	0	16	0	16
1	0	0	2	1	0	2	1	18	1	20
1	0	1	2	1	1	2	1	17	1	24
1	0	0	2	1	0	2	1	17	1	22
1	1	1	2	1	1	2	1	18	1	21
1	0	0	2	1	0	2		16	1	21
0	0	0	2	0	0	2		15	1	18
1	0	0	2	1	0	2	1	15	1	23
1	0	1	2	1	1	2	0	17	1	20
0	0	0	2	1	0	2	0	17	1	21
1	1	2	2	1	1	2	0	15	1	24
0	0	1	2	1	1	2	0	18	1	20
0	0	1	2	1	1	2	0	15	1	24
0	0	1	1	0	1	2	0	14	1	19
0	1	0	2	1	0	2	1	20	1	20
0	0	1	2	0	1	2	0	15	1	16
1	0	1	1	0	1	2		15	0	15
1	0	0	0	0	0	2		18	1	19
0	0	1	1	0	1	2	0	15	1	18
0	1	2	2	1	1	2	0	15	1	21
0	1	1	2	1	1	2		13	1	22
1	0	0	2	1	0	2		14	1	20
0	0	1	1	0	1	0	0	18	0	18
0	0	1	1	0	1	2	0	16	0	16
1	0	1	2	1	1	2	2	15	1	23
1	0	0	2	0	0	2	0	16	1	17
1	0	1	1	0	1	2		15	0	15
1	0	1	1	0	1	2	0	17	0	17
1	0	1	0	1	1	2	1	18	1	21
1	0	1	0	0	1	2	1	14	1	16
1	0	0	0	1	0	2	1	14	1	23
0	0	0	2	1	0	2	0	15	1	22
1	0	1	2	1	1	2	1	16	1	20
1	0	1	2	1	1	2	1	18	1	23
1	0	0	2	1	0	2	1	17	1	24
1	0	0	2	1	0	2		15	1	24
0	1	1	2	0	1	2	0	15	1	15
1	0	1	2	1	1	2		17	1	22
1	0	1	2	0	1	2	1	15	1	18
1	0	1	1	0	1	2	0	15	0	15
1	1	1	2	1	1	2		18	1	23
0	0	1	2	0	1	2	0	15	1	18
1	0	1	1	0	1	2	0	18	1	19
0	0	1	2	0	1	2	0	15	1	16
1	0	1	2	1	1	2	1	18	1	23
1	0	0	2	0	0	2		19	1	19
1	0	1	2	0	1	0	1	18	1	19
1	0	1	0	0	1	2		18	1	18
1	0	2	2	1	1	2	1	18	1	20
1	0	0	2	0	0	2	1	13	1	18
1	0	1	2	1	1	2		15	1	24
1	0	1	2	1	1	0	1	18	1	22
0	0	1	2	0	1	2		15	1	16
0	0	1	1	0	1	2	0	14	1	15
0	1	1	1	1	1	2	0	20	1	20
1	0	0	2	0	0	2	0	12	1	19
1	0	0	0	0	0	1	0	16	0	16
1	0	0	0	1	0	2		22	1	22
0	0	0	2	1	0	2	1	19	1	21
1	0	0	2	1	0	2	1	12	1	20
1	0	1	1	0	1	2		16	0	16
0	0	1	2	1	1	2	0	15	1	24
1	0	0	0	1	0	2		20	1	23
1	0	1	1	0	1	2	0	18	0	18
1	0	0	2	1	0	2	1	23	1	23
1	0	0	2	1	0	0	1	10	1	23
1	0	1	2	1	1	2	1	18	1	24
1	1	2	1	0	1	2	0	15	1	15
1	0	1	1	0	1	2	0	16	1	15
0	0	1	1	0	1	0	0	15	1	16
0	0	0	2	0	0	2	0	15	1	16
0	0	0	2	0	0	2	0	15	0	15
0	0	1	1	0	1	2	0	16	1	17
1	0	1	1	0	1	2		15	0	15
0	0	1	2	0	1	2	0	15	1	15
1	0	1	2	1	1	2	1	15	1	22
1	0	1	2	1	1	2	1	19	1	24
1	0	1	1	0	1	2		16	0	16
1	0	1	2	1	1	2		16	1	21
0	0	1	1	0	1	2		18	1	19
1	0	1	2	0	1	2	0	15	0	15
1	0	1	1	0	1	2	0	18	0	18
1	1	1	2	0	1	2		10	1	17
0	1	1	1	0	1	2	0	15	0	15
0	0	1	2	0	1	2	0	15	0	15
0	0	1	1	0	1	2	0	16	0	16
0	0	1	1	0	1	2	0	13	1	15
1	0	1	1	0	1	2	0	15	0	15
0	0	1	2	1	1	0		24	1	24
1	0	0	2	1	0	2		16	1	20
1	0	0	0	0	0	2		15	0	15
0	0	1	1	0	1	0	0	15	0	15
1	0	1	0	1	1	2		19	1	24
1	0	1	2	0	1	2	0	17	1	19
0	0	1	1	0	1	0	0	10	1	17
0	0	2	2	1	1	2	0	17	1	21
1	0	2	1	0	1	2	0	18	0	18
1	0	1	1	0	1	2	0	16	0	16
1	0	1	1	0	1	2		15	0	15
1	0	1	1	0	1	2		16	0	16
0	0	1	2	0	1	2	0	15	1	17
1	0	1	1	0	1	2	0	16	0	16
0	0	1	2	0	1	0	0	17	0	17
0	0	1	1	0	1	2	0	15	1	18
0	0	1	1	0	1	2	0	14	1	15
0	0	1	1	0	1	2	0	16	0	16
1	0	0	2	0	0	2		16	0	16
1	0	1	2	1	1	2		16	1	24
1	0	0	2	1	0	2		15	1	20
1	0	1	2	0	1	2		16	1	18
0	1	2	2	0	1	2	0	16	1	18
1	0	1	2	1	1	2		19	1	21
1	0	1	1	0	1	2	0	15	0	15
1	0	2	1	0	1	2	0	17	0	17
1	1	2	1	0	1	2	0	15	0	15
1	1	1	0	1	1	2		18	1	23
0	0	1	1	0	1	2	0	17	0	17
1	0	0	2	1	0	2	2	20	1	24
1	0	1	2	1	1	2	1	16	1	23
1	0	1	1	0	1	2	0	16	0	16
1	0	1	2	1	1	2		18	1	20
1	0	1	0	1	1	2	2	19	1	20
1	1	1	1	0	1	2	0	17	0	17
0	1	0	2	1	0	2	1	23	1	24
0	0	1	2	1	1	0		17	1	20
0	0	1	1	0	1	0	0	14	1	15
0	1	1	2	0	1	0	0	15	1	16
0	1	2	2	1	1	0	0	16	1	22
1	1	1	1	0	1	0	0	15	0	15
1	0	1	2	1	1	2		14	1	21
0	0	1	2	0	1	2	0	17	1	19
0	0	1	1	0	1	0	0	12	1	15
1	0	1	2	1	1	2		17	1	21
0	0	1	1	0	1	2	0	15	0	15
1	0	1	2	1	1	2		17	1	24
1	0	1	1	0	1	2	0	15	0	15
0	0	0	2	1	0	2		15	1	24
1	0	1	2	1	1	2	1	16	1	20
1	0	0	2	1	0	0		14	1	20
1	0	0	2	1	0	2		17	1	23
1	0	1	0	0	1	2	1	17	1	19
0	0	1	2	1	1	2	0	15	1	24
0	0	1	0	1	1	2		18	1	20
0	0	0	2	1	0	0	0	18	1	20
0	1	1	2	0	1	0	0	15	1	15
0	0	1	2	0	1	2	0	16	0	16
1	0	1	0	0	1	2		16	1	19
1	0	0	2	0	0	2		13	1	19
0	1	2	1	0	1	2	0	17	1	19
0	1	2	1	0	1	2	0	19	0	19
1	0	1	1	0	1	2	0	17	0	17
0	1	2	1	0	1	2	0	16	1	19
1	1	0	2	1	0	2		23	1	23
1	0	0	2	1	0	2		18	1	20
1	0	1	2	1	1	2		20	1	24
1	0	0	2	0	0	2		18	1	18
0	0	1	2	0	1	2	0	19	0	19
1	0	1	2	1	1	2		18	1	24
0	0	1	2	1	1	2	1	22	1	23
1	0	1	0	1	1	2	1	20	1	23
0	0	1	1	0	1	2		16	1	16
1	1	1	1	0	1	2	0	16	0	16
1	0	1	2	1	1	2	1	19	1	23
1	0	1	0	0	1	2	1	14	1	18
0	0	1	1	0	1	2	0	15	0	15
0	0	1	2	0	1	2	0	16	1	17
1	0	0	2	1	0	2	1	15	1	24
0	0	1	2	0	1	2	0	15	1	19
0	1	2	1	1	1	2	0	24	1	24
0	0	2	1	1	1	2	0	19	1	21
0	1	1	2	0	1	2		15	1	19
0	1	2	1	0	1	2		18	0	18
0	1	2	1	1	1	2	0	18	1	20
1	1	1	1	0	1	2		15	1	17
1	0	1	1	0	1	2	0	16	0	16
1	1	1	1	0	1	2	0	15	0	15
0	0	2	1	1	1	2	0	16	1	23
1	0	2	1	1	1	2	0	21	1	21
1	0	1	1	0	1	2	0	18	0	18
0	0	1	1	0	1	2	0	12	1	15
1	0	0	0	0	0	2	0	17	0	17
0	0	1	1	0	1	2	0	16	0	16
0	0	1	1	0	1	2	0	15	1	17
0	0	1	2	1	1	2	0	15	1	21
0	0	0	2	1	0	2	0	17	1	20
0	0	0	2	1	0	0	0	18	1	23
0	0	1	1	0	1	2	0	14	1	15
0	0	1	2	0	1	2	0	10	1	16
0	0	1	1	0	1	2	0	15	0	15
1	0	1	1	0	1	2	0	14	1	16
0	0	2	2	1	1	2		21	1	23
0	0	1	2	1	1	2		16	1	24
0	1	2	1	1	1	2	0	18	1	21
0	0	1	1	0	1	2	0	17	0	17
1	0	1	2	1	1	2	1	15	1	24
0	0	0	2	0	0	0	0	17	1	17
0	0	0	2	1	0	2	0	16	1	23
0	0	1	2	0	1	2	0	17	1	18
0	0	0	2	0	0	0	0	15	1	18
1	0	1	1	0	1	2	0	15	0	15
1	0	1	1	0	1	2	0	17	0	17
1	0	0	2	1	0	2	1	16	1	20
1	0	0	2	1	0	2		15	1	22
1	0	0	2	1	0	2	1	18	1	23
0	1	2	1	0	1	2	0	17	0	17
0	0	2	1	0	1	2	0	17	1	19
1	0	1	0	0	1	2	0	17	0	17
0	0	1	1	0	1	2	0	15	1	19
0	0	1	2	0	1	2	0	15	1	15
1	0	1	2	0	1	2		16	1	19
1	0	0	2	0	0	2		16	1	16
0	0	1	1	0	1	2	0	16	0	16
1	0	0	0	0	0	2	0	19	0	19
0	0	1	2	1	1	2	1	16	1	22
1	0	1	1	0	1	2	0	15	0	15
0	0	1	1	0	1	2	0	15	0	15
0	0	0	2	0	0	0	0	16	1	17
0	0	1	1	0	1	2	0	15	0	15
1	0	1	1	0	1	2	0	15	0	15
1	0	0	0	1	0	2		18	1	21
1	0	0	2	1	0	2		16	1	23
1	0	0	2	0	0	2	0	14	1	19
0	0	0	2	1	0	0		18	1	21
0	0	1	2	0	1	2	0	16	0	16
0	0	1	1	0	1	2	0	16	1	16
0	0	1	1	0	1	2	0	16	0	16
1	1	1	1	0	1	2	0	14	1	15
0	0	1	1	0	1	2	0	16	1	17
0	0	0	2	0	0	2	0	17	1	19
1	0	0	2	0	0	2	0	14	1	15
0	0	1	2	0	1	0	0	15	1	15
1	0	1	1	0	1	2	0	16	0	16
1	0	0	0	0	0	2		15	0	15
0	0	1	2	1	1	0		15	1	24
1	0	1	2	0	1	2		15	1	16
0	0	0	2	0	0	2	0	14	1	15
0	0	1	1	0	1	2		14	1	15
0	0	1	2	1	1	2	0	15	1	21
0	0	0	2	1	0	0	0	22	1	22
1	0	1	1	0	1	2	0	14	1	15
0	0	1	1	1	1	2	0	15	1	20
0	0	1	2	0	1	2	0	17	1	18
1	0	0	2	1	0	0	1	20	1	23
1	0	1	2	1	1	2	1	17	1	24
0	0	1	1	0	1	2	0	15	0	15
1	0	1	1	0	1	2	0	15	0	15
0	0	1	2	0	1	0	0	15	1	15
0	0	1	2	1	1	0	2	15	1	20
1	0	1	2	1	1	2		14	1	22
1	1	1	2	0	1	0	0	15	1	17
0	1	1	2	1	1	0		18	1	24
0	0	1	1	0	1	0		13	1	15
0	0	1	1	0	1	0	0	17	1	19
0	0	1	1	0	1	2	0	16	0	16
0	0	1	1	0	1	0	0	15	1	17
0	0	1	1	0	1	2	0	15	0	15
0	0	1	2	1	1	0	1	18	1	24
0	0	1	2	1	1	0	0	15	1	21
0	0	1	1	0	1	0	0	15	0	15
0	0	2	2	0	1	2	0	15	1	16
0	0	0	2	0	0	0		19	0	19
1	0	1	2	1	1	2		17	1	22
1	0	1	2	0	1	2		15	0	15
1	0	0	2	0	0	2	0	16	0	16
0	0	1	2	0	1	2	0	13	1	15
0	0	0	2	1	0	0	1	15	1	22
1	0	0	2	1	0	0	1	19	1	20
0	0	1	1	0	1	0	0	14	1	15
0	0	0	2	0	0	0		15	0	15
0	0	1	2	0	1	2	0	17	0	17
0	0	1	1	0	1	2	0	15	0	15
0	0	0	0	0	0	2	0	18	0	18
1	0	1	1	0	1	2	0	15	0	15
1	0	1	2	0	1	2	0	14	1	15
1	0	1	1	0	1	2		15	0	15
0	0	1	1	0	1	2		18	0	18
1	0	0	2	1	0	0		15	1	22
1	0	0	0	1	0	2	1	18	1	21
1	0	1	2	0	1	2	0	16	1	18
0	0	1	2	1	1	0		17	1	23
0	0	2	2	0	1	2	0	16	1	18
1	0	1	2	0	1	2		15	1	16
0	0	1	1	0	1	2	0	16	1	16
0	0	1	1	0	1	2	0	15	0	15
0	0	1	2	1	1	0		16	1	24
0	0	1	2	0	1	2	0	17	1	18
1	0	1	2	1	1	2		15	1	22
0	0	1	2	0	1	0	0	12	1	18
1	0	1	2	0	1	2	0	16	0	16
0	1	2	1	0	1	2	0	19	0	19
0	0	1	1	0	1	0	0	18	0	18
1	0	1	1	0	1	2		18	0	18
1	0	1	1	0	1	2	0	15	0	15
0	0	1	2	0	1	0	0	16	1	17
0	0	1	1	0	1	2	0	17	1	17
0	0	1	2	1	1	2	0	20	1	21
0	0	1	2	1	1	2	0	13	1	24
1	0	1	1	0	1	2	0	15	0	15
1	0	1	2	1	1	2		11	1	22
0	0	1	1	0	1	2	0	18	0	18
0	0	1	1	0	1	2	0	15	0	15
0	0	1	2	0	1	2	0	14	1	19
0	1	1	2	0	1	2		15	1	18
1	0	1	1	0	1	2		15	0	15
0	0	1	1	0	1	2	0	14	1	15
1	0	1	1	0	1	2	0	15	0	15
1	0	1	2	1	1	2	2	17	1	21
1	1	2	1	0	1	2	0	15	0	15
1	0	1	1	0	1	2		15	0	15
0	1	1	2	1	1	2	1	16	1	22
0	0	1	1	0	1	2	0	16	0	16
1	0	1	1	0	1	2	0	15	0	15
0	0	2	2	1	1	2	0	15	1	24
0	0	1	2	1	1	0	1	15	1	23
0	0	1	1	0	1	2	0	16	0	16
1	0	1	2	1	1	2	1	18	1	21
1	0	1	2	0	1	2	0	15	1	16
1	0	1	2	0	1	1		15	1	18
0	0	1	2	1	1	2		16	1	22
1	0	1	2	0	1	2		18	1	19
0	0	0	2	1	0	2	0	15	1	20
0	0	1	2	1	1	0	0	20	1	21
0	0	1	1	0	1	0	0	15	1	18
0	0	1	1	0	1	0	0	12	1	15
0	0	1	2	1	1	2	0	15	1	20
1	0	1	1	0	1	2	0	16	0	16
1	0	1	2	0	1	2		15	1	18
1	0	1	2	0	1	2		14	1	18
0	0	1	1	0	1	2	0	13	1	15
0	0	1	2	1	1	2	1	16	1	22
0	0	1	1	0	1	2	0	18	1	19
0	0	1	2	1	1	2	0	18	1	22
0	0	0	2	0	0	0	0	10	1	15
1	0	1	1	0	1	2		15	0	15
1	0	1	0	1	1	2	1	16	1	21
0	0	1	2	1	1	2	0	14	1	20
0	0	1	2	0	1	0	0	15	1	17
0	0	1	2	0	1	0	0	14	1	17
1	0	1	2	0	1	2	1	16	1	16
1	0	1	1	0	1	2		16	0	16
1	0	1	1	0	1	2	0	15	0	15
0	0	1	1	0	1	2	0	12	1	15
0	0	1	1	0	1	2	0	15	1	15
1	0	1	2	0	1	2		14	1	16
0	0	1	1	0	1	0	0	15	0	15
1	0	0	2	0	0	0		15	1	15
1	0	1	0	1	1	2	0	17	1	23
1	0	0	2	1	0	0		20	1	22
1	0	1	0	1	1	2	1	15	1	24
1	0	0	2	1	0	2	1	20	1	24
1	0	1	2	0	1	2	2	18	1	19
1	0	1	1	0	1	2	0	18	0	18
1	0	1	0	0	1	2		16	1	18
0	0	1	2	1	1	2		17	1	23
0	0	0	2	1	0	2	1	14	1	20
0	0	1	1	0	1	0	0	15	0	15
0	0	1	2	0	1	0	0	14	1	18
1	0	1	2	0	1	2		18	1	19
1	0	1	2	1	1	2	1	14	1	23
0	0	1	2	1	1	2		18	1	23
1	0	1	2	1	1	2	1	15	1	22
1	0	1	1	0	1	2	0	15	0	15
1	0	0	0	0	0	2	1	18	1	18
1	0	1	0	1	1	2	1	19	1	22
1	0	1	0	0	1	2	2	16	1	18
1	0	0	2	1	0	0		15	1	22
0	0	1	2	0	1	0	0	14	1	15
0	0	0	2	1	0	2		15	1	22
1	0	1	2	1	1	2		16	1	22
1	0	1	1	0	1	2		16	1	18
1	0	1	0	1	1	2		15	1	24
1	0	1	2	1	1	2	1	14	1	24
1	0	1	1	0	1	2	0	15	0	15
0	0	1	1	0	1	2	0	15	0	15
1	0	0	2	1	0	2	1	13	1	22
1	0	1	1	0	1	2	1	17	0	17
0	0	1	2	1	1	2	1	15	1	24
0	0	0	2	0	0	0	0	15	1	18
1	0	1	1	0	1	2	0	15	0	15
1	0	1	2	1	1	2	1	13	1	21
0	0	0	2	1	0	0	0	15	1	24
1	0	1	1	0	1	0		15	0	15
1	0	1	1	0	1	2		15	0	15
0	1	1	2	1	1	2	2	20	1	23
0	0	1	1	0	1	2	0	17	0	17
1	0	0	2	1	0	2		15	1	20
1	0	1	2	0	1	2	2	17	1	17
1	0	1	0	0	1	2	0	16	1	17
1	0	0	2	1	0	2		15	1	21
0	0	1	1	0	1	0	0	15	1	17
1	0	1	1	0	1	0		15	0	15
1	0	1	1	0	1	0		16	0	16
1	0	1	2	1	1	2		21	1	21
1	0	0	0	1	0	2	1	22	0	22
0	0	0	2	1	0	0	1	20	0	20
0	0	1	1	0	1	0		15	0	15
1	0	1	2	1	1	2	1	17	1	23
0	0	1	1	0	1	0		13	1	15
0	0	1	1	0	1	2	0	14	1	16
0	0	0	2	0	0	2	0	15	0	15
1	0	1	2	1	1	2	1	18	1	22
1	0	1	2	0	1	2	1	15	1	19
1	0	1	1	0	1	2	0	15	0	15
1	0	1	2	1	1	2		18	1	22
0	0	1	2	0	1	2		16	1	18
0	0	1	1	0	1	2	0	14	1	15
0	0	1	2	1	1	0		16	1	23
1	0	1	1	0	1	2		15	0	15
0	0	1	2	1	1	2	1	15	1	23
1	0	1	2	1	1	2	1	15	1	21
0	0	1	2	1	1	2	1	20	1	24
0	0	1	2	1	1	0	1	15	1	23
0	0	0	2	0	0	2		14	1	15
0	0	1	2	1	1	2	2	18	1	20
0	0	1	2	0	1	2	0	15	1	16
1	0	1	1	0	1	2	0	15	0	15
1	0	0	2	1	0	2	0	14	1	24
0	0	1	1	0	1	2		13	1	15
1	0	1	2	0	1	2		14	1	15
0	0	1	2	1	1	2	0	20	1	24
0	0	1	2	0	1	2		16	1	17
0	0	1	1	0	1	2	0	15	0	15
1	0	1	2	0	1	2	1	16	1	19
1	0	0	0	1	0	0	1	18	1	20
1	1	1	2	1	1	2	0	15	1	20
1	1	1	1	0	1	2	0	15	0	15
1	1	1	2	1	1	2		14	1	20
1	1	1	0	0	1	2		13	1	16
1	1	1	0	0	1	2	0	16	1	19
1	1	1	2	1	1	2		19	1	23
0	1	2	1	0	1	2	0	12	1	19
1	1	0	2	0	0	2		16	1	17
1	1	1	0	0	1	2		17	1	19
0	1	1	1	0	1	2	0	17	0	17
1	1	2	1	0	1	2	0	16	0	16
0	1	1	1	0	1	2	0	15	0	15
1	1	2	1	0	1	2	0	16	1	17
0	1	1	2	0	1	2	0	15	1	16
1	1	2	1	0	1	2	0	16	0	16
1	1	1	2	0	1	1	0	15	1	18
1	1	2	1	1	1	2	0	21	0	21
1	1	1	2	1	1	2	0	20	0	20
0	1	1	1	0	1	2		15	0	15
0	1	2	1	1	1	2	0	18	1	22
1	1	1	0	1	1	2		18	1	20
0	1	1	1	0	1	2	0	18	0	18
0	1	1	1	0	1	2	0	15	0	15
0	1	2	1	0	1	1	0	17	1	19
0	1	2	1	0	1	1	0	13	1	15
1	1	1	1	0	1	1	0	16	0	16
0	1	1	1	0	1	1	0	16	1	19
0	1	1	1	0	1	1	0	15	0	15
1	1	1	0	0	1	2		16	1	18
1	1	1	1	0	1	2	0	15	0	15
0	1	1	1	1	1	2		16	1	20
0	1	1	1	1	1	2	0	18	1	20
0	1	1	2	0	1	2	0	19	0	19
0	1	1	1	0	1	2	0	17	0	17
0	1	1	1	0	1	2	0	16	0	16
0	1	1	1	0	1	2	0	15	0	15
0	1	1	2	1	1	2	1	18	1	24
1	1	2	1	0	1	2	0	19	0	19
1	1	2	1	0	1	2	0	17	0	17
1	1	2	1	0	1	2		18	1	19
1	1	2	1	1	1	2		15	1	20
1	1	1	1	0	1	2	0	15	1	16
0	1	2	1	1	1	2	0	17	1	23
0	1	0	2	0	0	2		15	1	15
0	1	1	2	0	1	2	0	17	1	19
1	1	2	1	0	1	2	0	16	0	16
0	1	2	1	1	1	2	0	15	1	22
1	1	2	1	1	1	2	0	16	1	20
0	1	2	1	1	1	2	0	16	1	20
0	1	1	1	0	1	2	0	15	1	15
0	1	1	1	0	1	2	0	15	0	15
1	1	1	1	0	1	2	0	15	0	15
0	1	2	1	1	1	2		20	0	20
0	1	2	1	0	1	2		12	1	16
0	1	2	1	1	1	2	0	18	1	21
0	1	2	1	1	1	2	0	20	1	20
0	1	2	1	0	1	2	0	18	1	18
1	1	2	2	1	1	2	2	19	1	24
1	1	1	1	0	1	2	0	15	0	15
0	1	1	1	0	1	2	0	12	1	15
1	1	2	1	1	1	2	0	23	1	23
1	1	2	1	0	1	2	0	16	0	16
1	1	1	2	1	1	2	1	15	1	23
0	1	1	2	0	1	2	0	15	0	15
1	1	1	0	1	1	2	1	16	1	24
0	1	1	2	0	1	2	0	15	1	19
1	1	1	1	0	1	2	0	16	0	16
1	1	2	1	0	1	2	0	17	1	18
1	1	2	1	0	1	2	0	17	0	17
0	1	2	2	1	1	2	0	17	1	24
0	1	2	1	0	1	2	0	15	0	15
1	1	1	1	0	1	2	0	16	1	18
1	1	1	1	0	1	2	0	15	0	15
1	1	1	1	0	1	2		16	1	16
0	1	2	1	0	1	2	0	19	1	19
1	1	2	1	0	1	2	0	16	0	16
0	1	1	2	0	1	0	0	10	1	17
0	1	2	1	0	1	2	0	19	0	19
1	1	2	1	0	1	2	0	15	1	15
0	1	1	1	0	1	2	0	16	1	17
0	1	1	1	0	1	2	0	16	0	16
0	1	1	2	0	1	0	0	15	0	15
0	1	1	2	0	1	2	0	15	1	17
0	1	1	1	0	1	2	0	16	0	16
1	1	1	1	0	1	2	0	15	0	15
1	1	1	2	1	1	2	0	17	1	24
0	1	0	0	0	0	2	0	16	1	16
0	1	2	1	0	1	2	0	16	1	19
0	1	2	2	0	1	2	0	19	0	19
0	1	1	1	0	1	2	0	15	1	16
0	1	1	2	0	1	2	0	15	0	15
1	1	1	2	1	1	2	1	18	1	21
1	0	2	1	0	1	2	0	17	0	17
0	0	2	1	0	1	2	0	17	0	17
1	1	1	1	0	1	2	0	15	0	15
1	1	2	2	1	1	2	0	19	1	20
1	1	2	2	1	1	2		15	1	22
0	1	2	2	1	1	2	0	22	1	22
1	1	1	1	0	1	2	0	15	0	15
1	1	0	0	0	0	2	0	19	1	19
1	1	1	1	0	1	2	0	15	0	15
1	1	1	2	1	1	2	0	16	1	22
1	1	1	2	1	1	2		16	1	23
1	1	1	0	0	1	2	1	16	1	19
1	1	1	0	0	1	2		17	1	18
1	1	1	2	0	1	2		16	0	16
1	1	1	1	0	1	2	0	15	0	15
1	1	2	1	0	1	2	0	16	0	16
0	1	1	2	0	1	2	1	18	1	18
0	1	2	1	0	1	2	0	16	0	16
0	1	2	2	0	1	2	0	15	1	16
0	1	1	1	0	1	2	0	18	0	18
1	1	1	2	0	1	2		17	1	18
0	1	0	2	1	0	2	0	10	1	22
1	1	1	1	0	1	2	0	14	1	15
1	1	1	1	0	1	2	0	17	0	17
1	1	1	2	0	1	2	0	15	1	18
0	1	2	1	0	1	2	0	15	0	15
1	1	0	2	0	0	2	0	16	1	19
1	1	2	0	0	1	2		14	1	18
1	1	2	0	0	1	2	0	17	1	17
0	1	1	2	0	1	2	0	15	1	15
0	1	1	1	0	1	2	0	15	0	15
0	1	1	1	0	1	2	0	14	1	16
0	1	0	2	0	0	2	0	16	1	19
1	1	1	2	1	1	2		16	1	21
0	1	1	2	0	1	2	0	17	0	17
1	1	1	1	0	1	0	0	17	1	17
1	1	1	2	0	1	2	0	18	1	19
0	1	2	1	0	1	1	0	17	1	18
0	1	1	2	0	1	2	0	16	0	16
1	1	1	2	0	1	2	0	17	1	18
0	1	1	1	0	1	2	0	15	0	15
1	1	2	0	1	1	2		18	1	21
1	1	1	2	1	1	2	1	17	1	22
0	1	1	2	1	1	2	0	22	1	22
1	1	1	1	0	1	2		17	0	17
0	1	1	1	1	1	0	0	18	1	21
0	1	1	1	0	1	2	0	16	0	16
0	1	1	1	0	1	2	0	14	1	15
1	1	1	2	1	1	2	0	17	1	20
1	1	2	1	0	1	2		18	1	19
1	1	0	2	1	0	2	0	23	1	23
0	1	1	2	1	1	2	0	15	1	20
0	1	1	2	0	1	0		15	1	15
1	1	1	1	0	1	2	0	15	1	16
0	1	0	2	1	0	2		19	1	21
0	1	1	2	0	1	2	0	15	1	15
1	1	1	2	1	1	2	1	18	1	21
0	1	1	1	0	1	2	0	17	0	17
1	1	1	2	0	1	2		17	1	17
1	1	1	2	1	1	2	1	18	1	24
0	1	1	1	0	1	2		10	1	17
0	1	1	1	0	1	2	0	15	1	18
1	1	1	2	1	1	2	1	16	1	23
0	1	2	1	1	1	2	0	18	1	21
0	1	1	2	1	1	2	1	18	1	21
0	1	1	1	0	1	2	0	15	1	19
0	1	1	1	0	1	0	0	15	0	15
0	1	2	1	1	1	2	0	20	1	20
1	1	2	1	0	1	2	0	17	0	17
1	1	0	2	1	0	2	0	15	1	24
0	1	1	2	0	1	2		14	1	17
0	1	0	2	0	0	2	0	17	1	17
1	1	0	0	1	0	2		16	1	21
0	1	1	2	0	1	2	1	17	1	19
1	1	1	1	0	1	2		17	0	17
0	1	1	2	0	1	2	0	16	1	19
0	1	1	1	0	1	2	0	15	1	16
1	1	1	0	0	1	2		16	1	19
0	1	2	2	1	1	1	0	16	1	22
1	1	1	1	0	1	2	0	17	0	17
1	1	1	0	1	1	2	1	16	1	20
1	1	2	1	0	1	2	0	16	1	18
1	1	2	1	0	1	2	0	16	0	16
1	1	0	2	1	0	2	1	18	1	21
1	1	1	2	1	1	2	1	17	1	22
1	1	1	2	1	1	2	1	12	1	24
0	1	1	2	0	1	2	0	14	1	15
0	1	1	1	0	1	2	0	15	1	15
1	1	1	2	0	1	2	0	16	1	18
1	1	2	2	1	1	2		17	1	21
0	1	1	2	1	1	2		14	1	20
0	1	1	2	0	1	2	0	18	1	19
0	1	1	1	0	1	2	0	15	0	15
0	1	1	2	0	1	2	0	17	1	19
0	1	1	1	0	1	2	0	19	0	19
0	1	1	1	0	1	2	0	17	0	17
1	1	0	2	1	0	2	0	18	1	22
0	1	0	2	1	0	1	0	14	1	20
1	1	1	0	0	1	2		19	1	19
0	1	2	1	0	1	2		15	0	15
0	1	2	2	1	1	2	2	19	1	23
0	1	1	2	0	1	2	0	15	1	19
1	1	1	0	1	1	2		16	1	20
0	1	1	2	1	1	2	0	16	1	23
0	1	1	1	0	1	2	0	15	0	15
0	1	1	2	1	1	2	1	15	1	20
0	1	1	1	0	1	2	0	17	0	17
1	1	1	2	0	1	2	1	15	1	19
0	1	2	1	1	1	2	0	20	1	24
0	1	2	1	0	1	2	0	19	1	19
1	1	1	2	0	1	2		15	1	18
0	1	1	1	0	1	2	0	16	0	16
1	1	1	0	1	1	2	1	18	1	24
1	1	1	0	0	1	2	0	16	1	17
1	1	1	2	1	1	2		16	1	20
1	1	1	1	0	1	2		16	0	16
0	1	1	2	1	1	2		18	1	22
0	1	1	2	1	1	2		21	1	21
0	1	1	2	1	1	2	0	18	1	20
0	1	1	1	0	1	2	0	15	0	15
0	1	2	2	1	1	2	0	14	1	24
0	1	1	2	1	1	2	0	12	1	22
1	1	1	1	0	1	2	0	15	1	17
0	1	1	2	1	1	2	0	21	0	21
0	1	1	2	0	1	2	0	15	0	15
0	1	1	1	0	1	2	0	18	0	18
1	1	1	0	1	1	2	2	16	1	23
1	1	1	1	0	1	2	0	16	1	16
1	1	1	2	1	1	2	1	15	1	23
0	1	1	2	0	1	2	0	16	1	17
1	1	2	1	0	1	2	0	16	0	16
0	1	2	1	1	1	2		18	1	23
1	1	1	1	0	1	2	0	16	0	16
0	1	1	1	0	1	2	0	17	0	17
1	1	1	2	0	1	2	0	18	0	18
0	1	1	2	1	1	2	0	19	1	22
0	1	1	1	0	1	2	0	19	0	19
1	1	1	0	1	1	2	1	16	1	22
0	1	1	2	1	1	2	0	18	1	21
0	1	0	2	0	0	2	0	17	1	19
0	1	1	1	0	1	2		14	1	17
1	1	1	2	1	1	2	2	16	1	21
0	1	0	2	1	0	2	0	17	1	24
1	1	1	2	1	1	2	0	16	1	22
1	1	1	0	1	1	2		18	1	21
0	1	1	1	0	1	2	0	18	1	18
0	1	1	2	0	1	2	2	16	0	16
0	1	0	2	0	0	2	0	18	0	18
0	1	1	2	1	1	2	0	18	1	20
1	1	1	2	0	1	2		12	1	19
0	1	1	1	0	1	2	0	17	0	17
0	1	1	2	1	1	2	0	20	1	21
1	1	1	1	0	1	2	0	15	0	15
1	1	1	1	0	1	2	0	16	1	17
0	1	1	1	0	1	2	0	19	0	19
1	1	1	2	0	1	2	0	15	0	15
0	1	1	2	0	1	2	1	17	1	19
0	1	0	0	0	0	2	0	16	0	16
1	1	2	2	1	1	2	0	13	1	21
0	1	1	1	0	1	2	0	14	1	16
1	1	1	2	1	1	2		24	1	24
0	1	1	2	1	1	2	1	16	1	23
0	1	1	2	1	1	1	0	16	1	20
0	1	2	1	0	1	2		17	0	17
1	1	1	1	0	1	2		16	0	16
1	1	2	1	0	1	2	0	17	0	17
1	1	1	1	0	1	2	0	16	0	16
0	1	0	2	0	0	2	0	18	1	19
1	1	1	1	0	1	2	0	16	0	16
1	1	1	1	0	1	2		15	0	15
0	1	1	1	0	1	2	0	15	0	15
1	1	1	2	1	1	2	1	18	1	21
1	1	1	1	0	1	2	0	17	0	17
1	1	1	1	0	1	2	0	16	1	17
1	1	0	2	1	0	2		16	1	20
1	1	1	0	0	1	2		19	1	19
0	1	2	1	1	1	2	0	15	1	21
0	1	1	1	0	1	2	0	17	1	18
0	1	1	2	0	1	0	0	14	1	18
0	1	0	2	1	0	2		19	1	22
1	1	1	2	0	1	2		15	1	19
1	1	0	2	0	0	2		19	1	19
0	1	1	2	1	1	2	1	16	1	23
1	1	1	1	0	1	2	0	15	0	15
1	1	1	2	1	1	2		15	1	20
0	1	0	2	1	0	0	1	15	1	24
1	1	0	2	1	0	2		15	1	20
1	1	1	1	0	1	2		15	0	15
1	1	1	1	0	1	2	0	16	0	16
0	1	1	2	1	1	2	1	18	1	21
1	1	2	2	1	1	2	0	16	1	21
1	1	1	0	1	1	2		18	1	24
1	1	1	2	1	1	2	1	15	1	23
0	1	2	2	0	1	2	0	12	1	19
1	1	0	2	1	0	2		16	1	22
0	1	1	2	1	1	2	1	19	1	22
0	1	0	2	0	0	0	0	17	1	17
1	1	1	2	1	1	2	1	18	1	20
0	1	0	2	0	0	2	0	12	1	19
0	1	1	2	0	1	0	0	16	1	17
0	1	0	2	0	0	0	0	16	1	19
1	1	1	1	0	1	2	0	15	0	15
1	1	1	2	0	1	2	0	15	0	15
0	1	1	1	0	1	2	0	19	1	19
0	1	1	1	0	1	2	0	13	1	17
0	1	1	1	0	1	2	0	18	0	18
1	1	1	1	0	1	2	0	16	0	16
0	1	0	2	1	0	2	1	16	1	24
1	1	1	1	0	1	2	0	16	0	16
0	1	1	2	0	1	0		19	1	19
0	1	1	2	1	1	2	0	18	1	21
0	1	1	2	0	1	2	0	18	1	18
0	1	1	2	0	1	2		15	1	16
1	1	0	2	1	0	2	1	20	1	22
0	1	1	2	0	1	0		17	1	17
0	1	1	1	0	1	2	0	16	1	18
0	1	1	1	0	1	2	0	16	0	16
1	1	2	1	0	1	2	0	18	0	18
1	1	1	1	0	1	2		15	0	15
0	1	1	1	1	1	2	0	19	1	21
1	1	1	1	0	1	2	0	19	0	19
0	1	1	2	1	1	1	0	17	1	22
1	1	1	2	1	1	2	1	18	1	24
1	1	0	0	0	0	2	0	17	0	17
0	1	1	2	0	1	2	0	19	0	19
0	1	1	2	0	1	2		18	0	18
0	1	0	2	0	0	2	0	13	1	19
0	1	1	1	0	1	2		16	0	16
1	1	1	1	0	1	2		16	0	16
1	1	1	2	0	1	2	2	15	1	19
1	1	1	2	1	1	2	2	15	1	21
0	1	1	1	0	1	2	0	16	0	16
1	1	2	2	0	1	2		18	1	19
1	1	1	2	1	1	2	1	20	1	23
1	1	1	1	0	1	2		15	0	15
1	1	1	0	1	1	2	1	17	1	21
1	1	2	1	0	1	2	0	16	1	17
0	1	1	2	1	1	2	0	21	1	23
1	1	2	2	0	1	2	0	19	1	19
1	1	1	2	0	1	2	0	14	1	17
1	0	2	1	0	1	2	1	15	1	17
1	1	1	0	1	1	2		18	1	21
0	1	1	1	0	1	2	0	13	1	16
1	1	1	0	1	1	1	1	22	1	22
1	1	1	1	0	1	2		15	0	15
0	1	0	2	0	0	2	1	15	1	19
0	1	2	2	1	1	1	0	17	1	20
1	1	0	2	1	0	0	1	15	1	24
1	1	1	2	1	1	2	1	16	1	21
0	1	1	2	1	1	2	0	14	1	23
0	1	1	1	0	1	2	0	18	0	18
1	1	1	1	0	1	2		15	0	15
1	1	0	2	1	0	2	1	19	1	24
0	1	1	2	0	1	0	0	17	1	19
1	1	1	2	0	1	2		16	1	18
0	1	0	2	0	0	2	0	15	1	18
1	1	1	1	0	1	2		16	1	15
0	1	1	2	1	1	0	0	10	1	21
0	1	1	2	1	1	2	1	20	1	21
1	1	1	1	0	1	2	0	16	0	16
1	1	1	1	0	1	2	0	15	1	15
0	1	0	2	0	0	2		16	1	17
0	1	2	1	0	1	2	0	15	1	18
1	1	1	1	0	1	2	0	15	0	15
0	1	0	2	0	0	2	0	15	1	15
0	1	1	2	1	1	2	0	19	1	23
1	1	1	2	1	1	2		15	1	20
1	1	1	2	0	1	2	0	16	1	18
0	1	1	1	0	1	2	0	13	1	15
0	1	1	1	0	1	2	0	14	1	18
0	1	1	1	0	1	2	0	16	0	16
0	1	1	1	0	1	2	0	15	0	15
0	1	1	1	0	1	2	0	17	0	17
0	1	1	1	0	1	2	0	15	0	15
1	1	1	1	0	1	2	0	15	0	15
1	1	1	1	0	1	2		16	0	16
0	1	1	2	0	1	2	0	16	1	19
1	1	1	2	1	1	2	2	19	1	21
0	1	2	2	1	1	2		18	1	24
1	1	1	2	1	1	2		16	1	24
1	1	0	0	1	0	2		15	1	20
0	1	1	2	1	1	2	0	16	1	23
1	1	1	2	1	1	2		16	1	24
0	1	1	2	1	1	0	0	16	1	23
1	1	1	1	0	1	2		16	1	15
1	1	0	2	1	0	0	1	23	1	23
1	1	1	2	1	1	2		23	1	23
1	1	1	2	0	1	2		18	1	18
0	1	1	2	0	1	2		15	0	15
0	1	1	2	0	1	2	0	15	1	18
0	1	1	2	0	1	2	0	15	0	15
0	0	2	1	1	1	2	0	15	1	21
0	1	2	1	0	1	2	0	15	1	18
1	1	1	1	0	1	2	0	15	0	15
1	1	1	1	0	1	2	0	15	1	17
1	1	1	2	1	1	2	1	17	1	24
0	1	1	2	0	1	2		15	1	16
1	1	2	1	0	1	2	0	16	0	16
0	1	2	1	0	1	2	0	15	0	15
1	1	1	2	1	1	2	1	18	1	24
0	1	1	2	1	1	2	0	18	1	20
1	1	1	1	0	1	2	0	15	0	15
1	1	1	2	1	1	2	1	18	1	21
1	1	2	0	0	1	2	1	16	1	18
1	1	2	1	0	1	2	0	16	1	17
0	1	1	2	0	1	2		17	1	18
0	1	1	2	1	1	2	0	18	1	20
0	1	1	1	0	1	2	0	17	0	17
1	1	1	0	1	1	2		17	1	22
1	1	1	1	0	1	2	0	16	0	16
1	1	1	2	0	1	2		19	1	19
1	1	1	2	1	1	2		16	1	24
0	1	1	2	1	1	2	1	22	1	22
0	1	0	2	0	0	2	0	19	0	19
1	1	1	1	0	1	2		15	0	15
0	1	1	1	0	1	2		15	0	15
1	1	1	2	0	1	2	1	16	1	16
1	1	1	2	0	1	2	0	15	1	18
1	1	1	2	1	1	2	1	20	1	20
1	1	0	2	1	0	2		16	1	20
0	1	2	2	1	1	2	0	20	1	23
0	1	1	1	0	1	2	0	17	0	17
0	1	1	1	0	1	2	0	17	0	17
0	1	2	1	1	1	2	1	20	1	23
0	1	1	2	1	1	2		16	1	22
1	1	1	2	0	1	2	0	19	1	19
1	1	1	2	0	1	2	0	16	1	17
1	1	1	2	1	1	2	1	17	1	22
0	1	0	2	1	0	2	1	15	1	23
0	1	1	1	1	1	2	0	15	1	21
0	1	1	1	1	1	2	0	20	0	20
0	1	1	2	0	1	2	0	16	1	18
0	1	1	1	0	1	0	0	17	1	17
0	1	1	1	0	1	2	0	14	1	15
1	1	1	2	1	1	2	1	17	1	22
0	0	0	2	1	0	2	1	14	1	21
1	1	1	1	0	1	2	0	16	0	16
0	1	1	1	0	1	2	0	15	1	17
0	1	1	2	1	1	2	0	15	1	22
1	1	1	1	0	1	2		15	0	15
1	1	2	1	0	1	2	0	16	0	16
0	1	1	2	1	1	2	0	15	1	23
1	1	1	1	1	1	2	0	22	0	22
1	1	1	1	0	1	2	0	16	0	16
0	1	1	2	1	1	2	0	16	1	21
0	1	1	1	0	1	2	0	16	0	16
0	1	2	2	0	1	2	0	16	1	19
1	1	1	1	0	1	2	0	15	0	15
0	1	1	2	1	1	2	0	19	1	21
1	1	1	1	0	1	2	0	16	0	16
0	1	1	2	1	1	2		15	1	24
0	1	0	2	1	0	2	0	22	0	22
1	1	1	1	0	1	2	0	15	0	15
1	1	2	1	0	1	2	0	17	0	17
1	1	1	1	0	1	2		15	0	15
1	1	0	2	1	0	2	1	13	1	22
1	1	0	2	1	0	2	1	15	1	23
1	1	2	1	0	1	2	0	15	0	15
1	1	0	2	1	0	2	0	24	1	24
1	1	2	1	1	1	2	0	19	1	20
1	1	1	1	0	1	2	0	15	0	15
0	1	1	2	0	1	2	0	16	1	17
0	1	1	2	1	1	2	0	15	1	24
1	1	1	2	1	1	2	0	22	1	22
1	1	2	1	0	1	2	0	16	1	19
0	1	1	1	0	1	2	0	15	0	15
1	1	1	2	0	1	2	0	15	0	15
1	1	1	2	1	1	2		18	1	22
0	1	1	2	0	1	2	1	16	1	19
0	1	1	1	0	1	2	0	15	1	17
1	1	1	1	0	1	2		15	0	15
0	1	1	2	1	1	2	0	17	1	21
1	1	0	2	0	0	2		18	1	19
0	1	0	0	0	0	2	0	14	1	17
0	1	0	2	1	0	0	0	17	1	21
1	1	1	2	1	1	2		17	1	21
1	1	0	2	1	0	2	1	17	1	24
1	1	0	2	1	0	2	1	21	1	23
0	0	2	1	1	1	2	0	15	1	20
1	1	2	1	0	1	2	0	17	0	17
1	1	2	1	0	1	2	0	15	0	15
0	1	0	2	0	0	0	0	19	0	19
0	1	1	2	1	1	2	0	14	1	24
0	1	1	2	1	1	2	0	17	1	21
0	1	1	1	0	1	2	0	16	0	16
0	1	1	1	0	1	0	0	18	0	18
0	1	1	1	0	1	0	0	15	0	15
1	1	1	1	0	1	2	0	15	0	15
1	1	2	1	1	1	2	0	20	1	20
0	1	1	1	0	1	0		16	0	16
1	1	1	2	0	1	2		17	1	19
1	0	1	2	1	1	2		15	1	20
1	1	1	1	0	1	0		17	0	17
0	1	0	2	0	0	2	0	19	0	19
1	1	0	2	0	0	2	1	10	1	15
0	1	1	1	0	1	2	0	19	0	19
1	1	2	1	0	1	2	0	18	0	18
0	1	2	1	1	1	2	0	18	1	23
1	1	1	2	1	1	2		19	1	21
0	1	1	1	0	1	2	0	14	1	16
0	1	1	1	0	1	2	0	19	0	19
1	1	1	1	0	1	2		15	0	15
1	1	0	2	1	0	2	0	16	1	20
0	1	1	1	0	1	2	0	19	0	19
0	1	1	2	1	1	2		16	1	21
0	1	1	2	1	1	2	1	23	0	23
0	1	1	1	0	1	2	0	18	0	18
1	1	1	1	0	1	2	0	14	1	16
1	1	1	1	0	1	2	0	16	0	16
0	1	1	1	0	1	0	0	17	0	17
0	1	1	1	0	1	2		15	0	15
1	1	2	1	0	1	2	0	17	0	17
0	1	1	1	0	1	2	0	16	0	16
1	1	2	1	0	1	2	0	16	1	19
1	1	1	2	1	1	2		18	1	23
1	1	1	1	0	1	2	0	17	0	17
0	1	1	1	0	1	2	0	15	1	16
0	1	1	2	0	1	2	0	15	1	15
1	1	2	1	0	1	2		14	1	15
1	1	2	2	1	1	2		20	1	23
0	1	2	2	0	1	2	0	16	1	16
1	1	2	1	0	1	2	0	19	0	19
1	1	1	1	0	1	2	0	16	1	17
0	1	2	1	1	1	2	0	15	1	21
1	1	1	2	1	1	2		17	1	24
1	1	2	2	1	1	2		17	1	20
1	1	2	2	1	1	1		20	1	21
0	1	1	2	0	1	2		15	1	19
1	1	1	0	0	1	2		15	1	18
1	1	0	2	1	0	2		23	1	23
1	1	1	2	1	1	2		20	1	22
0	1	2	2	0	1	2		15	1	15
1	1	1	2	1	1	2	1	18	1	22
0	1	2	2	0	1	2	0	17	1	17
0	1	2	1	0	1	2	0	17	0	17
0	1	2	2	1	1	2	0	18	1	20
1	1	2	1	0	1	2	0	18	1	18
1	1	2	1	0	1	2	0	15	0	15
0	1	2	2	1	1	2	0	16	1	21
1	1	1	1	0	1	2	0	15	0	15
0	1	0	0	0	0	2		16	0	16
0	1	2	2	1	1	2		18	1	23
1	1	1	0	1	1	2	2	18	1	20
1	1	2	1	0	1	2		18	0	18
1	1	2	2	0	1	2		16	1	17
1	1	1	2	1	1	2		17	1	23
0	1	2	1	0	1	2	0	18	1	18
0	1	1	2	0	1	2	2	16	1	19
1	1	2	1	0	1	2	0	15	0	15
0	1	1	2	0	1	2	0	17	1	18
1	1	1	1	0	1	2	0	16	0	16
1	1	0	2	1	0	2	0	15	1	22
1	1	1	0	0	1	2		15	1	16
0	1	2	2	0	1	2		16	1	19
1	1	2	1	0	1	2	0	16	1	18
0	1	2	1	0	1	2	0	17	0	17
0	1	1	2	0	1	2		15	1	19
0	1	2	1	1	1	1		21	1	22
0	1	2	1	0	1	2	0	14	1	19
1	1	1	1	0	1	2	0	15	0	15
1	1	1	2	0	1	2	1	14	1	16
0	1	1	2	1	1	2	1	16	1	24
1	1	1	1	0	1	2	0	15	1	16
1	1	2	1	0	1	2	0	14	1	17
0	1	2	1	0	1	2	0	15	0	15
1	1	2	2	0	1	2	0	15	1	15
1	1	2	1	0	1	2	0	17	0	17
1	1	1	1	0	1	2	0	15	0	15
0	1	2	1	1	1	2	0	20	0	20
0	1	1	1	0	1	2	0	15	1	16
1	1	2	1	0	1	2	0	15	0	15
1	1	1	2	1	1	2	1	17	1	24
0	1	2	2	1	1	2	0	18	1	20
0	1	1	1	0	1	2	0	15	0	15
0	1	1	1	0	1	2	0	15	0	15
0	1	2	2	1	1	2	0	19	1	22
0	1	1	2	0	1	2	0	15	1	19
0	1	1	2	1	1	2	1	17	1	21
1	1	2	1	0	1	2		12	1	17
1	1	1	0	1	1	2	0	20	1	24
0	1	1	2	1	1	2	1	16	1	22
1	1	0	2	0	0	2	2	18	1	19
1	1	1	1	0	1	2	0	16	0	16
0	1	2	2	0	1	2		15	1	15
1	1	1	2	0	1	2	1	13	1	17
1	1	1	0	1	1	2		15	1	21
0	1	2	1	0	1	2		15	0	15
0	1	1	2	0	1	2		15	1	16
0	1	0	2	0	0	2	0	15	0	15
1	1	0	2	0	0	2		16	1	19
0	1	1	2	0	1	2	1	15	1	19
0	1	1	2	0	1	2	0	16	1	17
0	1	2	2	0	1	2	0	16	1	19
0	1	1	1	0	1	2	0	15	0	15
0	1	0	2	1	0	2	0	16	1	22
1	1	1	1	0	1	2		15	1	16
1	1	1	2	1	1	2	1	17	1	20
0	1	1	2	0	1	2	0	16	1	17
0	1	2	1	0	1	2	0	15	1	18
1	1	2	2	1	1	2		14	1	21
1	1	2	1	0	1	2	0	17	1	18
0	1	1	2	1	1	2	1	16	1	24
1	1	1	0	0	1	2	1	15	1	17
1	1	1	2	0	1	2		19	1	19
1	1	2	1	0	1	2		18	1	19
0	1	2	2	0	1	2	0	16	1	17
1	1	1	0	0	1	2	1	15	1	16
0	1	1	2	0	1	2	0	17	0	17
1	1	1	2	0	1	2		15	0	15
1	1	1	2	1	1	2		18	1	21
1	1	1	1	0	1	2	0	15	0	15
0	1	1	2	1	1	2	1	17	1	24
0	1	1	2	0	1	2		16	1	16
1	1	1	2	0	1	2	0	15	1	19
0	1	2	1	0	1	2	0	17	1	19
1	1	1	2	1	1	2		15	1	21
1	1	2	0	0	1	2		15	1	19
0	1	2	1	0	1	2		14	1	15
0	1	1	1	1	1	2		20	0	20
1	1	1	2	1	1	1	1	17	1	23
0	1	1	2	0	1	2	0	15	1	15
0	1	1	1	0	1	2	0	16	0	16
1	1	1	1	0	1	2		15	0	15
0	1	1	2	0	1	2	0	15	1	17
1	1	2	2	0	1	2	0	15	1	15
1	1	1	0	0	1	2	1	17	1	19
0	1	1	1	0	1	2	0	17	0	17
1	1	2	1	0	1	2	0	18	1	19
1	1	1	1	0	1	2	0	13	1	17
0	1	2	2	1	1	2		17	1	23
0	1	1	1	1	1	1	0	20	0	20
0	1	1	2	1	1	2	1	17	1	23
1	1	2	1	0	1	2	0	18	1	18
0	1	1	1	0	1	2	0	18	1	18
1	1	1	1	0	1	2	0	16	0	16
1	1	1	2	1	1	2	1	20	1	21
1	1	1	2	1	1	2	1	16	1	20
0	1	2	2	0	1	2	0	16	1	17
1	1	1	0	0	1	2	1	15	1	19
1	1	1	2	0	1	2		17	1	19
1	1	1	0	1	1	2	1	17	1	20
1	1	0	0	0	0	2	1	16	1	19
1	1	1	2	1	1	2	1	15	1	22
1	1	2	1	1	1	1		18	1	21
0	1	1	1	0	1	1	0	17	1	18
0	1	1	1	0	1	1		15	0	15
0	1	1	1	0	1	2	0	15	1	16
0	1	1	2	1	1	2	0	15	1	21
0	1	1	1	0	1	2	0	15	1	16
0	1	1	1	0	1	2		16	1	16
0	1	1	2	0	1	2		15	1	16
0	0	2	1	1	1	2	0	18	1	20
0	1	2	1	0	1	2	0	16	1	16
0	1	2	1	0	1	2	0	15	1	16
1	1	2	2	1	1	1	1	16	1	24
1	1	1	0	1	1	1		18	1	20
1	1	1	2	1	1	1	1	17	1	24
1	1	1	2	1	1	1	1	17	1	23
1	1	1	2	1	1	2	1	20	1	22
1	1	1	2	1	1	2	1	16	1	20
1	1	0	2	1	0	2		14	1	21
1	1	2	1	0	1	2		18	0	18
1	1	1	1	0	1	1	0	15	0	15
0	1	2	1	0	1	1	0	17	0	17
0	1	1	2	0	1	2	0	15	1	15
1	1	2	1	0	1	2	0	14	1	16
1	1	2	1	0	1	2	0	15	0	15
0	1	1	2	0	1	1	0	15	1	15
1	1	1	1	0	1	2	0	18	0	18
0	1	1	2	0	1	2	0	15	1	17
0	1	1	1	0	1	2	0	15	0	15
0	1	1	2	1	1	1	0	19	1	22
1	1	1	0	0	1	1	0	15	1	19
1	1	1	0	1	1	0	1	17	1	21
1	1	1	2	1	1	2		24	1	24
0	1	2	1	0	1	1	0	16	1	19
0	1	2	1	1	1	2	0	16	1	20
1	1	2	2	0	1	2	0	15	1	15
0	1	1	1	0	1	2	0	15	0	15
0	1	1	2	1	1	2	0	18	1	23
0	1	1	2	0	1	2	0	16	1	16
1	1	1	2	1	1	2	1	17	1	21
1	1	2	1	0	1	2	0	19	0	19
1	1	2	1	0	1	2	0	17	1	19
0	1	2	2	0	1	2	0	15	1	17
0	1	1	2	0	1	2	0	15	1	16
1	1	1	2	1	1	2	1	17	1	20
1	1	2	1	0	1	2	0	18	0	18
1	1	2	1	1	1	2	0	20	1	20
0	1	2	1	1	1	2	0	19	1	24
1	1	2	0	1	1	2	0	20	1	22
1	1	1	2	1	1	2		18	1	23
0	1	1	2	0	1	2	0	16	1	16
0	1	1	2	1	1	2	0	15	1	24
1	1	2	1	1	1	2		18	1	20
1	1	1	2	1	1	2		15	1	20
1	1	1	0	1	1	2		14	1	22
0	1	1	2	0	1	1	0	16	1	19
1	1	2	2	1	1	2	0	19	1	21
0	1	2	2	1	1	2	0	20	1	20
0	1	1	2	0	1	2	0	15	1	15
0	1	1	2	1	1	2		15	1	20
0	1	1	2	0	1	1		15	0	15
0	1	2	1	0	1	2	0	17	1	17
0	1	1	1	0	1	1	0	16	1	17
1	1	2	1	1	1	2	0	20	0	20
1	1	2	1	0	1	2	0	18	0	18
0	1	1	1	0	1	2	0	19	0	19
0	1	1	1	0	1	1		17	0	17
1	1	1	0	1	1	1		17	1	20
1	1	1	1	0	1	2		15	0	15
1	1	2	2	1	1	2	0	19	1	20
0	1	2	1	0	1	2	0	10	1	17
0	1	2	2	0	1	2	0	16	1	19
0	1	1	2	0	1	2	0	18	1	18
1	1	2	1	0	1	2	0	15	0	15
0	1	1	2	0	1	1	0	16	1	18
0	1	1	1	0	1	2	0	19	0	19
1	1	1	2	1	1	2	1	17	1	22
0	1	1	2	1	1	2	1	16	1	23
1	1	0	2	0	0	2	1	15	1	17
1	1	0	0	1	0	2		15	1	22
0	1	1	1	0	1	2	0	17	0	17
0	1	1	1	0	1	2	0	15	1	15
0	1	1	1	0	1	2	0	14	1	15
1	1	2	1	0	1	2	0	15	0	15
1	1	2	1	0	1	2	0	14	1	15
0	1	2	1	0	1	2	0	14	1	16
0	1	2	1	0	1	2		14	1	15
1	1	2	1	0	1	2	0	19	0	19
0	1	1	1	0	1	2	0	15	0	15
0	1	1	1	0	1	2	0	18	0	18
0	1	1	2	1	1	2	0	18	1	21
1	1	2	1	0	1	2		16	0	16
0	1	1	2	1	1	2	0	15	1	24
0	1	1	2	0	1	2		16	1	19
1	1	1	0	1	1	2	0	16	1	23
1	1	1	0	0	1	2		16	1	17
1	1	1	1	0	1	2	0	14	1	15
1	1	2	1	0	1	2	0	15	0	15
1	1	2	1	1	1	2	0	18	1	20
0	1	2	2	1	1	2	0	17	1	20
1	1	2	1	0	1	2	0	15	0	15
0	1	2	1	1	1	2	0	18	1	22
0	1	1	2	1	1	2	0	16	1	22
1	1	1	0	1	1	2	0	17	1	21
1	1	1	2	1	1	1	1	18	1	22
1	1	1	0	0	1	2	0	18	1	19
0	1	1	1	0	1	2	0	13	1	15
0	1	2	1	0	1	2	0	15	1	18
0	1	1	1	0	1	2	0	14	1	16
1	1	1	2	1	1	2	2	18	1	21
0	1	2	1	0	1	2	0	14	1	18
1	1	1	2	1	1	2		19	1	20
1	1	1	1	0	1	2	0	10	1	15
1	1	1	2	1	1	2	0	18	1	22
0	1	2	2	0	1	2	0	16	1	16
0	1	1	2	0	1	2	0	15	1	15
1	1	1	1	0	1	2	0	16	0	16
1	1	1	2	1	1	2	1	18	1	23
1	1	1	2	1	1	2	1	18	1	24
0	1	1	2	1	1	2	0	17	1	24
1	1	2	2	0	1	2		15	1	15
1	1	2	1	0	1	2	0	15	0	15
0	1	2	1	0	1	2	0	14	1	18
1	1	1	2	1	1	2		16	1	22
1	1	1	2	1	1	2	1	20	1	20
0	1	1	2	1	1	2	0	18	1	21
1	1	1	1	0	1	2	0	15	1	19
0	1	2	1	0	1	2	0	16	0	16
1	1	1	1	0	1	2	0	16	0	16
0	1	1	2	0	1	2	0	15	1	18
1	1	1	1	0	1	2	0	15	0	15
0	1	2	1	0	1	2		18	0	18
1	1	1	2	0	1	2	1	16	1	19
1	1	1	2	0	1	2		14	1	18
0	1	1	2	0	1	2	0	15	1	15
0	1	2	2	1	1	2	1	17	1	22
0	1	2	1	0	1	2	0	15	1	19
0	1	1	2	0	1	2		15	1	16
0	1	2	1	0	1	2	0	14	1	16
0	1	2	1	1	1	2	0	20	0	20
0	1	2	2	1	1	2	0	16	1	20
0	1	1	1	0	1	2	0	16	0	16
1	1	1	1	0	1	2	0	15	1	15
0	1	1	1	0	1	2	0	17	0	17
1	1	1	1	0	1	2	0	12	1	15
1	1	1	2	0	1	2	0	15	1	17
0	1	1	1	0	1	2		15	0	15
0	1	1	1	0	1	2	0	12	1	15
1	1	1	1	0	1	2	0	16	0	16
0	1	1	2	1	1	2	0	17	1	21
1	1	1	2	1	1	2	0	18	1	24
1	1	1	1	0	1	2	0	15	0	15
0	1	2	2	1	1	2		17	1	22
1	1	1	2	0	1	2		17	1	19
0	1	2	1	0	1	2	0	17	1	19
0	1	1	1	0	1	2	0	15	0	15
0	1	2	1	0	1	1	0	15	1	17
0	1	1	2	0	1	2	0	16	1	18
0	1	2	1	0	1	2	0	14	1	17
1	1	2	1	0	1	2		15	0	15
0	1	1	2	0	1	2	0	16	1	17
1	1	1	2	1	1	2		18	1	23
0	1	1	2	0	1	2	0	17	1	17
1	1	1	1	0	1	2		17	0	17
1	1	1	2	0	1	2		15	1	18
1	1	2	1	0	1	2	0	17	1	19
0	1	2	1	0	1	2	0	16	0	16
1	1	1	1	0	1	2	0	15	0	15
1	1	2	1	0	1	2	0	18	0	18
1	1	1	1	0	1	2	0	19	0	19
0	1	2	1	0	1	2	0	18	1	19
1	1	1	2	1	1	2		15	1	23
0	1	2	1	1	1	2	0	18	1	21
1	1	1	1	0	1	2	0	14	1	15
0	1	2	1	1	1	2	0	15	1	20
0	1	1	2	0	1	2	0	16	1	18
1	1	1	1	0	1	2	0	15	0	15
0	1	1	1	0	1	2	0	17	0	17
0	1	2	2	1	1	2	0	18	1	22
0	1	2	1	0	1	2	0	16	0	16
0	1	0	2	0	1	2		16	0	16
1	1	2	1	0	1	2		16	1	18
1	1	1	0	1	1	2		15	1	22
1	1	0	0	1	0	2		10	1	20
0	1	2	1	1	1	2	0	15	1	20
0	1	1	1	0	1	2	0	15	0	15
0	0	2	2	0	1	2	0	16	1	19
1	1	1	2	1	1	2	1	18	1	24
1	1	1	1	0	1	2	0	14	1	19
1	1	2	2	0	1	2		15	1	15
1	1	2	1	0	1	2		14	1	15
0	1	2	2	0	1	2	0	16	1	18
0	1	1	2	0	1	2	0	15	1	15
1	1	2	1	0	1	2		15	0	15
0	1	1	1	0	1	2	0	16	0	16
1	1	1	2	1	1	2	0	18	1	22
0	1	2	2	1	1	2		18	1	21
1	1	2	1	0	1	2		15	1	16
1	1	2	1	0	1	2		16	0	16
1	1	2	1	0	1	2		15	0	15
0	1	1	1	0	1	2	0	15	1	17
0	1	2	2	1	1	2	0	17	1	21
0	1	2	2	1	1	2	0	16	1	23
1	1	0	2	1	0	0	0	20	0	20
1	1	0	2	0	0	2	0	15	1	18
1	1	2	1	0	1	2	0	18	1	19
1	1	2	1	0	1	2	0	16	0	16
0	1	1	2	0	1	2	0	16	1	17
1	1	1	1	0	1	2	0	15	0	15
0	1	1	2	0	1	2	0	16	1	17
0	1	1	2	1	1	2	0	16	1	22
0	1	1	1	0	1	2	0	15	0	15
0	1	2	1	1	1	2	0	16	1	20
0	1	2	1	1	1	2	0	16	1	20
0	1	2	2	1	1	2		17	1	21
1	1	0	0	1	0	2	1	16	1	24
0	1	2	1	0	1	2	0	16	0	16
1	1	2	2	0	1	2	0	15	1	15
0	1	1	2	0	1	2		16	1	17
0	1	1	2	0	1	2	0	16	0	16
1	1	1	2	1	1	2	1	20	1	24
1	1	1	1	0	1	2	0	15	0	15
1	1	1	2	1	1	2	1	17	1	22
0	1	2	1	0	1	2	0	19	1	19
0	1	2	1	1	1	2	0	16	1	21
0	1	2	1	0	1	2	0	16	0	16
1	1	2	1	0	1	2	0	13	1	15
1	1	1	2	1	1	2	0	19	1	20
0	1	2	1	0	1	2	0	18	0	18
1	1	1	0	1	1	2		19	1	22
1	1	2	1	0	1	2	0	18	1	19
0	1	1	1	0	1	2	0	15	1	17
1	1	1	1	0	1	2	0	19	0	19
0	1	2	1	0	1	2	0	17	0	17
1	1	1	2	0	1	2		17	1	18
1	1	2	1	0	1	2	0	16	1	19
0	1	1	1	0	1	2		17	0	17
1	0	0	0	1	0	2	1	16	1	21
1	1	1	1	0	1	2	0	15	0	15
0	1	2	1	1	1	2		22	1	22
0	1	1	1	0	1	2	0	18	0	18
0	1	1	1	0	1	2	0	16	0	16
0	1	1	2	0	1	2	0	15	1	15
0	1	2	1	0	1	2	0	15	0	15
0	1	2	2	0	1	2	0	15	1	15
0	1	2	2	0	1	2	0	15	1	19
0	1	2	1	0	1	2	0	15	0	15
1	1	1	0	1	1	2	1	17	1	24
1	1	2	1	0	1	2	0	16	0	16
1	1	1	2	1	1	2		15	1	21
0	1	2	1	1	1	2	0	21	0	21
1	1	1	1	0	1	2	0	15	0	15
0	1	1	2	0	1	2	0	15	1	15
1	1	1	0	0	1	2		14	1	18
0	1	1	2	0	1	2	0	16	1	17
0	1	1	1	0	1	2		15	0	15
0	1	2	2	0	1	2	0	16	1	19
0	1	1	2	0	1	2	0	15	1	15
0	1	1	2	1	1	2	0	24	1	24
0	1	1	2	0	1	2	0	16	1	18
1	1	1	2	1	1	2		21	1	21
0	1	2	1	1	1	2	0	17	1	20
1	1	2	1	0	1	2	0	16	1	17
1	1	2	1	0	1	2		15	0	15
1	1	0	2	0	0	2		11	1	17
1	1	1	1	0	1	2	0	16	0	16
1	1	1	2	1	1	2		15	1	24
1	1	2	2	1	1	2		19	1	22
1	1	1	1	0	1	2	0	15	0	15
1	1	1	2	0	1	2	1	15	1	17
1	1	1	2	0	1	2	0	16	1	17
1	1	1	2	1	1	2	1	16	1	23
1	1	1	1	0	1	2		16	0	16
1	1	1	2	0	1	2	0	17	1	18
1	1	2	1	0	1	2	0	15	0	15
0	1	0	2	0	0	2		17	0	17
1	1	1	1	0	1	2	0	15	0	15
0	1	1	2	1	1	2	1	17	1	21
1	0	2	1	0	1	2	0	16	1	16
0	1	2	2	1	1	2	1	17	1	22
0	0	2	2	1	1	1		15	1	21
0	1	2	2	1	1	2	0	16	1	22
1	1	1	1	0	1	2	0	15	0	15
1	1	1	2	1	1	2		18	1	21
1	1	1	0	0	1	2		15	1	19
1	1	1	1	0	1	2		17	0	17
0	1	2	1	0	1	2	0	15	0	15
1	1	1	0	1	1	2	1	15	1	22
1	1	1	2	1	1	2	1	18	1	24
0	1	2	1	1	1	2	0	20	1	20
1	1	1	2	1	1	2		20	1	24
1	1	0	2	0	0	2	0	15	1	18
1	1	1	1	0	1	2	0	15	0	15
1	1	1	2	1	1	2	0	16	1	22
0	1	2	2	0	1	2	0	16	1	17
0	1	1	2	0	1	2	0	15	1	15
1	1	1	1	0	1	2	0	14	1	15
1	1	1	1	0	1	2		15	0	15
1	1	1	1	0	1	2	0	15	0	15
1	1	1	2	1	1	2	1	16	1	21
1	1	0	0	1	0	2	1	21	1	21
1	1	1	0	1	1	2	1	12	1	24
1	1	2	1	0	1	2		17	1	18
0	1	2	1	0	1	2	0	18	0	18
1	1	1	0	0	1	2	0	15	1	18
0	1	1	2	1	1	1		16	1	20
1	1	1	1	0	1	1	0	18	0	18
1	1	1	2	0	1	2		16	1	17
1	1	1	1	0	1	2		15	0	15
0	1	2	1	1	1	2	0	21	0	21
1	1	1	1	0	1	2	0	15	0	15
0	1	2	1	0	1	2	0	19	0	19
0	1	2	1	0	1	2	0	16	1	19
1	1	0	2	1	0	2		17	1	22
0	1	2	1	0	1	2	0	14	1	17
0	1	1	1	0	1	2	0	16	0	16
0	1	1	1	0	1	1	0	15	0	15
0	1	1	2	1	1	2		16	1	24
1	1	2	2	1	1	2	0	16	1	20
1	1	2	1	0	1	2	0	17	1	19
1	1	2	1	0	1	2	0	16	0	16
0	1	1	1	0	1	2		15	0	15
1	1	1	2	1	1	2	1	17	1	23
1	1	2	1	1	1	2		20	1	22
1	1	0	2	0	0	2	1	18	1	19
1	1	0	2	1	0	2	1	15	1	22
1	1	0	0	1	0	2		18	1	20
0	1	2	2	0	1	2	0	16	1	17
1	1	2	1	0	1	2	0	15	1	18
1	1	1	1	0	1	2	0	16	0	16
0	1	1	2	1	1	2	0	21	0	21
1	1	2	1	0	1	2	0	16	1	19
1	1	1	2	1	1	2	1	15	1	24
0	1	2	1	0	1	2	0	16	1	19
0	1	1	2	0	1	2	0	16	1	19
1	1	1	2	1	1	2		20	1	24
1	1	1	0	1	1	2	0	20	1	20
0	1	2	1	0	1	2	0	14	1	17
1	1	1	2	1	1	2	0	20	1	21
1	1	1	1	0	1	1		15	0	15
1	1	1	1	0	1	1	0	15	0	15
0	1	1	1	0	1	2	0	19	0	19
1	1	1	1	0	1	2	0	16	0	16
1	1	1	1	0	1	2		13	1	15
0	1	1	1	1	1	2	0	12	1	20
1	1	1	0	1	1	2	1	22	1	22
1	1	1	2	1	1	2	0	16	1	20
0	1	1	2	0	1	2	0	16	1	16
0	1	1	1	0	1	2	0	16	0	16
1	1	1	2	1	1	2		12	1	23
1	1	2	1	0	1	2	0	15	1	16
0	1	2	1	0	1	2	0	16	0	16
1	1	2	1	0	1	2	0	16	1	17
0	1	1	1	1	1	2	0	20	1	20
0	1	1	1	0	1	2	0	10	1	15
0	1	2	1	0	1	2	0	17	1	18
0	1	2	2	1	1	2	0	16	1	20
1	1	1	1	0	1	2	0	16	0	16
0	1	1	2	0	1	2	0	15	1	16
0	1	1	2	0	1	2	0	15	1	16
0	1	2	2	0	1	2		16	1	19
0	1	1	2	0	1	2	0	16	1	16
1	1	1	2	0	1	2	0	15	0	15
0	1	2	1	1	1	2	0	20	0	20
1	1	1	2	1	1	2	1	18	1	21
0	1	1	1	0	1	2	0	15	1	15
1	1	0	2	1	0	2	1	18	1	24
0	1	1	1	0	1	2		15	1	15
0	1	2	2	0	1	2	0	16	1	17
0	1	1	1	0	1	1	0	16	0	16
1	1	2	1	0	1	2	0	16	0	16
0	1	2	1	0	1	1	0	15	1	18
1	0	1	2	1	1	2		19	1	23
1	1	1	2	1	1	2		16	1	24
0	1	1	2	0	1	2	0	15	1	15
1	1	1	0	1	1	1		19	1	22
1	1	2	1	0	1	2	0	17	0	17
0	1	2	1	1	1	2	0	15	1	23
1	1	0	2	1	0	2	1	17	1	24
0	1	2	2	1	1	1		15	1	21
1	1	1	2	1	1	1		18	1	21
0	1	1	2	1	1	1	0	15	1	20
0	0	2	2	1	1	2	1	17	1	24
1	1	1	2	1	1	2	1	17	1	22
1	1	1	2	0	1	1		16	1	18
1	1	1	1	0	1	2		16	0	16
1	1	2	2	1	1	2		16	1	21
1	1	2	0	0	1	2	0	18	1	19
1	1	2	1	0	1	2	0	15	1	15
1	1	1	1	0	1	1	0	15	0	15
1	1	1	2	1	1	2	0	15	1	21
1	1	1	2	1	1	2	1	20	1	20
0	1	1	2	1	1	2	0	16	1	23
1	1	1	2	0	1	2	0	17	1	19
1	1	1	2	1	1	2	1	15	1	24
1	1	1	1	0	1	2	0	17	0	17
1	1	1	2	1	1	2	0	19	1	20
0	1	2	1	0	1	2	0	18	1	18
1	1	1	2	1	1	2		18	1	23
1	1	2	1	0	1	2	0	17	0	17
1	1	2	1	0	1	2	0	15	0	15
1	1	2	1	0	1	2	0	15	0	15
1	1	1	1	0	1	2		15	0	15
1	1	1	2	1	1	2	1	16	1	24
0	1	1	1	0	1	2	0	15	0	15
1	1	2	1	0	1	2	0	13	1	17
1	1	1	1	0	1	2	0	16	0	16
1	1	1	1	0	1	2		15	0	15
1	1	1	1	0	1	2	0	15	0	15
0	0	2	1	0	1	2	0	18	1	19
1	1	1	1	0	1	2		15	0	15
0	1	2	1	0	1	2	0	12	1	18
1	1	2	1	0	1	2	0	16	0	16
1	1	2	2	1	1	2	0	20	1	21
1	1	0	0	1	0	2	0	21	0	21
1	1	1	0	1	1	2	1	16	1	21
1	1	2	1	0	1	2	0	17	1	17
1	1	1	2	1	1	2	1	17	1	21
1	1	1	2	1	1	1	1	17	1	24
1	1	1	2	1	1	1		16	1	23
0	1	2	1	0	1	2	0	17	0	17
0	1	1	2	1	1	2	0	16	1	21
0	1	2	2	0	1	2	0	15	1	16
0	1	2	1	0	1	2		13	1	15
0	1	2	1	1	1	2	1	17	1	20
1	1	1	1	0	1	2		15	0	15
0	1	1	1	0	1	2	0	15	0	15
0	1	1	2	0	1	2	0	16	1	19
1	1	1	1	0	1	2	0	15	0	15
0	1	1	1	0	1	2	0	17	1	17
0	1	2	1	0	1	1		17	0	17
1	1	1	0	1	1	2		16	1	21
0	1	0	2	1	0	1	0	15	1	21
1	1	1	0	1	1	2	1	17	1	20
1	1	1	2	1	1	2	1	15	1	24
1	1	2	1	0	1	2	0	16	1	16
0	0	2	2	0	1	2	0	16	1	18
1	1	1	2	0	1	2	0	17	1	18
1	1	1	2	1	1	2		15	1	23
0	1	1	1	0	1	2	0	15	1	15
1	1	1	0	0	1	2	0	15	0	15
0	1	1	1	0	1	2	0	15	0	15
1	1	1	2	1	1	2		18	1	24
0	1	1	1	0	1	2		16	0	16
1	1	1	0	1	1	2	1	15	1	24
0	1	2	1	0	1	2	0	15	0	15
1	1	1	2	1	1	2	0	19	1	21
1	1	1	2	1	1	2	1	17	1	22
0	0	2	1	1	1	2	0	19	1	20
0	1	1	1	0	1	2	0	16	0	16
0	1	1	2	1	1	2	0	17	1	22
1	1	2	1	0	1	2	0	17	0	17
0	1	1	1	0	1	2	0	15	0	15
0	1	1	1	0	1	2	0	16	0	16
0	1	1	2	0	1	2		16	1	18
0	1	2	2	0	1	2	0	16	1	17
0	1	2	2	1	1	2	0	17	1	22
1	1	1	1	0	1	2	0	16	0	16
0	1	2	2	0	1	2	0	16	1	16
1	1	1	0	1	1	0		19	1	23
1	1	2	1	0	1	2	0	18	0	18
1	1	2	2	1	1	1		17	1	23
1	1	1	2	1	1	1	1	18	1	24
0	1	2	1	0	1	1	0	15	0	15
1	1	1	2	1	1	2	1	17	1	22
0	1	1	1	0	1	2	0	19	0	19
0	1	1	2	1	1	2	0	15	1	21
1	1	1	1	0	1	2	0	13	1	16
1	1	2	0	1	1	2		18	1	24
1	1	2	2	1	1	2	0	16	1	22
1	1	2	1	0	1	2	0	17	1	17
1	1	2	1	0	1	2	0	16	0	16
0	1	2	2	0	1	2	0	15	1	15
0	0	2	1	0	1	2	0	15	1	18
0	1	1	2	1	1	2		15	1	23
0	1	1	1	0	1	2	0	15	1	17
0	1	1	1	0	1	2	0	15	0	15
0	1	1	2	1	1	2	0	16	1	21
0	1	1	2	0	1	2	0	15	1	17
0	1	0	2	0	0	2	0	16	0	16
1	1	2	1	0	1	2	0	18	0	18
0	1	2	1	1	1	2	0	23	1	23
0	1	2	2	1	1	2	0	19	1	20
0	1	1	1	0	1	2	0	19	1	19
1	1	2	1	0	1	2	0	16	1	17
1	1	2	1	0	1	2	0	13	1	15
1	1	2	1	0	1	2	0	15	0	15
0	1	2	1	1	1	2	0	17	1	22
0	1	2	1	0	1	2	0	16	0	16
0	1	1	1	0	1	2	0	19	0	19
0	1	1	1	0	1	2	0	16	0	16
0	1	1	2	1	1	2	0	17	1	20
0	1	1	1	0	1	2	0	15	1	17
0	1	1	2	0	1	2	0	16	1	19
1	1	1	2	1	1	2		16	1	24
0	1	1	1	0	1	2	0	15	0	15
1	1	2	1	1	1	2	0	20	0	20
0	1	1	1	0	1	2	0	16	0	16
0	1	2	1	0	1	2	0	18	0	18
0	1	2	2	1	1	2	0	15	1	20
1	1	1	2	0	1	2	0	16	1	16
1	1	1	1	0	1	2	0	15	0	15
0	1	1	2	1	1	2	0	18	1	20
0	1	1	2	0	1	0	0	15	1	15
0	1	1	1	0	1	2	0	14	1	18
0	1	2	1	0	1	2	0	17	1	19
0	1	1	2	1	1	2	1	18	1	22
1	1	2	1	0	1	2	0	18	1	19
1	1	1	2	0	1	2	1	17	1	19
1	1	1	2	1	1	2		18	1	23
0	1	1	2	1	1	2		18	1	24
0	1	1	2	1	1	2	0	15	1	21
1	1	1	2	1	1	2		18	1	23
0	1	2	1	0	1	2		18	0	18
0	1	0	2	0	0	2	0	16	0	16
0	1	2	2	0	1	2	0	15	1	16
1	1	1	2	1	1	2	1	16	1	22
0	1	1	2	1	1	2	0	18	1	20
1	1	1	0	0	1	2	0	15	1	16
0	1	2	1	0	1	2		19	0	19
0	1	1	2	1	1	2		15	1	23
0	1	2	2	0	1	2		16	1	19
1	1	1	1	0	1	2	0	15	0	15
1	1	2	2	1	1	2		18	1	21
0	1	1	2	1	1	0		20	0	20
1	1	1	0	1	1	2	2	19	1	24
0	1	1	2	1	1	0		15	1	23
1	1	2	1	0	1	2	0	15	0	15
1	1	1	2	1	1	2	0	16	1	22
1	1	0	2	0	0	2	0	15	1	19
1	1	2	2	0	1	1	1	16	1	18
1	1	2	1	0	1	2	0	17	0	17
0	1	1	2	0	1	2	0	16	1	17
1	1	2	1	0	1	2	0	15	1	16
0	1	2	1	1	1	2	0	18	1	20
1	1	2	1	0	1	2	0	15	1	18
1	1	2	1	0	1	2	0	15	0	15
0	1	2	2	1	1	2	0	15	1	23
0	1	2	2	0	1	2	0	15	1	15
1	1	1	1	0	1	2	0	15	1	17
0	1	1	2	0	1	2		16	1	17
1	0	2	2	0	1	2	0	16	0	16
0	1	1	2	0	1	2		16	0	16
0	1	1	1	0	1	2	0	15	0	15
0	1	1	2	0	1	2	0	15	1	15
0	1	1	1	0	1	2	0	16	0	16
1	1	1	1	0	1	2	0	16	0	16
0	1	2	1	1	1	2		18	1	20
0	1	2	1	0	1	2	0	15	1	16
0	1	1	2	1	1	2		15	1	23
0	1	2	2	0	1	2	0	16	1	18
1	1	1	1	0	1	2		15	0	15
1	1	1	1	0	1	2	0	13	1	15
0	1	2	1	0	1	2	0	16	0	16
1	1	2	2	0	1	2	0	15	1	15
0	1	1	2	0	1	2	0	15	1	15
1	1	1	2	1	1	2		17	1	21
0	1	2	2	0	1	2		15	1	16
1	0	1	2	0	1	2		16	1	19
1	1	1	2	1	1	2	1	18	1	22
0	1	1	2	0	1	2	0	15	0	15
0	1	2	2	1	1	2	1	17	1	24
0	1	2	2	1	1	2		14	1	24
1	1	2	2	1	1	2	1	16	1	24
0	1	2	1	0	1	2	0	16	1	18
0	0	2	1	1	1	2	0	15	1	21
1	0	1	2	1	1	2		19	1	22
0	0	2	2	1	1	2	0	17	1	24
1	0	2	1	0	1	2	0	18	0	18
0	0	2	1	0	1	2		17	0	17
0	0	1	1	0	1	2	0	10	1	15
0	1	1	2	1	1	2	0	17	1	23
0	0	1	2	1	1	2		20	0	20
1	0	1	2	1	1	2		15	1	23
0	0	1	1	0	1	2		16	1	17
0	0	2	1	0	1	2	0	18	0	18
1	0	2	1	0	1	2	0	18	0	18
1	0	1	1	0	1	2	0	15	1	15
1	0	1	1	0	1	2	0	15	1	17
0	0	1	2	1	1	2	0	20	1	20
1	0	1	1	0	1	2	0	15	0	15
1	0	1	1	0	1	2	0	15	0	15
1	0	1	1	0	1	2	0	13	1	15
0	0	1	1	0	1	2	0	17	0	17
1	0	1	1	0	1	2	0	16	0	16
0	0	0	2	1	0	0	0	16	1	20
1	0	1	1	0	1	2	0	17	0	17
0	0	2	1	0	1	2	0	19	0	19
1	0	2	1	0	1	2	0	17	0	17
1	0	0	2	1	0	2	1	16	1	21
1	0	1	1	0	1	2	0	15	0	15
1	0	1	2	1	1	2	1	21	1	21
[truncated: 1,288 more rows]

## Sheet: surveyR6
sex	residence	education_status	employent_status	agecat	Formal_education	religion_status	marital_status	age_1stsex	eversex	age
0	0	2	1	1	1	2	0	10	1	21
0	0	2	2	1	1	2	0	22	1	22
1	0	2	1	0	1	2	0	17	0	17
0	0	1	2	0	1	2	0	18	1	18
0	0	2	1	1	1	2	0	20	1	21
0	0	1	1	0	1	2	0	15	1	16
0	0	1	2	1	1	0	0	20	1	20
1	0	1	2	1	1	2	1	16	1	21
0	0	1	2	0	1	0	0	19	1	19
1	0	1	2	1	1	2	1	17	1	24
0	0	1	0	0	1	2	0	19	0	19
0	0	1	2	1	1	2	1	17	1	23
1	0	0	2	1	0	2	1	10	1	24
1	0	1	2	1	1	2	1	15	1	22
0	0	0	0	1	0	2	1	10	1	22
1	0	1	2	1	1	2	1	14	1	21
1	0	1	2	1	1	2	1	15	1	23
1	0	0	2	0	1	2	1	18	1	17
1	0	1	2	0	1	2	0	17	0	17
1	0	1	2	0	1	0	0	18	0	18
1	0	0	2	1	1	2	1	19	1	21
1	0	0	2	1	1	2	1	17	1	22
1	0	1	2	0	1	2	1	16	1	17
1	0	0	2	1	1	2	1	20	1	20
1	0	0	2	0	0	2	1	16	1	19
0	0	1	2	0	1	2	0	17	1	17
0	0	1	0	0	1	0	0	15	1	15
1	0	0	2	0	0	2	0	15	0	15
1	0	0	2	1	0	2	1	16	1	23
0	0	0	2	1	1	2	0	18	1	22
1	0	1	2	1	1	2	1	17	1	20
1	0	1	2	1	1	2	0	20	1	24
1	0	2	2	1	1	2	1	15	1	21
0	0	0	2	0	1	0	0	18	0	18
1	0	1	2	1	1	2	1	19	1	21
1	0	0	2	0	0	2	0	15	0	15
1	0	0	2	0	0	2	1	16	1	17
1	0	0	2	1	0	0	1	16	1	22
1	0	0	2	0	1	2	1	17	1	17
1	0	0	2	0	0	2	1	14	1	19
1	0	0	2	0	1	2	1	15	1	18
1	0	1	2	0	1	2	0	19	1	19
0	0	2	2	0	1	2	0	18	0	18
1	0	0	2	1	0	2	1	18	1	21
1	0	1	1	0	1	2	0	15	1	17
0	0	1	1	0	1	2	0	14	1	18
1	0	1	2	0	1	2	1	16	1	19
0	0	1	0	1	1	2	0	24	0	24
1	0	0	2	1	0	2	2	17	1	21
0	0	1	2	1	1	0	0	20	0	20
1	0	0	2	1	0	2	1	16	1	20
1	0	0	2	0	1	2	0	16	0	16
1	0	1	1	0	1	2	0	15	0	15
1	0	1	1	0	1	2	0	15	0	15
1	0	0	1	0	1	2	0	14	1	15
1	0	1	1	0	1	2	0	15	0	15
1	0	0	2	0	0	0	0	16	1	18
1	0	1	2	0	1	2	0	15	0	15
1	0	1	1	0	1	2	0	16	0	16
0	0	1	1	0	1	2	0	15	0	15
1	0	1	1	0	1	2	0	16	0	16
1	0	1	1	0	1	2	0	15	0	15
0	0	2	1	0	1	0	0	15	0	15
1	0	1	1	0	1	2	0	15	0	15
0	0	1	1	0	1	2	0	15	0	15
0	0	1	1	0	1	2	0	17	0	17
0	0	1	1	0	1	2	0	14	1	17
1	0	1	2	1	1	2	1	15	1	22
1	0	1	1	0	1	2	0	15	0	15
1	0	1	2	0	1	2	0	15	0	15
1	0	1	1	0	1	2	0	13	1	15
0	0	2	1	0	1	2	0	19	0	19
1	0	1	2	0	1	2	0	16	0	16
0	0	1	2	1	1	0	0	19	1	21
0	0	1	2	1	1	0	0	20	0	20
0	0	1	2	1	1	2	0	14	1	21
0	0	1	1	0	1	2	0	12	1	15
1	0	2	2	1	1	2	1	18	1	22
1	0	0	2	0	1	2	0	15	1	15
1	0	0	2	1	0	2	1	18	1	24
0	0	2	2	0	1	2	0	15	0	15
1	0	2	2	1	1	2	0	18	1	22
0	0	1	1	0	1	0	0	16	0	16
1	0	1	2	0	1	2	0	15	0	15
1	0	0	2	1	0	2	1	15	1	24
1	0	0	1	0	1	2	0	18	1	18
1	0	1	2	0	1	2	0	16	1	18
0	0	1	2	1	1	2	0	15	1	20
0	0	1	2	0	1	2	0	12	1	19
0	0	2	1	1	1	2	0	21	0	21
0	0	2	2	0	1	2	0	17	1	19
1	0	1	2	0	1	2	0	16	0	16
1	0	0	2	1	1	2	1	18	1	20
0	0	0	2	0		2	0	19	0	19
0	0	0	1	0	0	0	0	16	0	16
1	0	0	2	1	1	2	0	13	1	20
0	0	0		0	1	2	0	17	0	17
1	0	1	2	0	1	2	0	13	1	18
0	0	0	2	1	1	2	0	22	1	23
0	0	0	0	1	0	0	0	16	1	20
0	0	0	2	1	0	0	1	20	1	23
0	0	1	1	0	1	0	0	15	0	15
1	0	0	2	1	0	2	1	20	1	20
1	0	0	2	0	0	2	1	15	1	17
1	0	1	2	0	1	2	0	15	0	15
1	0	0	2	0	1	2	0	15	1	17
0	0	2	1	0	1	0	0	17	0	17
0	0	1	1	0	1	0		17	1	17
0	0	2	1	1	1	2	0	21	0	21
1	0	0	2	1	0	2	1	14	1	24
0	0	2	2	1	1	2	0	19	1	23
0	0	2	1	1	1	0	0	18	1	21
1	0	0	2	1	1	2	1	17	1	21
0	0	0	2	1	0	2	1	19	1	23
0	0	0	2	0	0	0	0	16	0	16
0	0	0	2	0	0	2	0	16	0	16
1	0	0	2	1	0	2	1	16	1	22
1	0	2	1	0	1	2	0	15	0	15
0	0	0	0	0	0	2	0	15	0	15
1	0	1	2	0	1	2	0	15	0	15
1	0	1	2	1	1	2	1	23	1	23
1	0	1	2	0	1	2	0	17	0	17
1	0	0	1	0	1	2	0	16	0	16
1	0	1	1	0	1	2	0	15	0	15
1	0	0		0	1	2	0	16	0	16
1	0	1	2	1	1	2	1	19	1	20
0	0	2	1	0	1	2	0	13	1	19
0	0	0	2	0	0	0	0	17	0	17
1	0	0	2	1	1	2	1	13	1	22
1	0	0	2	0	0	2	1	14	1	18
0	0	1	2	0	1	0	0	16	1	17
0	0	1	2	1	1	0	0	18	1	21
0	0	1	2	1	1	2	0	21	1	21
1	0	0	2	0	0	2	0	18	1	17
1	0	1	2	1	1	2	1	24	0	24
0	0	2	1	0	1	2	0	17	0	17
1	0	0	2	1	0	2	1	14	1	24
0	0	1	1	0	1	0	0	15	0	15
1	0	1	1	0	1	2	0	15	0	15
1	0	1	1	0	1	2	0	16	0	16
0	0	1	1	1	1	2	0	20	0	20
0	0	2	1	0	1	2	0	19	0	19
	0	1	1	0	1	2	0	16	1	17
1	0	1	1	0	1	2	0	15	0	15
0	0	1	1	1	1	2	0	21	0	21
0	0	1	1	0	1	2	0	15	0	15
0	0	1	1	0	1	2	0	16	1	18
0	0	1	1	0	1	2	0	19	0	19
0	0	2	1	0	1	0	0	13	1	16
1	0	0	2	0	0	2	0	15	1	16
0	0	1	2	1	1	2	1	13	1	23
0	0	1	2	1	1	2	0	14	1	23
0	0	1	2	0	1	2	0	15	1	17
1	0	2	2	0	1	2	1	17	1	18
1	0	1		0	1	2	1	16	1	18
0	0	2	1	0	1	2	0	15	1	16
1	0	1	0	0	1	2	0	16	0	16
0	0	0	2	0	0	0	0	17	1	17
0	0	2	2	1	1	2	1	19	1	23
0	0	1	1	1	1	2	0	21	1	21
1	0	1	0	1	1	2	1	15	1	24
1	0	0	2	1	0	0	1	11	1	23
0	0	1	0	0	1	0	0	17	0	17
0	0	1	1	0	1	2	0	18	0	18
0	0	1	0	0	1	2	0	18	0	18
0	0	1	1	0	1	2	0	17	0	17
1	0	1	1	0	1	2	0	15	0	15
1	0	2	2	0	1	2	1	17	1	18
0	0	1	2	1	1	0	1	17	1	24
0	0	2	1	0	1	2	0	16	0	16
1	0	1	1	0	1	2	0	17	0	17
0	0	1	2	0	1	2	0	15	1	17
1	0	1	2	1	1	2	1	17	1	22
1	0	1	2	1	1	2	1	17	1	22
0	0	0	2	1	1	2	1	23	1	24
1	0	1	2	1	1	2	1	15	1	22
0	0	1	2	0	1	2	0	13	1	19
1	0	0	2	1	0	2	1	16	1	23
1	0	1	2	1	1	2	1	18	1	20
0	0	1	2	0	1	2	0	18	0	18
0	0	2	2	1	1	2	0	21	0	21
1	0	1	2	1	1	2	1	15	1	20
0	0	1	2	0	1	2	0	19	0	19
0	0	1	2	1	1	2	1	15	1	22
0	0	1	1	0	1	2	0	16	0	16
1	0	2	2	0	1	2	1	17	1	19
0	0	1	1	0	1	2	0	15	0	15
0	0	0	2	1	0	0	1	15	1	24
0	0	1	2	0	1	0	0	19	0	19
0	0	2	1	0	1	2	0	17	0	17
1	0	1	2	1	1	2	1	13	1	20
1	0	1	2	1	1	0	1	18	1	23
0	0	0	2	0	0	0	0	17	0	17
0	0	0	2	0	0	2	0	12	1	18
1	0	1	2	1	1	2	1	20	1	20
1	0	1	1	0	1	2	0	16	0	16
1	0	2	1	0	1	2	0	15	0	15
0	0	1	0	0	1	0	0	16	0	16
1	0	1	2	1	1	2	1	17	1	22
1	0	0	2	1	0	2	1	18	1	22
1	0	0	2	1	0	2	2	15	1	24
0	0	1	1	0	1	2	0	16	1	17
1	0	1	1	0	1	2	0	17	0	17
1	0	1	2	0	1	2	1	17	1	18
1	0	1	2	1	1	2	2	15	1	21
1	0	0	2	1	0	0	1	14	1	24
1	0	2	1	0	1	2	0	16	1	18
1	0	1	2	0	1	2	1	17	1	17
0	0	0	2	1	0	0	1	10	1	24
1	0	1	2	0	1	2	0	15	1	15
0	0	0	2	0	0	0	0	16	0	16
0	0	1	2	1	1	2	1	16	1	20
1	0	1	2	0	1	2	1	15	1	18
1	0	1	2	0	1	2	0	17	1	19
1	0	1	2	1	1	2	1	15	1	21
1	0	2	2	0	1	2	1	16	1	18
0	0	1	2	0	1	0	0	16	0	16
0	0	0	2	0	0	0	0	17	0	17
1	0	1	2	1	1	2	1	19	1	20
1	0	0	2	1	0	2	1	18	1	23
1	0	1	2	0	1	2	0	15	1	17
0	0	1	2	0	1	0	0	18	1	18
0	0	1	1	0	1	0	0	18	0	18
1	0	1	2	0	1	2	1	16	1	18
1	0	1	2	0	1	2	1	18	1	19
1	0	1	2	0	1	2	0	16	1	17
1	0	0	2	1	0	2	1	16	1	22
0	0	1	2	1	1	2	0	18	1	24
1	0	1	2	0	1	2	2	17	1	19
1	0	1	2	1	1	1	1	17	1	22
1	0	1	2	0	1	2	0	17	1	19
0	0	1	2	0	1	2	0	15	1	16
0	0	1	1	0	1	2	0	18	0	18
1	0	0	2	1	1	2	1	23	1	23
1	0	0	2	1	0	2	1	22	1	22
1	0	0	2	0	0	2	0	18	1	18
0	0	0	2	0	1	2	0	13	1	16
0	0	2	1	0	1	2	0	15	0	15
0	0	2	2	0	1	2	0	18	1	18
1	0	1	2	0	1	2	1	16	1	16
1	0	1	2	1	1	2	0	17	1	21
1	0	0	2	1	0	2	1	19	1	23
0	0	2	1	1	1	2	0	16	1	20
1	0	2	1	0	1	2	0	18	1	18
0	0	1	2	1	1	0	1	19	1	21
0	0	1	2	1	1	2	0	21	1	21
0	0	1	2	0	1	0	0	14	1	16
1	0	0	2	1	0	0	1	21	1	21
1	0	1	2	1	1	2	1	15	1	21
0	0	1	2	1	1	2	0	15	1	20
0	0	0	2	0	0	2	0	10	1	19
0	0	2	2	1	1	2	0	16	1	20
1	0	1	2	1	1	2	1	17	1	21
1	0	1	2	0	1	2	1	16	1	17
1	0	1	2	1	1	2	1	21	1	21
1	0	1	2	1	1	2	2	18	1	23
1	0	1	2	0	1	2	1	16	1	19
1	0	1	2	1	1	2	1	16	1	22
1	0	1	2	1	1	2	1	19	1	21
0	0	1	2	0	1	2	0	18	1	18
0	0	1	2	1	1	2	1	10	1	23
1	0	0	1	0	1	2	0	16	0	16
0	0	2	1	1	1	2	0	20	1	22
0	0	2	2	1	1	2	0	18	1	20
0	0	2	1	1	1	2	0	23	0	23
1	0	0	2	0	0	2	1	16	1	19
1	0	0	2	0	1	2	0	17	0	17
0	0	1	2	0	1	2	0	15	0	15
0	0	0	2	0	1	0	0	17	1	18
0	0	0	2	0	1	2	0	15	1	19
1	0	0	2	1	1	2	1	20	0	20
1	0	1	1	0	1	2	0	15	1	16
1	0	0	1	0	1	2	0	15	0	15
	0	1	1	0	1	2	0	15	0	15
0	0	1	1	0	1	2	0	15	0	15
1	0	1	1	0	1	2	0	15	0	15
	0	1	1	0	1	2	0	15	0	15
1	0	1	1	0	1	2	0	15	0	15
0	0	1	1	0	1	0	0	15	0	15
0	0	2	2	1	1	2	0	17	1	23
1	0	1	1	0	1	0	0	15	0	15
1	0	1	1	0	1	2	0	15	0	15
0	0	1	1	0	1	2	0	16	0	16
1	0	2	2	1	1	2	1	18	1	24
1	0	1	1	0	1	2	0	15	0	15
1	0	2	1	0	1	2	0	15	0	15
1	0	1	1	0	1	2	0	15	0	15
1	0	1	1	0	1	2	0	15	0	15
1	0	1	1	0	1	2	0	15	0	15
1	0	1	1	0	1	2	0	15	0	15
1	0	1	1	0	1	1	0	15	0	15
1	0	0	1	0	0	2	0	16	0	16
1	0	0	1	0	1	2	0	15	0	15
1	0	1	1	0	1	2	0	15	0	15
1	0	1	1	0	1	2	0	15	0	15
1	0	1	1	0	1	2	0	15	0	15
1	0	1	1	0	1	2	0	17	0	17
1	0	1	1	0	1	2	0	16	0	16
1	0	1	1	0	1	2	0	15	0	15
0	0	1	2	1	1	2	1	15	1	23
0	0	1	1	0	1	2	0	18	1	18
0	0	1	2	0	1	0	0	19	0	19
0	0	2	1	0	1	2	0	17	1	18
0	0	2	1	0	1	2	0	13	1	16
0	0	1	2	0	1	0	0	15	1	16
0	0	1	1	0	1	0	0	15	1	15
0	0	2	2	0	1	2	0	18	0	18
0	0	2	1	1	1	2	0	20	0	20
0	0	2	1	0	1	2	0	15	0	15
0	0	1	1	0	1	2	0	16	0	16
1	0	1	2	1	1	2	0	17	1	23
1	0	1	2	1	1	2	1	15	1	20
1	0	1	2	0	1	2	1	15	1	17
1	0	1	2	1	1	2	1	17	1	20
1	0	0	2	1	0	2	1	19	1	22
1	0	1	2	0	1	2	1	16	1	19
0	0	0	2	0	0	2	0	16	0	16
0	0	1	2	0	1	2	0	18	1	19
1	0	1	2	1	1	2	1	24	1	24
1	0	0	2	1	0	2	0	23	1	23
1	0	1	2	1	1	2	1	18	1	21
1	0	2	1	0	1	2	0	17	0	17
1	0	1	2	1	1	2	0	17	1	20
1	0	1	0	0	1	2	0	16	1	15
0	0	2	1	1	1	2	0	18	1	20
0	0	1	1	0	1	2	0	12	1	19
0	0	1	1	0	1	2	0	14	1	15
0	0	1	1	0	1	2	0	14	1	15
0	0	2	1	0	1	2	0	11	1	18
0	0	1	2	0	1	2	0	15	1	19
0	0	2	1	0	1	2	0	10	1	19
0	0	2	1	1	1	2	0	16	1	23
0	0	0	2	0	0	2	0	12	1	17
1	0	1	2	1	1	2	1	16	1	23
0	0	2	1	0	1	2	0	14	1	16
0	0	2	1	0	1	2	0	15	1	17
0	0	1	2	0	1	2	0	14	1	15
1	0	2	1	0	1	2	0	15	0	15
1	0	0	2	1	0	2	1	15	1	22
1	0	1	2	0	1	2	0	16	0	16
1	0	0	2	1	0	0	1	14	1	24
1	0	0	2	1	0	2	1	16	1	22
0	0	2	1	1	1	2	0	20	1	22
0	0	0	2	1	1	2	0	10	1	20
1	0	1	2	0	1	2	0	18	0	18
0	0	1	2	1	1	2	0	18	1	22
1	0	0	2	1	1	2	1	17	1	20
1	0	1	2	0	1	2	0	15	0	15
0	0	1	0	0	1	2	0	16	0	16
1	0	0	2	1	0	2	1	18	1	20
0	0	0	2	0	0	0	0	16	0	16
1	0	1	2	1	1	2	0	12	1	21
1	0	0	2	0	0	2	0	15	1	16
0	0	1	1	0	1	2	0	15	0	15
1	0	1	1	0	1	2	0	16	0	16
0	0	1	1	0	1	0	0	15	0	15
1	0	1	1	0	1	2	0	14	1	16
1	0	1	1	0	1	2	0	14	1	15
0	0	1		0	1	0	0	18	0	18
0	0	1	1	0	1	0	0	15	0	15
0	0	1	1	0	1	2	0	16	0	16
0	0	1	2	1	1	0	0	14	1	22
0	0	0	2	0	1	2	0	15	1	16
1	0	0	2	1	1	2	1	19	1	20
0	0	0	2	1	0	0	1	18	1	23
1	0	1	2	1	1	2	1	20	1	20
1	0	1	2	1	1	2	1	18	1	21
1	0	0	2	0	1	2	0	16	1	17
0	0	1	2	1	1	2	0	17	1	20
0	0	1	2	0	1	2	0	16	0	16
1	0	0	2	1	1	2	0	23	1	23
0	0	2	2	1	1	2	0	15	1	24
0	0	1	2	1	1	2	0	15	1	20
0	0	2	2	0	1	2	0	15	1	19
1	0	1	2	0	1	2	1	19	1	19
1	0	1	2	0	1	2	1	16	1	18
1	0	0	2	1	0	0	1	21	1	21
1	0	0	2	1	1	2	1	20	1	22
0	0	0	2	0	1	2	0	11	1	15
0	0	0	2	0	1	0	0	16	0	16
1	0	1	2	1	1	2	1	17	1	24
1	0	2	2	0	1	2	0	19	0	19
0	0	1	2	1	1	2	1	17	1	23
0	0	1	2	1	1	2	0	15	1	23
1	0	1	2	0	1	2	1	18	1	16
1	0	1	2	1	1	2	1	20	1	20
1	0	1	1	0	1	2	0	15	0	15
0	0	2	1	0	1	2	0	16	1	18
1	0	1	2	1	1	2	1	17	1	21
0	0	2	2	0	1	2	0	17	0	17
0	0	2	1	0	1	2	0	16	1	18
0	0	1	2	0	1	2	0	15	1	17
0	0	1	2	0	1	2	1	16	1	16
0	0	0	2	0	0	0	0	19	0	19
1	0	0	2	1	0	0	0	23	0	23
1	0	1	1	0	1	0	0	15	0	15
0	0	1	1	0	1	2	0	16	0	16
1	0	0	2	1	0	2	1	15	1	21
0	0	1	2	1	1	2	1	17	1	20
1	0	1	2	1	1	2	1	15	1	22
1	0	1	2	0	1	2	1	13	1	19
1	0	1	2	1	1	2	1	17	1	23
0	0	0	2	0	0	0	0	17	0	17
1	0	1	2	1	1	2	1	18	1	23
0	0	1	2	1	1	0	0	15	1	22
1	0	1	2	1	1	2	1	19	1	22
1	0	0	1	0	1	2	0	15	1	15
0	0	0	2	1	0	2	0	20	1	23
0	0	0	2	0	0	0	0	16	0	16
0	0	0	2	0	0	0	0	19	1	19
1	0	0	2	0	1	2	0	15	0	15
1	0	1	2	1	1	2	1	16	1	24
1	0	2	1	0	1	2	0	18	0	18
0	0	1	2	1	1	2	0	22	1	22
0	0	1	1	0	1	2	0	16	0	16
0	0	1	1	0	1	2	0	15	0	15
0	0	1	1	0	1	2	0	17	1	18
0	0	0	1	0	1	2	0	11	1	17
1	0	1	1	0	1	2	0	14	1	16
1	0	0	1	0	1	2	0	16	0	16
0	0	0	1	0	1	2	0	17	0	17
1	0	1	1	0	1	2	0	17	0	17
1	0	1	1	0	1	2	0	15	0	15
1	0	0	1	0	1	2	0	15	0	15
0	0	0	1	0	1	2	0	15	0	15
1	0	1	1	0	1	2	0	15	0	15
0	0	1	1	0	1	2	0	16	1	17
1	0	1	1	0	1	2	0	15	0	15
1	0	1	1	0	1	2	0	16	0	16
0	0	1	1	0	1	2	0	18	0	18
0	0	1	1	0	1	2	0	15	0	15
1	0	1	1	0	1	2	0	13	1	16
0	0	1	1	0	1	2	0	15	0	15
0	0	1	1	0	1	2	0	17	0	17
1	0	1	1	0	1	0	0	15	0	15
0	0	1	1	0	1	2	0	18	0	18
1	0	1	1	0	1	2	0	15	0	15
0	0	1	1	0	1	2	0	17	0	17
1	0	1	1	0	1	2	0	16	0	16
1	0	1	1	0	1	2	0	16	0	16
1	0	1	1	0	1	2	0	15	1	15
0	0	1	1	0	1	0	0	17	1	17
0	0	1	1	0	1	0	0	16	0	16
1	0	1	1	0	1	2	0	15	0	15
0	0	1	2	0	1	2	0	16	1	17
0	0	1	1	0	1	2	0	15	0	15
0	0	1	1	0	1	2	0	15	0	15
0	0	1	1	0	1	2	0	15	0	15
0	0	1	1	0	1	2	0	18	0	18
1	0	1	1	0	1	2	0	15	0	15
0	0	1		0	1	2	0	14	1	15
0	0	1	1	0	1	2	0	10	1	15
0	0	1	1	0	1	0	0	15	0	15
0	0	1	1	0	1	2	0	15	0	15
1	0	0	2	0	0	2	1	15	1	19
0	0	1	1	0	1	2	0	16	0	16
1	0	1	2	1	1	2	1	18	1	23
0	0	1	1	0	1	2	0	15	0	15
1	0	1	1	0	1	2	0	15	1	16
1	0	1	1	0	1	2	0	13	1	15
0	0	1	1	0	1	2	0	15	0	15
0	0	0	1	0	1	2	0	16	0	16
1	0	1	1	0	1	2	0	15	0	15
0	0	1	1	0	1	2	0	17	0	17
1	0	1	1	0	1	2	0	15	0	15
1	0	1	1	0	1	2	0	16	0	16
0	0	1	1	0	1	2	0	17	0	17
1	0	1	1	0	1	2	0	15	0	15
1	0	0	1	0	1	2	0	15	0	15
0	0	1	1	0	1	2	0	15	0	15
1	0	1	1	0	1	2	0	16	0	16
0	0	1	1	0	1	2	0	17	0	17
0	0	1	1	0	1	2	0	15	0	15
1	0	1	1	0	1	2	1	15	0	15
1	0	0	1	0	1	2	0	15	0	15
1	0	1	1	0	1	2	0	15	0	15
0	0	0	1	0	1	2	0	16	0	16
0	0	1	1	0	1	2	0	16	0	16
0	0	1	1	0	1	2	0	15	0	15
0	0	1	1	0	1	2	0	15	0	15
0	0	1	1	0	1	2	0	16	0	16
0	0	1	1	0	1	2	0	15	0	15
0	0	1	1	0	1	2	0	15	0	15
1	0	1	2	0	1	2	0	15	1	17
1	0	1	2	1	1	2	1	18	1	23
1	0	0	2	1	0	2	2	21	1	21
1	0	0	2	0	0	0	1	14	1	19
1	0	2	1	0	1	2	0	16	1	18
0	0	1	1	0	1	2	0	16	0	16
1	0	1	2	0	1	2	1	14	1	19
1	0	1	1	0	1	2	0	15	0	15
1	0	1	1	0	1	2	0	15	0	15
1	0	1	1	0	1	2	0	15	0	15
1	0	1	1	0	1	2	0	15	0	15
0	0	1	1	0	1	2	0	16	0	16
0	0	1	2	0	1	2	0	15	0	15
0	0	1	1	0	1	2	0	19	0	19
0	0	1	1	1	1	0	0	16	1	21
1	0	1	2	0	1	2	1	16	1	19
1	0	1	2	1	1	2	1	18	1	22
1	0	2	2	1	1	2	0	20	1	20
0	0	1	2	0	1	0	0	14	1	18
0	0	1	2	1	1	2	0	15	1	21
0	0	1	2	1	1	2	0	14	1	21
0	0	0	2	0	0	0	0	17	0	17
0	0	1	2	0	1	2	0	15	1	17
0	0	1	2	1	1	0	0	18	1	20
1	0	1	2	1	1	2	1	18	1	23
0	0	1	1	1	1	2	0	20	0	20
0	0	2	1	1	1	2	0	20	1	21
0	0	1	2	0	1	2	0	16	0	16
0	0	2	1	1	1	2	0	20	0	20
0	0	2	1	0	1	2	0	17	0	17
0	0	1	2	1	1	2	0	18	1	22
0	0	2	1	0	1	2	0	17	0	17
0	0	1	2	0	1	2	0	15	1	16
0	0	1	1	0	1	0	0	17	0	17
0	0	1	2	0	1	2	0	16	0	16
0	0	2	1	0	1	0	0	16	1	18
0	0	1	2	0	1	2	0	14	1	15
1	0	1	2	0	1	2	1	15	1	19
0	0	1	1	0	1	2	0	15	0	15
1	0	0	0	1	0	2	2	22	1	22
1	0	1	2	1	1	2	0	18	1	21
1	0	1	2	1	1	2	1	21	1	21
0	0	2	1	0	1	2	0	17	1	19
1	0	1	2	0	1	2	0	17	0	17
1	0	1	2	0	1	2	0	15	0	15
1	0	1	2	1	1	2	1	16	1	23
0	0	2	2	0	1	2	0	17	0	17
1	0	1	2	1	1	2	1	18	1	22
1	0	0	2	1	0	2	1	12	1	22
1	0	1	2	0	1	1	1	15	1	17
1	0	1	2	1	1	2	1	15	1	21
0	0	1	1	0	1	2	0	15	0	15
0	0	1	2	0	1	2	0	15	0	15
0	0	2	1	0	1	2	0	15	0	15
1	0	0	2	0	0	2	1	16	1	18
0	0	1	1	0	1	2	0	19	0	19
0	0	1	1	0	1	0	0	15	0	15
0	0	2	1	0	1	2	0	14	1	19
0	0	1	1	0	1	2	0	15	0	15
1	0	1	2	1	1	2	1	22	1	22
1	0	1	2	0	1	2	0	17	0	17
1	0	1	2	0	1	2	0	18	0	18
1	0	1	2	1	1	2	0	24	1	24
0	0	1	2	1	1	2	1	18	1	22
0	0	1	2	0	1	2	0	14	1	18
0	0	0	2	0	0	2	0	18	1	16
0	0	2	1	0	1	2	0	16	1	17
1	0	1	2	1	1	2	1	19	1	23
1	0	1	2	1	1	2	1	15	1	20
1	0	0	2	1	1	2	1	16	1	22
1	0	1	2	1	1	2	1	17	1	20
1	0	1	2	1	1	2	1	22	1	22
0	0	1	2	0	1	2	0	10	1	15
1	0	1	1	0	1	2	0	15	0	15
0	0	1	2	0	1	0	0	13	1	15
0	0	1	1	0	1	2	0	15	1	15
0	0	2	1	0	1	2	0	15	0	15
0	0	1	1	0	1	0	0	15	0	15
1	0	1	1	0	1	2	0	15	0	15
0	0	1	2	0	1	2	0	18	1	19
0	0	1	2	0	1	0	0	15	0	15
1	0	2	1	1	1	2	0	21	1	23
0	0	0	2	1	0	2	1	18	1	22
1	0	1	2	1	1	2	1	19	1	23
0	0	2	1	0	1	2	0	16	0	16
1	0	1	2	1	1	2	2	23	0	23
1	0	1	0	0	1	2	1	17	1	17
1	0	2	2	1	1	2	1	16	1	23
1	0	1	2	1	1	2	1	19	1	24
1	0	1	2	0	1	2	1	16	1	19
1	0	0	2	1	0	2	1	20	1	22
1	0	1	2	1	1	2	1	21	1	24
1	0	1	2	0	1	2	0	16	1	17
0	0	1	1	0	1	2	0	15	0	15
0	0	1	2	0	1	2	0	17	0	17
0	0	2	1	1	1	2	0	20	0	20
0	0	1	2	0	1	2	0	18	1	19
1	0	0	2	1	0	2	1	16	1	23
0	0	1	2	0	1	2	0	15	1	19
0	0	1	2	1	1	2	1	16	1	22
1	0	1	1	0	1	2	0	18	0	18
1	0	0	2	1	0	2	1	13	1	22
1	0	0	0	0	0	2	0	16	1	17
0	0	1	2	1	1	0	1	19	1	21
0	0	1	2	1	1	2	0	20	0	20
0	0	2	1	1	1	2	0	17	1	22
0	0	1	2	0	1	2	0	14	1	18
0	0	2	2	1	1	0	1	22	1	22
0	0	2	2	1	1	2	0	20	1	23
0	0	1	1	0	1	2	0	17	0	17
0	0	1	2	0	1	0	0	15	1	18
1	0	1	2	1	1	2	1	16	1	24
0	0	1	1	0	1	2	0	17	0	17
0	0	1	2	0	1	0	0	17	0	17
1	0	1	2	0	1	2	0	16	1	17
1	0	1	1	0	1	2	0	16	1	17
0	0	1	1	0	1	2	0	18	0	18
1	0	1	1	0	1	2	0	15	0	15
1	0	0	2	1	0	2	1	18	1	24
0	0	1	2	1	1	2	0	21	1	21
1	0	1	1	0	1	2	0	16	0	16
0	0	1	1	0	1	2	0	17	0	17
0	0	1	2	0	1	2	0	17	0	17
1	0	2	2	1	1	2	1	19	1	22
1	0	1	1	0	1	2	0	14	1	15
1	0	1	0	0	1	2	1	16	1	17
0	0	1	2	1	1	0	2	22	1	22
1	0	1	2	1	1	2	1	16	1	21
0	0	2	1	1	1	2	0	17	1	21
1	0	2	1	0	1	2	0	16	1	17
0	0	1	2	1	1	2	1	15	1	23
0	0	2	1	0	1	2	0	19	0	19
0	0	2		0	1	2	0	17	0	17
0	0	2	1	0	1	2	0	16	0	16
1	0	0	2	1	0	2	1	15	1	22
1	0	0	2	1	0	2	1	15	1	21
1	0	0	2	0	0	2	1	14	1	19
1	0	0	2	1	0	2	1	12	1	22
1	0	2	1	0	1	2	0	17	0	17
1	0	1	2	1	1	2	1	18	1	20
0	0	1	2	1	1	2	1	18	1	20
1	0	2	2	1	1	2	1	16	1	22
0	0	1	1	0	1	0	0	15	1	17
0	0	1	1	0	1	0	0	15	0	15
1	0	1	1	0	1	2	0	15	0	15
1	0	1	2	1	1	2	1	18	1	22
1	0	1	1	0	1	2	0	16	0	16
1	0	0	1	0	1	2	0	16	0	16
1	0	1	1	0	1	2	0	15	0	15
1	0	1	1	0	1	2	0	15	1	15
1	0	1	1	0	1	2	0	12	1	16
1	0	1	2	1	1	2	1	15	1	24
0	0	1	1	0	1	2	0	16	0	16
1	0	1	1	0	1	2	0	15	1	15
1	0	1	1	0	1	2	0	15	0	15
1	0	0	2	1	0	2	2	16	1	23
0	0	1	1	0	1	0	0	15	0	15
0	0	1	1	0	1	2	0	16	0	16
1	0	1	2	0	1	2	1	12	1	18
1	0	1	1	0	1	2	0	13	1	15
1	0	1	1	0	1	2	0	15	0	15
0	0	2	1	1	1	2	0	17	1	22
0	0	2	0	1	1	2	0	18	1	23
1	0	1	2	1	1	1	1	17	1	22
1	0	1	1	0	1	2	0	17	0	17
1	0	1	2	1	1	2	1	17	1	24
1	0	2	1	0	1	2	0	19	0	19
1	0	0	2	0	0	2	0	15	0	15
1	0	0	2	1	0	2	1	16	1	22
1	0	1	2	1	1	2	1	19	1	24
0	0	1	2	0	1	2	0	16	1	17
0	0	2	1	0	1	2	0	13	1	18
0	0	2	1	1	1	2	0	16	1	22
1	0	1	2	1	1	2	0	16	1	21
0	0	0	2	0	0	0	0	16	0	16
1	0	2	1	0	1	2	0	15	0	15
1	0	0	2	1	0	2	1	18	1	24
0	0	1	2	0	1	0	0	18	0	18
1	0	1	2	0	1	2	0	17	1	18
0	0	1	1	0	1	2	0	19	0	19
0	0	1	1	0	1	0	0	17	0	17
0	0	1	1	0	1	2	0	15	0	15
0	0	0	2	0	0	2	0	19	0	19
1	0	1	2	1	1	2	1	16	1	22
1	0	0	2	1	0	2	1	15	1	20
0	0	2	1	1	1	2		23	0	23
0	0	1	2	1	1	2	0	22	0	22
0	0	2	1	1	1	2	0	20	0	20
0	0	0	2	1	0	2	0	20	0	20
0	0	1	2	1	1	0	0	24	0	24
0	0	1	2	0	1	2		19	1	19
0	0	1	1	0	1	2	0	16	0	16
1	0	1	2	0	1	2	0	16	0	16
0	0	0	2	0	0	0		16	1	16
0	0	2	1	0	1	0	0	17	0	17
0	0	1	2	1	1	2	0	15	1	20
1	0	1	2	0	1	2	0	15	1	17
1	0	1	2	1	1	2	1	18	1	22
1	0	0	2	1	0	2	1	16	1	23
0	0	2	2	1	1	2	0	23	1	23
0	0	0	2	1	0	2	1	15	1	24
1	0	1	2	0	1	2	0	17	1	18
1	0	1	2	0	1	2	1	16	1	18
1	0	1	1	0	1	2	0	15	0	15
0	0	1	2	1	1	2	0	12	1	21
0	0	2	1	1	1	2	0	19	1	20
1	0	1	2	0	1	2		19	0	19
0	0	1	1	0	1	2	0	18	0	18
1	0	0	2	1	0	2	0	18	1	23
0	0	2	1	1	1	2	0	20	0	20
1	0	0	2	1	0	2	1	15	1	24
0	0	2	1	0	1	2	0	17	0	17
1	0	1	2	1	1	2	1	19	1	21
0	0	0	2	0	0	2	0	18	0	18
0	0	2	1	1	1	2	0	19	1	20
1	0	1	2	0	1	2	0	14	1	15
1	0	1	2	0	1	2	0	15	1	15
1	0	1	2	1	1	2	1	16	1	23
0	0	1	2	1	1	2	1	18	1	24
1	0	0	2	1	0	2	1	14	1	24
1	0	1	0	1	1	2	1	17	1	24
1	0	1	2	1	1	2	1	16	1	23
1	0	1	2	1	1	2	0	17	1	22
1	0	1	2	0	1	2	0	18	1	19
1	0	1	2	1	1	2	1	18	1	24
1	0	1	0	0	1	2	0	15	0	15
0	0	2	1	0	1	2	0	18	1	19
1	0	1	2	1	1	2	1	16	1	21
0	0	1	2	0	1	1	0	13	1	18
1	0	2	1	1	1	2	0	19	1	20
1	0	1	2	1	1	2	0	16	1	22
1	0	0	2	1	0	0	1	10	1	22
1	0	1	2	1	1	2	1	16	1	24
1	0	1	2	1	1	2	1	16	1	22
1	0	1	2	0	1	2	1	14	1	16
1	0	0	2	0	0	2	1	16	1	18
1	0	1	0	1	1	2	1	16	1	24
1	0	1	2	1	1	2	0	19	1	21
1	0	1	2	0	1	2	0	15	0	15
1	0	1	2	0	1	2	0	17	1	17
0	0	1	0	0	1	2	0	17	1	18
0	0	1	1	0	1	2	0	16	0	16
1	0	1	2	0	1	2	1	17	1	18
1	0	1	2	1	1	2	1	18	1	21
0	0	1	0	0	1	2	0	17	0	17
1	0	1	2	1	1	2	1	20	1	22
1	0	2	2	1	1	2	1	17	1	21
1	0	1	1	0	1	1	0	15	1	15
1	0	1	2	0	1	2	0	18	0	18
1	0	1	2	0	1	2	1	16	1	19
1	0	0	2	0	0	2	1	15	1	17
1	0	0	0	0	0	2	1	17	1	17
0	0	1	2	1	1	0	0	21	1	21
1	0	1	2	1	1	2	1	19	1	24
1	0	0	2	1	0	2	1	16	1	21
0	0	1	2	0	1	2	0	12	1	16
1	0	1	1	0	1	2	0	16	0	16
0	0	1	1	0	1	0	0	17	1	19
1	0	1	1	0	1	2	0	15	1	15
0	0	1	1	0	1	2	0	12	1	15
0	0	0	2	1	0	2	1	15	1	20
1	0	1	2	1	1	2	1	15	1	23
1	0	1	1	0	1	2	0	15	1	15
0	0	2	2	1	1	2	0	21	0	21
1	0	1	2	1	1	2	1	20	1	20
0	0	2	1	0	1	2	0	15	0	15
0	0	2	1	1	1	0	0	12	1	22
0	0	2	1	0	1	2	0	16	0	16
1	0	0	2	1	0	2	1	22	1	22
1	0	1	2	0	1	2	0	19	1	19
1	0	1	2	1	1	2	1	16	1	21
1	0	1	2	1	1	2	1	17	1	20
1	0	1	2	1	1	2	1	13	1	24
0	0	2	1	0	1	2	0	16	0	16
1	0	1	2	1	1	2	2	17	1	20
1	0	1	2	0	1	2	1	18	1	17
1	0	2	1	0	1	2	0	17	0	17
1	0	1	2	1	1	2	1	15	1	20
1	0	2	1	0	1	2	0	19	0	19
0	0	1	2	1	1	2	1	20	1	23
1	0	2	2	1	1	2	0	14	1	23
1	0	1	2	0	1	2	0	16	1	17
1	0	1	2	0	1	2	0	15	1	17
1	0	1	2	0	1	2	2	15	1	18
0	0	0	1	0	1	2		15	0	15
0	0	2	2	1	1	2	0	18	1	20
1	0	1	2	1	1	2	1	19	1	22
1	0	0	2	0	0	2	1	14	1	18
1	0	1	1	0	1	2	0	16	0	16
1	0	1	2	0	1	2	0	15	0	15
0	0	1	2	1	1	0	0	21	1	21
1	0	1	2	1	1	2	2	18	1	21
1	0	1	2	1	1	2	0	18	1	22
1	0	0	2	1	0	0	1	15	1	21
1	0	0	2	1	0	2	1	16	1	23
1	0	0	2	1	0	2	1	16	1	21
0	0	1	2	1	1	0	0	16	1	22
0	0	1	2	1	1	2	0	14	1	23
1	0	1	1	0	1	2	0	15	0	15
1	0	0	2	0	0	2	0	14	1	16
1	0	1	2	1	1	2	1	16	1	20
0	0	1	1	0	1	2	0	15	0	15
1	0	2	2	0	1	2	0	16	1	17
0	0	1	1	0	1	2	0	15	0	15
1	0	1	1	0	1	2	0	15	0	15
1	0	1	2	0	1	2	0	16	0	16
0	0	1	1	0	1	0	0	15	0	15
1	0	0	2	1	0	2	1	17	1	23
1	0	1	2	0	1	2	0	15	0	15
0	0	1	1	0	1	2	0	16	0	16
1	0	0	2	0	0	2	0	17	0	17
1	0	2	1	0	1	2	0	17	1	18
0	0	2	1	1	1	2	0	15	1	20
0	0	1	2	1	1	0	1	18	1	22
1	0	2	1	0	1	2	0	17	1	18
0	0	2	1	1	1	2	0	18	1	21
1	0	2	1	0	1	2	0	15	0	15
1	0	2	1	0	1	2	0	16	1	16
1	0	2	1	0	1	2	0	15	1	19
1	0	2	1	0	1	2	0	17	1	17
1	0	2	1	0	1	2	0	16	0	16
0	0	2	1	0	1	2	0	16	0	16
1	0	2	1	0	1	2	0	15	0	15
0	0	2	1	0	1	2	0	15	0	15
0	0	2	1	0	1	2	0	15	0	15
0	0	2	1	0	1	2	0	17	0	17
1	0	2	1	0	1	2	0	15	0	15
1	0	2	1	0	1	2	0	15	0	15
1	0	2	1	1	1	2	0	19	1	20
1	0	2	1	0	1	2	0	14	1	16
1	0	2	1	0	1	2	0	15	1	15
1	0	2	1	0	1	2	0	16	0	16
1	0	2	1	0	1	2	0	14	1	15
0	0	1	1	0	1	1	0	15	0	15
1	0	2	1	0	1	2	0	16	0	16
1	0	2	1	0	1	2	0	17	1	18
0	0	2	1	0	1	2	0	17	1	18
1	0	2	1	0	1	2	0	17	1	18
1	0	2	1	0	1	2	0	15	0	15
1	0	2	1	0	1	1	0	15	0	15
1	0	2	1	0	1	2	0	17	0	17
1	0	2	1	0	1	2	0	15	1	16
1	0	2	1	0	1	2	0	15	0	15
0	0	2	1	0	1	2	0	17	1	18
1	0	2	1	0	1	2	0	15	0	15
0	0	2	1	0	1	2	0	17	0	17
1	0	2	1	0	1	2	0	16	0	16
0	0	2	1	0	1	2	0	16	1	19
1	0	2	1	0	1	2	0	16	0	16
1	0	2	1	0	1	2	0	17	0	17
1	0	2	1	0	1	2	0	15	1	16
1	0	2	1	0	1	2	0	17	0	17
1	0	2	1	0	1	2	0	15	0	15
1	0	2	1	0	1	2	0	15	0	15
1	0	2	1	0	1	2	0	15	0	15
1	0	2	1	0	1	2	0	16	0	16
1	0	0	2	1	0	2	1	15	1	20
0	0	0	2	0	0	0	0	15	0	15
1	0	1	2	1	1	2	1	18	1	24
0	0	1	2	1	1	2	0	16	1	24
0	0	1	2	0	1	2	0	14	1	15
1	0	1	2	0	1	2	1	16	1	19
0	0	0	2	1	0	2	1	18	1	24
0	0	2	1	0	1	2	0	17	0	17
0	0	2		0	1	2	0	19	0	19
0	0	2	1	0	1	2	0	19	0	19
0	0	2	1	0	1	2	0	17	0	17
1	0	2	1	0	1	2	0	18	1	18
0	0	2	1	0	1	2	0	18	0	18
0	0	2	1	0	1	2	0	15	0	15
0	0	2	1	0	1	2	0	19	0	19
0	0	2	1	1	1	2	0	21	0	21
1	0	2	1	0	1	2	0	17	0	17
0	0	2	1	0	1	2	0	16	0	16
0	0	1	2	1	1	0	0	22	1	22
0	0	2	1	0	1	2	0	17	0	17
0	0	2	1	0	1	2	0	15	0	15
0	0	2	1	0	1	2	0	15	0	15
0	0	2	1	0	1	2	0	19	1	19
0	0	2	1	1	1	2	0	18	1	22
0	0	2	1	0	1	2	0	15	0	15
0	0	2	1	0	1	2	0	15	0	15
0	0	2	1	0	1	2	0	18	0	18
0	0	2	1	0	1	2	0	17	0	17
0	0	2	1	0	1	2	0	18	0	18
1	0	1	2	0	1	2	1	16	1	19
0	0	2	1	0	1	0	0	17	0	17
0	0	2	1	0	1	2	0	16	0	16
0	0	2	1	0	1	2	0	18	0	18
0	0	2	1	0	1	2	0	16	0	16
1	0	0	2	1	0	2	1	16	1	24
0	0	1	2	1	1	2	0	23	0	23
1	0	2	1	1	1	2	0	21	0	21
1	0	2	1	0	1	2	0	16	1	16
0	0	2	1	0	1	2	0	16	0	16
0	0	2	1	1	1	2	0	21	1	21
0	0	2	1	0	1	2	0	19	0	19
1	0	2	1	0	1	2	0	15	0	15
0	0	2	1	1	1	2	0	16	1	22
1	0	2	1	0	1	2	0	15	0	15
1	0	2	1	0	1	2	0	15	0	15
0	0	2	1	1	1	2	0	20	0	20
0	0	2	1	0	1	2	0	16	0	16
1	0	2	1	0	1	2	0	15	1	15
0	0	2	1	0	1	2	0	15	0	15
0	0	2	1	0	1	2	0	16	0	16
0	0	2	1	0	1	2	0	15	0	15
0	0	2	1	0	1	2	0	17	0	17
0	0	2	1	0	1	2	0	17	0	17
0	0	2	1	0	1	2	0	16	0	16
0	0	2	1	0	1	2	0	15	0	15
1	0	2	1	0	1	2	0	15	0	15
0	0	2	1	0	1	2	0	15	0	15
1	0	1	2	1	1	2	1	18	1	21
1	0	1	2	0	1	2	1	18	1	18
0	0	1	2	1	1	2	1	17	1	21
0	0	0	2	1	0	0	1	18	1	22
1	0	0	2	1	0	2	1	17	1	24
1	0	1	2	0	1	2	0	17	1	16
0	0	1	2	1	1	2	0	10	1	23
1	0	1	2	1	1	2	1	16	1	20
1	0	1	2	1	1	2	1	18	1	21
1	0	1	1	0	1	2	0	15	0	15
1	0	1	1	0	1	2	0	15	0	15
0	0	1	1	0		2	0	15	0	15
1	0	1	1	0	1	2	0	17	0	17
0	0	1	1	0	1	2	0	14	1	15
0	0	1	1	0	1	2	0	14	1	18
0	0	1	2	0	1	2	0	15	0	15
0	0	1	1	0	1	0	0	18	0	18
0	0	1	1	0	1	2	0	14	1	17
0	0	1	2	0	1	2	0	10	1	19
0	0	1	2	0	1	2	0	14	1	17
0	0	1	2	1	1	0	2	18	1	23
1	0	1	1	0	1	2	0	16	0	16
1	0	2	1	0	1	2	0	11	1	19
0	0	2	2	1	1	2	0	20	0	20
0	0	2	1	0	1	2	0	16	0	16
1	0	2	1	0	1	2	0	15	0	15
1	0	2	1	0	1	2	0	16	0	16
0	0	2	1	0	1	2	0	19	0	19
0	0	1	2	0	1	2	0	16	0	16
0	0	2	1	1	1	2	0	22	0	22
1	0	1	2	0	1	2	0	18	1	18
0	0	2	1	1	1	2	0	12	1	22
1	0	2	1	0	1	2	0	19	0	19
1	0	2	1	0	1	2	0	16	1	17
0	0	2	1	0	1	2	0	17	0	17
0	0	2	1	1	1	2	0	17	1	21
0	0	2	1	1	1	2	0	20	1	24
1	0	2	1	1	1	2	0	19	1	20
1	0	2	1	0	1	2	0	17	0	17
0	0	2	1	1	1	2	0	15	1	23
0	0	2	1	1	1	2	0	19	1	23
0	0	2	1	0	1	2	0	17	0	17
0	0	2	1	0	1	2	0	16	1	19
1	0	1	2	1	1	2	1	20	1	24
0	0	0	1	1	1	2	0	20	1	21
0	0	1	2	0	1	2	0	10	1	17
1	0	1	2	0	1	2	1	15	1	16
0	0	2		1	1	2	0	16	1	21
1	0	1	1	0	1	2	0	16	0	16
1	0	2	2	0	1	2	1	15	1	18
1	0	0	2	1	0	2	1	15	1	23
1	0	0	2	1	0	2	1	16	1	23
1	0	0	2	1	0	2	1	18	1	22
0	0	1	1	0	1	2	0	17	1	18
0	0	1	2	0	1	0	0	15	1	18
0	0	1	1	0	1	2	0	17	0	17
0	0	0	2	0	0	2	0	18	0	18
0	0	1	1	0	1	2	0	17	0	17
0	0	1	1	0	1	2	0	15	0	15
1	0	1	2	1	1	2	0	17	1	20
1	0	0	2	1	0	2	1	19	1	20
1	0	0	2	0	1	2	0	15	0	15
0	0	1	1	0	1	2	0	15	0	15
1	0	1	2	1	1	2	1	17	1	23
1	0	0	2	1	0	2	1	19	1	24
1	0	0	2	0	0	2	1	15	1	18
0	0	2	1	0	1	2	0	19	0	19
0	0	2	1	0	1	0	0	17	0	17
1	0	2	1	0	1	2	0	16	1	18
0	0	1	2	1	1	2	0	21	1	22
1	0	2	1	0	1	2	0	18	0	18
1	0	1	2	0	1	2	0	15	1	19
1	0	2	1	0	1	2	0	16	0	16
1	0	2	1	0	1	2	0	17	1	19
1	0	1	2	1	1	2	1	15	1	22
0	0	1	2	1	1	0	1	22	1	24
0	0	1	0	0	1	2	0	16	0	16
1	0	1	2	1	1	2	1	16	1	24
1	0	1	2	0	1	2	1	15	1	18
1	0	0	2	0	0	0	0	17	0	17
0	0	2	1	0	1	2	0	17	0	17
0	0	2	1	0	1	2	0	17	0	17
0	0	2	2	0	1	2	0	17	0	17
0	0	2	1	0	1	2		15	0	15
1	0	2	1	0	1	2	0	17	0	17
0	0	2	1	0	1	2	0	15	0	15
0	0	2	2	1	1	2	0	21	0	21
0	0	2	1	0	1	2	0	15	1	18
1	0	2	1	0	1	2	0	15	0	15
1	0	2	1	0	1	2	0	18	0	18
1	0	2	1	0	1	2	0	16	0	16
1	0	1	2	1	1	2	1	20	1	20
1	0	1	2	0	1	1	0	16	0	16
1	0	2	1	0	1	2	0	16	1	19
1	0	1	2	1	1	2	1	14	1	22
1	0	1	2	0	1	2	0	16	1	18
1	0	1	2	1	1	2	1	18	1	22
0	0	2	1	0	1	2	0	18	0	18
1	0	1	2	0	1	2	1	19	1	19
0	0	2	2	0	1	2	0	18	1	19
1	0	1	0	0	1	2	0	17	0	17
1	0	2	1	0	1	2	2	16	1	19
0	0	2	1	0	1	2	0	18	1	18
1	0	0	2	1	0	2	1	16	1	24
1	0	0	2	0	0	2	0	17	1	17
0	0	1	2	0	1	2	0	17	0	17
1	0	1	2	1	1	2	0	17	1	20
0	0	1	2	1	1	2	1	19	1	23
1	0	2	1	0	1	2	0	16	0	16
1	0	1	2	0	1	2	1	18	1	19
1	0	1	2	1	1	2	1	18	1	20
1	0	1	2	0	1	2	1	15	1	17
0	0	1	2	0	1	2	0	16	1	18
1	0	1	2	0	1	2	0	17	1	18
1	0	1	2	0	1	0	0	17	1	18
0	0	2	1	1	1	2	0	18	1	22
1	0	1	2	1	1	2	1	24	1	24
1	0	1	2	1	1	2	1	16	1	23
1	0	1	2	1	1	2	1	15	1	20
0	0	2	1	0	1	2	0	19	1	19
0	0	2	2	1	1	2	0	20	0	20
0	0	0	2	0	0	0	0	19	0	19
0	0	1	2	0	1	2	0	15	0	15
0	0	1	2	0	1	2	1	19	1	19
0	0	2	1	0	1	0	0	17	1	17
0	0	2	1	0	1	2	0	16	0	16
0	0	1	2	0	1	0	0	15	1	15
0	0	1	2	0	1	2	0	16	0	16
0	0	2		0	1	2	0	15	1	15
1	0	1	1	0	1	2	0	18	0	18
0	0	1	2	0	1	2	0	16	0	16
0	0	1	1	0	1	2	0	12	1	16
0	0	2	2	1	1	2	0	20	1	22
1	0	0	2	1	0	2	1	13	1	23
1	0	2	1	0	1	2	0	16	1	16
1	0	1	1	0	1	2	0	16	0	16
1	0	1	1	0	1	2	0	17	0	17
0	0	1	1	0	1	2	0	15	0	15
0	0	2	1	1	1	2	0	15	1	20
0	0	1	2	1	1	2	0	17	1	23
1	0	0	2	1	0	2	1	16	1	23
1	0	0	2	1	0	2	1	18	1	24
0	0	1	2	0	1	2	0	13	1	17
0	0	1	2	1	1	2	0	21	1	22
1	0	2	2	1	1	2	1	16	1	24
1	0	2	1	1	1	2	0	20	1	21
1	0	1	1	0	1	2	0	15	0	15
0	0	1	1	0	1	2	0	17	0	17
1	0	0	2	1	0	2	1	16	1	22
1	0	0	2	1	0	2	1	18	1	22
1	0	0	2	0	0	2	0	15	0	15
1	0	1	2	1	1	2	1	17	1	22
0	0	1	1	1	1	2	0	20	0	20
1	0	1	2	1	1	2	1	19	1	21
0	0	1	0	0	1	2	0	19	0	19
0	0	1	2	1	1	2	1	16	1	20
0	0	0	1	0	1	2	0	15	1	18
0	0	0	2	1	0	2	0	15	1	23
0	0	0	0	0	0	0	0	15	0	15
0	0	2	1	1	1	2	0	20	1	20
0	0	2	1	1	1	2	0	21	1	21
0	0	1	1	0	1	2	0	16	1	18
1	0	1	2	1	1	2	1	17	1	22
1	0	2	1	0	1	2	0	18	1	19
0	0	1	1	0	1	2	0	15	0	15
0	0	1	1	0	1	0	0	15	0	15
0	0	1	2	1	1	0	0	18	1	20
1	0	1	1	0	1	2	0	15	0	15
0	0	2	1	0	1	2	0	16	0	16
1	0	1	2	0	1	2	1	17	1	19
1	0	1	0	0	1	2	0	17	0	17
0	0	2	1	1	1	2	0	17	1	22
1	0	2	1	0	1	2	0	17	0	17
1	0	2	1	0	1	2	0	16	1	19
0	0	1	1	1	1	2	0	20	0	20
0	0	1	1	0	1	2	0	17	0	17
1	0	1	1	0	1	2	0	15	0	15
0	0	2	1	0	1	2	0	17	0	17
0	0	0	2	0	0	0	0	19	0	19
1	0	1	1	0	1	2	0	16	0	16
0	0	1	1	0	1	2	0	19	0	19
0	0	1	1	0	1	0	0	16	0	16
0	0	1	1	0	1	2	0	15	0	15
0	0	1	1	0	1	2	0	15	0	15
0	0	1	1	0	1	2	0	15	0	15
1	0	1	1	0	1	2	0	17	0	17
1	0	1	2	0	1	2	0	13	1	18
0	0	1	1	0	1	2	0	16	1	16
1	0	1	2	1	1	1	1	14	1	24
0	0	1	2	0	1	2	0	18	0	18
0	0	2	1	1	1	2	0	14	1	22
0	0	0	2	1	0	2	0	20	0	20
0	0	0	2	0	0	0	0	15	1	18
0	0	0	2	1	0	2	0	22	1	22
1	0	0	1	0	1	2	0	15	0	15
1	0	1	2	0	1	2	1	17	1	18
1	0	0		1	0	0	0	20	1	22
1	0	1	1	0	1	2	0	17	0	17
1	0	1	1	0	1	2	0	15	0	15
0	0	1	1	0	1	0	0	16	0	16
1	0	0	2	1	0	2	1	19	1	20
1	0	1	1	0	1	2	0	17	0	17
0	0	1	2	1	1	0	0	21	0	21
0	0	1	1	0	1	2	0	15	1	15
1	0	1	2	1	1	2	1	18	1	20
1	0	1	1	0	1	2	0	15	0	15
1	0	1	2	0	1	1	1	16	1	19
0	0	1	2	1	1	2	1	15	1	23
0	0	1	2	0	1	2	0	14	1	15
1	0	0	2	1	0	2	1	19	1	23
1	0	1	1	0	1	2	0	15	1	15
1	0	2	1	0	1	2	0	18	0	18
1	0	2	1	0	1	2	0	15	0	15
0	0	2	2	1	1	2	0	23	1	23
1	0	1	1	0	1	2	0	15	0	15
	0	1	2	1	1	2	1	18	1	24
1	0	1	2	0	1	2	0	17	0	17
0	0	1	1	0	1	2	0	15	0	15
0	0	2	1	0	1	2	0	15	0	15
0	0	2	2	0	1	1	0	18	0	18
1	0	2	1	0	1	2	0	18	0	18
1	0	1	2	1	1	2	0	20	1	21
0	0	2	1	0	1	2	0	16	1	19
0	0	2	1	0	1	2	0	16	0	16
0	0	2	1	0	1	2	0	16	0	16
0	0	2	1	0	1	2	0	17	0	17
0	0	2	1	0	1	2	0	10	1	17
0	0	2	1	0	1	2	0	14	1	17
0	0	2	1	0	1	2	0	19	0	19
0	0	2	1	0	1	2	0	10	1	17
1	0	2	1	0	1	2	0	17	0	17
0	0	2	1	0	1	2	0	15	1	18
0	0	2	1	0	1	2	0	16	0	16
0	0	2	1	0	1	2	0	16	0	16
0	0	2	1	0	1	2	0	16	0	16
0	0	2	1	0	1	2	0	16	0	16
0	0	2	1	0	1	2	0	17	0	17
0	0	2	1	0	1	2	0	16	0	16
1	0	1	2	1	1	2	1	19	1	22
1	0	1	1	0	1	2	0	16	0	16
0	0	1	2	0	1	2	0	15	0	15
1	0	0	0	0	0	2	0	15	0	15
0	0	1	2	0	1	2	0	15	1	19
0	0	1	1	0	1	2	0	18	1	18
0	0	1	2	1	1	2	0	18	1	20
1	0	0	2	0	0	2	0	16	0	16
0	0	2	1	1	1	2	0	16	1	24
1	0	2	1	0	1	2	0	17	0	17
1	0	2	1	0	1	2	0	15	0	15
0	0	2	1	0	1	2	0	17	1	17
0	0	2	1	1	1	2	0	21	1	21
1	0	2	1	0	1	2	0	16	0	16
0	0	2	1	0	1	2	0	17	0	17
0	0	2	1	0	1	2	0	15	0	15
0	0	2	1	0	1	2	0	18	0	18
1	0	2	1	0	1	2	0	16	1	16
0	0	2	1	1	1	2	0	20	1	24
0	0	2	1	0	1	2	0	16	0	16
1	0	2	1	0	1	2	0	15	0	15
1	0	2	1	0	1	2	0	15	0	15
0	0	2	1	0	1	2	0	17	0	17
1	0	2	1	0	1	2	0	16	1	17
1	0	2	1	0	1	2	0	17	1	17
0	0	2	1	1	1	1	0	16	1	23
1	0	2	1	0	1	2	0	15	1	16
0	0	2	1	0	1	2	0	17	0	17
0	0	2	1	0	1	2	0	14	1	15
0	0	2	1	0	1	2	0	15	0	15
1	0	1	2	1	1	2	0	16	1	20
1	0	2	1	0	1	2	0	15	1	15
0	0	2	1	0	1	2	0	15	0	15
0	0	2	1	0	1	2	0	19	0	19
1	0	0	2	1	0	2	1	17	1	24
0	0	2	1	0	1	2	0	16	1	17
1	0	2	1	0	1	2	0	18	0	18
0	0	2	1	0	1	2	0	17	1	19
0	0	2	1	1	1	2	0	19	1	23
1	0	2	1	0	1	2	0	15	0	15
0	0	2	1	0	1	2	0	16	1	17
0	0	2	1	0	1	2	0	19	0	19
0	0	2	1	1	1	2	0	20	0	20
1	0	2	1	0	1	2	0	16	0	16
1	0	2	1	0	1	2	0	16	1	17
0	0	2	1	0	1	2	0	17	0	17
1	0	2	1	0	1	2	0	17	0	17
0	0	2	1	1		2	0	19	1	21
1	0	2	1	0	1	2	0	16	1	19
0	0	2	1	1	1	2	0	15	1	20
1	0	2	1	0	1	2	0	18	1	19
0	0	2	1	0	1	2	0	16	0	16
1	0	2	1	0	1	2	0	17	0	17
0	0	2	1	0	1	2	0	16	1	16
0	0	2	1	0	1	2	0	16	1	19
0	0	2	1	0	1	2	0	18	0	18
0	0	2	1	0	1	2	0	16	0	16
0	0	2	1	1	1	2	0	22	0	22
0	0	2	1	1	1	2	0	21	1	23
0	0	1	1	0	1	2	0	14	1	15
1	0	2	1	0	1	2	0	18	0	18
1	0	2	1	0	1	2	0	16	1	17
0	0	2	1	0	1	2		17	0	17
0	0	2	1	1	1	2	0	18	1	21
0	0	2	1	0	1	2	0	17	0	17
0	0	2	1	0	1	2	0	17	0	17
0	0	2	1	1	1	2	0	19	1	20
1	0	1	2	1	1	2	2	18	1	23
0	0	2	1	1	1	2	0	11	1	20
0	0	2	1	0	1	2	0	15	1	16
1	0	2	1	1	1	1	0	20	0	20
0	0	2	1	0	1	2	0	16	0	16
0	0	2	1	0	1	2	0	18	1	18
1	0	2	1	0	1	2	0	17	0	17
1	0	2	1	0	1	2	0	16	1	16
1	0	2	1	0	1	2	0	10	1	16
0	0	2	1	0	1	2	0	13	1	16
0	0	2	1	0	1	2	0	14	1	15
1	0	2	1	0	1	2	0	15	0	15
1	0	2	1	0	1	2	0	15	0	15
1	0	2	1	0	1	2	0	15	0	15
1	0	2	1	0	1	2	0	15	0	15
0	0	2	1	0	1	2	0	12	1	15
0	0	2	1	0	1	2	0	12	1	17
0	0	2	1	0	1	2	0	17	0	17
0	0	2	2	0	1	2	0	16	0	16
0	0	2	1	0	1	2	0	16	1	17
0	0	1	1	0	1	2	0	13	1	17
0	0	2	2	0	1	2	0	14	1	17
0	0	2	1	1	1	2	0	19	1	21
0	0	2	1	0	1	2	0	16	0	16
1	0	2	1	0	1	2	0	15	0	15
1	0	2	1	0	1	2	0	15	0	15
1	0	2	1	0	1	2	0	15	0	15
1	0	2	1	0	1	2	0	17	0	17
1	0	2	1	0	1	2	0	15	0	15
1	0	2	1	0	1	2	0	14	1	16
1	0	2	1	0	1	2	0	16	0	16
0	0	2	1	1	1	2	0	14	1	20
1	0	1	1	0	1	2	0	15	0	15
1	0	1	1	0	1	2	0	15	0	15
0	0	1	1	0	1	2	0	15	0	15
1	0	1	1	0	1	2	0	16	1	16
0	0	1	1	0	1	2	0	19	0	19
1	0	1	1	0	1	2	0	15	0	15
1	0	1	1	0	1	2	0	18	0	18
1	0	1	1	0	1	2	0	15	0	15
1	0	1	2	1	1	2	0	18	1	22
1	0	2	1	0	1	2	0	18	1	19
0	0	2	1	0	1	2	0	18	0	18
0	0	1	1	0	1	2	0	15	0	15
1	0	2	0	1	1	2	0	19	1	22
0	0	1	1	0	1	2	0	17	1	17
0	0	1	1	0	1	2	0	15	0	15
0	0	1	1	0	1	2	0	15	0	15
0	0	1	1	0	1	2	0	15	0	15
1	0	1	1	0	1	2	0	15	0	15
1	0	1	1	0	1	2	0	16	0	16
0	0	1	1	0	1	2	0	16	0	16
0	0	1	1	0	1	0	0	16	0	16
0	0	1	1	0	1	2	0	15	0	15
0	0	1	1	0	1	2	0	15	1	18
1	0	1	1	0	1	2	0	15	0	15
0	0	1	1	0	1	2	0	15	1	18
1	0	1	1	0	1	2	0	15	0	15
0	0	1	1	0	1	2	0	18	1	18
0	0	1	1	0	1	2	0	15	0	15
0	0	1	1	0	1	1	0	15	0	15
0	0	1	1	0	1	2	0	17	0	17
0	0	1	1	0	1	2	0	15	0	15
0	0	2	1	1	1	2	0	23	0	23
0	0	1	1	0	1	2	0	15	0	15
0	0	1	1	0	1	2	0	15	0	15
0	0	2	2	1	1	2	0	16	1	22
0	0	2	1	1	1	2	0	24	1	24
1	0	0	2	1	0	2	1	15	1	24
1	0	1	2	1	1	2	1	18	1	22
1	0	0	2	1	0	2	1	14	1	20
1	0	0	2	0	0	0	0	14	1	15
1	0	1	2	0	1	2	0	16	0	16
0	0	2	1	0	1	2	0	14	1	18
1	0	2	1	0	1	2	0	16	1	17
0	0	2	1	0	1	2	0	19	0	19
0	0	2	1	1	1	2	0	22	0	22
0	0	2	1	0	1	2	0	16	1	18
1	0	2	1	0	1	2	0	19	0	19
1	0	2	1	0	1	2	0	16	0	16
1	0	2	1	0	1	2	0	17	0	17
1	0	2	1	0	1	2	0	16	1	18
1	0	2	1	0	1	2	0	17	0	17
0	0	2	1	0	1	2	0	15	0	15
0	0	2	1	0	1	2	0	15	0	15
0	0	2	1	0	1	2	0	18	0	18
0	0	2	1	1	1	2	0	18	1	22
0	0	2	1	0	1	2		17	0	17
0	0	2	1	0	1	2	0	19	0	19
0	0	2	1	0	1	2	0	19	0	19
1	0	2	1	0	1	2	0	15	1	15
1	0	2	1	0	1	2	0	16	0	16
0	0	2	1	0	1	2	0	17	0	17
0	0	2	1	0	1	2	0	16	0	16
0	0	2	1	0	1	2	0	17	0	17
0	0	2	1	0	1	2	0	14	1	17
0	0	2	1	0	1	2	0	16	1	17
1	0	1	2	0	1	2	0	14	1	17
1	0	1	1	0	1	2	0	15	0	15
1	0	1	1	0	1	2	0	15	0	15
1	0	1	1	0	1	2	0	15	0	15
0	0	1	1	0	1	2	0	16	1	17
1	0	1	1	0	1	2	0	16	0	16
0	0	1	1	0	1	2	0	15	0	15
1	0	1	1	0	1	2	0	14	1	15
1	0	1	1	0	1	2	0	15	0	15
0	0	1	1	0	1	2	0	15	0	15
0	0	1	1	0	1	2	0	16	0	16
0	0	1	1	0	1	2	0	15	0	15
1	0	1	1	0	1	2	0	15	0	15
0	0	1	1	0	1	2	0	16	0	16
0	0	1	1	0	1	2	0	17	0	17
0	0	1	2	0	1	2	0	16	1	16
0	0	1	1	0	1	2		15	0	15
0	0	1	1	0	1	2	0	15	0	15
1	0	1	1	0	1	2	0	15	1	15
0	0	2	1	0	1	2	0	15	1	17
1	0	1	1	0	1	2	0	15	0	15
1	0	1	1	0	1	2	0	16	0	16
1	0	1	1	0	1	2	0	15	0	15
1	0	1	2	1	1	2	1	18	1	23
0	0	1	1	0	1	2	0	15	0	15
0	0	1	1	0	1	2	0	15	0	15
1	0	0	2	1	0	2	1	18	1	24
1	0	1	1	0	1	2	0	14	1	15
1	0	1	1	0	1	2	0	15	0	15
1	0	1	1	0	1	2	0	16	0	16
1	0	1	1	0	1	2	0	15	0	15
1	0	1	1	0	1	2	0	15	0	15
1	0	1	1	0	1	2	0	15	0	15
0	0	2	1	0	1	2	0	17	0	17
1	0	2	1	0	1	1	0	16	0	16
0	0	2	1	0	1	2	0	14	1	17
1	0	2	1	0	1	2	0	16	0	16
0	0	2	1	0	1	2	0	14	1	16
0	0	2	1	0	1	2	0	15	0	15
0	0	1	1	0	1	2	0	18	1	19
0	0	2	1	0	1	2	0	19	0	19
1	0	2	1	0	1	2	0	15	0	15
1	0	2	1	0	1	1	0	15	0	15
0	0	2	1	0	1	2	0	10	1	15
1	0	2	1	0	1	2	0	16	0	16
1	0	2	1	0	1	2	0	16	0	16
0	0	2	1	0		2	0	19	0	19
0	0	2	1	0	1	2	0	17	1	17
1	0	2	1	0	1	2	0	15	0	15
1	0	2	1	0	1	2	0	15	0	15
0	0	2	1	0		2	0	16	0	16
0	0	2	1	0	1	2	0	16	0	16
0	0	2	1	0	1	2	0	14	1	16
0	0	2	1	0	1	2	0	17	0	17
0	0	2	1	0	1	2	0	16	0	16
0	0	2	1	1		2	0	19	1	20
0	0	2	1	0	1	2	0	15	0	15
0	0	2	1	0	1	2	0	19	0	19
0	0	2	1	0	1	2	0	17	0	17
0	0	2	1	0	1	2	0	19	0	19
0	0	2	1	0	1	2	0	16	0	16
0	0	2	1	0	1	2	0	16	0	16
0	0	2	1	1	1	2	0	17	1	20
0	0	2	1	1		2	0	21	0	21
1	0	2	1	1	1		0	20	0	20
0	0	2	1	0	1	1	0	18	0	18
0	0	2	1	0		2	0	15	1	16
0	0	2	1	0	1	2	0	17	1	18
0	0	2	1	0	1	2	0	16	1	18
1	0	2	1	0	1	2	0	14	1	15
1	0	2	1	0	1	2	0	17	0	17
1	0	2	1	0	1	2	0	17	0	17
0	0	2	1	0	1	2	0	15	0	15
0	0	2	1	0	1	2	0	18	1	18
0	0	2	1	0		2	0	19	0	19
0	0	2	1	0	1	2	0	10	1	17
1	0	2	1	0	1	2	0	15	0	15
0	0	2	1	0		2	0	15	1	18
0	0	2	1	0	1	2	0	19	0	19
0	0	2	1	0	1	2	0	17	0	17
0	0	2	1	0	1	2	0	15	0	15
0	0	2	1	0		2	0	19	0	19
0	0	2	1	0	1	2	0	18	0	18
0	0	2	2	0	1	2	0	16	1	18
0	0	2	1	0		2	0	16	1	19
0	0	2	1	0	1	2	0	16	0	16
0	0	2	1	0	1	2	0	15	0	15
0	0	2	1	0	1	2	0	15	1	18
0	0	2	1	0	1	2	0	19	0	19
0	0	2	2	1	1	2	0	20	0	20
1	0	0	2	1	0	2	1	16	1	22
1	0	1	1	0	1	2	0	16	0	16
0	0	2	1	0		2	0	16	0	16
1	0	2	1	0	1	2	0	18	0	18
0	0	1	2	0	1	2	0	15	0	15
0	0	1	1	0		2	0	16	1	17
0	0	1	1	0	1	2	0	15	0	15
0	0	1	1	0	1	2	0	15	0	15
0	0	2	1	0	1	2	0	17	0	17
0	0	1	1	0		2	0	16	1	16
0	0	1	2	0	1	2	0	15	0	15
0	0	1	1	0	1	2	0	14	1	15
0	0	1	1	0		2	0	15	0	15
1	0	1	1	0	1	2	0	14	1	15
0	0	2	1	0		2	0	16	0	16
0	0	2	2	0	1	2	0	17	0	17
0	0	2	1	1	1	2	0	18	1	21
0	0	2	1	0	1	2	0	16	1	18
0	0	2	1	1		2	0	15	1	21
0	0	1	1	0		2	0	15	1	15
0	0	1	1	0	1	2	0	14	1	15
0	0	1	2	0	1	2	0	11	1	15
1	0	1	1	0	1	2	0	16	0	16
0	0	1	2	0	1	2	0	16	0	16
0	0	1	1	0		2	0	15	0	15
0	0	1	1	0	1	2	0	15	0	15
0	0	1	1	0	1	2	0	15	1	15
1	0	0	1	0	0	2	0	16	0	16
1	0	2	1	1	1	2	0	19	1	22
0	0	1	1	0		2	0	16	1	17
0	0	1	2	0	1	2	0	15	0	15
0	0	2	1	0	1	2	0	16	1	17
1	0	1	2	0	1	2	0	15	1	16
1	0	1	2	0	1	2	1	16	1	17
0	0	2	1	0	1	2	0	18	0	18
0	0	1	1	0		0	0	15	0	15
0	0	1	1	0	1	2	0	14	1	16
0	0	1	2	0	1	2	0	17	0	17
1	0	1	2	0	1	2	0	16	1	17
1	0	1	2	1	1	2	1	18	1	23
1	0	1	2	1	1	2	1	21	1	21
1	0	0	2	1	0	2	1	18	1	23
1	0	1	2	1	1	2	1	16	1	24
1	0	1	2	1	1	2	1	18	1	23
1	0	1	2	1	1	2	1	19	1	23
1	0	1	2	0	1	2	1	14	1	17
1	0	1	2	0	1	2	1	16	1	18
0	0	1	2	0		0	0	17	0	17
0	0	1	2	0		2	0	12	1	18
1	0	2	2	1	1	2	1	17	1	20
0	0	1	2	1		2	1	15	1	24
1	0	1	2	1	1	2	1	18	1	21
1	0	1	2	1	1	2	1	23	1	23
1	0	1	2	0	1	2	1	15	1	17
1	0	1	2	1	1	2	1	24	1	24
1	0	0	2	0	0	2	1	19	1	19
1	0	0	2	1	0	2	1	23	1	23
0	0	2	1	0	1	2	0	18	0	18
0	0	2	1	0	1	2	0	18	0	18
1	0	2	1	0	1	2	0	19	1	19
1	0	2	1	0	1	2	0	17	1	19
0	0	2	1	0	1	2	0	17	1	17
1	0	2	1	0	1	2	0	15	1	18
0	0	2	2	1	1	2	0	22	1	22
1	0	0	2	0	0	2	1	17	1	18
1	0	0	2	1	0	0	1	16	1	24
1	0	0	2	0	1	2	0	19	0	19
1	0	0	2	1	0	0	1	17	1	24
1	0	0	2	0	0	2	1	15	1	16
0	0	0	2	0	0	2	0	15	1	19
0	0	0	2	0	0	2	0	15	1	18
1	0	0	2	0	1	2	0	16	0	16
1	0	0	2	0	1	2	1	17	1	19
0	0	0	2	0		2	0	17	0	17
0	0	0	2	0	1	2	0	10	1	15
1	0	1	2	0	1	2	0	17	1	17
0	0	0	0	0	0	2	0	15	0	15
1	0	0	2	0	1	2	0	15	0	15
1	0	0	2	0	1	2	1	15	1	18
0	0	0	2	0	1	2	1	11	1	19
0	0	0	2	1	1	2	1	23	1	23
1	0	0	2	1	1	2	1	18	1	20
1	0	0		0	1	2	0	16	0	16
1	0	0	2	1	1	2	1	18	1	22
0	0	0	2	0	0	0		16	1	16
0	0	0	2	1	1	2	0	10	1	21
0	0	0	2	0	1	2	0	17	1	17
	0	0	2	1	0	2	1	16	1	21
0	0	0	0	0	0	2	0	15	0	15
1	0	0	1	0	1	2	0	15	0	15
0	0	0	2	1	1	0	0	20	0	20
0	0	0	2	1	0	2	0	15	1	20
0	0	0	2	0	1	2	0	17	0	17
1	0	0	2	0	1	2	1	13	1	16
1	0	0	2	0	1	2	0	15	1	17
0	0	0	2	1	1	0	2	24	1	24
1	0	0	2	1	0	2	1	17	1	24
0	0	0	2	0	0	0	0	19	0	19
0	0	0	2	0	1	0	0	18	0	18
1	0	0	2	1	1	2	1	15	1	20
0	0	0	2	1	1	2	0	18	1	22
1	0	1	2	1	1	2	1	18	1	23
1	0	0	2	1	0	2	1	14	1	24
1	0	0	2	1	0	2	1	14	1	22
1	0	0	2	1	0	2	1	16	1	24
1	0	1	2	1	1	2	1	14	1	20
1	0	1	2	1	1	2	1	16	1	24
1	0	0	2	1	0	2	1	17	1	20
1	0	1	2	1	1	2	1	19	1	22
1	0	1	2	1	1	2	1	18	1	23
0	0	1	2	1	1	2	0	18	1	24
1	0	1	2	0	1	2	1	14	1	19
1	0	1	2	1	1	2	1	16	1	23
1	0	2	1	0	1	2	0	16	0	16
0	0	0	2	1	0	2	0	15	1	21
1	0	0	2	1	0	0	1	18	1	20
1	0	1	2	1	1	2	1	16	1	20
1	0	1	2	0	1	2	0	13	1	16
0	0	1	2	1	1	0	0	15	1	20
1	0	1	2	1	1	2	1	18	1	20
0	0	2	1	1	1	2	0	18	1	21
0	0	1	1	0	1	2	0	15	0	15
1	0	1	2	1	1	2	1	17	1	22
0	0	1	1	0	1	2	0	16	0	16
1	0	1	2	1	1	2	1	16	1	20
0	0	0	2	0	0	2	0	19	0	19
0	0	2	1	1	1	2	0	20	1	21
1	0	2	2	1	1	2	1	16	1	21
0	0	1	2	0	1	2	0	18	0	18
1	0	1	2	1	1	2	1	18	1	20
1	0	2	1	0	1	2	0	17	0	17
0	0	2	1	1	1	2	0	16	1	21
1	0	2	1	1	1	2	0	19	1	20
1	0	1	2	1	1	2	2	17	1	23
1	0	2	1	0	1	2	0	18	0	18
1	0	2	1	1	1	2	0	17	1	21
1	0	0	2	1	0	2	1	14	1	22
1	0	1	2	0	1	2	0	15	1	17
1	0	0	2	1	0	2	1	22	1	22
1	0	1	2	0	1	2	1	16	1	17
0	0	2	1	1	1	2	0	23	0	23
0	0	2	1	1	1	2	0	18	1	24
1	0	2	1	0	1	2	0	18	0	18
0	0	2	1	1	1	2	0	18	1	23
0	0	2	1	1	1	2	0	19	1	20
1	0	2	1	1	1	2	0	20	1	21
0	0	2	1	0	1	2	0	18	0	18
1	0	2	1	0	1	2	0	17	1	18
1	0	2	1	1	1	2	0	19	1	20
1	0	2	1	0	1	2	0	17	0	17
1	0	2	1	1	1	2	0	18	1	20
1	0	2	1	1	1	2	0	15	1	21
0	0	2	1	1	1	2	0	22	0	22
1	0	2	1	0	1	2	0	17	0	17
1	0	2	1	0	1	2	0	17	0	17
1	0	2	1	0	1	2	0	18	0	18
0	0	2	1	1	1	2	0	20	1	22
0	0	2	1	1	1	2	0	18	1	22
0	0	2	1	1	1	2	0	18	1	20
1	0	2	1	0	1	2	0	19	0	19
1	0	2	1	0	1	2	0	19	0	19
0	0	2	1	1	1	2	0	21	0	21
0	0	2	1	1	1	2	0	20	1	21
0	0	2	1	1	1	2	0	19	1	21
1	0	2	1	1	1	2	0	22	0	22
1	0	2	1	0	1	2	0	16	0	16
1	0	2	1	1	1	2	0	18	1	20
0	0	2	2	1	1	2	0	20	1	23
0	0	2	1	0	1	2	0	19	0	19
0	0	2	1	1	1	2	0	20	1	21
0	0	2	1	0	1	2	0	18	0	18
1	0	2	2	0	1	2	0	16	1	19
1	0	1	2	1	1	2	2	15	1	22
0	0	0	2	0	1	2	0	16	1	17
1	0	0	1	0	1	2	0	15	0	15
1	0	0	1	0	1	2	0	16	0	16
0	0	0	1	0	1	2	0	14	1	15
1	0	0	2	0	1	2	0	15	1	17
0	0	0	1	0	1	2	0	15	0	15
1	0	0	1	0	0	2	0	15	0	15
0	0	0	1	0		2	0	14	1	16
1	0	0	1	0	1	2	0	15	1	16
0	0	2	2	1	1	2	0	22	1	24
0	0	0	2	0		2	0	15	1	15
1	0	0	2	1	1	2	1	23	1	23
1	0	0	2	1	0	2	1	19	1	22
1	0	0	2	0	0	2	0	15	1	15
1	0	0	1	0	1	2	0	16	0	16
0	0	0	1	0	1	2	0	15	1	15
0	0	0	1	0		2	0	17	0	17
1	0	0	2	1	0	2	0	18	1	23
1	0	1	2	1	1	2	1	16	1	23
0	0	1	2	0	1	0	0	15	1	19
1	0	1	2	1	1	2	1	13	1	21
0	0	0	2	1	0	2	0	20	0	20
1	0	1	2	1	1	2	1	17	1	21
1	0	1	2	0	1	2	1	15	1	18
1	0	1	2	1	1	2	1	19	1	22
1	0	1	2	0	1	2	0	16	1	18
1	0	2	1	1	1	2	0	19	1	21
1	0	2	1	1	1	2	0	20	1	24
0	0	1	1	0	1	2	0	18	0	18
1	0	1	2	1	1	2	2	16	1	23
1	0	2	1	1	1	2	0	20	0	20
0	0	2	1	1	1	2	0	18	1	23
1	0	1	2	1	1	2	1	19	1	20
0	0	2	2	1	1	2	0	15	1	22
0	0	1	2	0	1	2	0	17	0	17
1	0	1	1	0	1	2	0	16	0	16
0	0	1	1	0	1	2	0	15	0	15
0	0	1	1	0	1	2	0	15	0	15
0	0	1	1	0	1	2	0	16	0	16
0	0	1	1	0	1	2	0	15	0	15
0	0	1	1	0	1	2	0	18	0	18
0	0	1	1	0	1	2	0	16	0	16
1	0	1	1	0	1	0	0	17	0	17
0	0	1	1	0	1	2	0	18	0	18
1	0	1	1	0	1	2	0	15	0	15
1	0	1	1	0	1	2	0	15	0	15
1	0	1	1	0	1	2	0	16	0	16
1	0	1	1	0	1	2	0	15	0	15
1	0	0	2	1	0	2	2	20	1	24
1	0	1	1	0	1	2	0	15	0	15
1	0	1	1	0	1	2	0	15	0	15
0	0	1	1	0	1	2	0	15	0	15
0	0	1	1	0	1	2	0	16	0	16
1	0	1	1	0	1	2	0	15	0	15
1	0	1	1	0	1	2	0	14	1	15
0	0	1	1	0	1	2	0	15	0	15
1	0	1	1	0	1	2	0	15	0	15
1	0	1	1	0	1	2	0	15	0	15
1	0	1	1	0	1	2	0	16	0	16
0	0	1	1	0	1	2	0	16	0	16
1	0	1	2	1	1	2	1	17	1	23
1	0	1	2	0	1	2	1	15	1	17
1	0	1	2	0	1	2	1	15	1	17
1	0	1	2	1	1	2	1	19	1	24
1	0	1	2	1	1	2	1	17	1	22
0	0	2	1	0	1	2	0	19	1	19
1	0	1	2	1	1	2	0	19	1	24
0	0	2	1	0	1	2	0	17	1	19
0	0	1	2	1	1	2	1	16	1	20
1	0	1	2	0	1	2	0	17	1	18
0	0	2	1	1	1	2	0	23	0	23
1	0	0	2	1	0	2	1	17	1	22
0	0	1	2	0	1	2	0	15	0	15
1	0	0	2	1	0	2	2	22	1	22
0	0	0	2	1	1	2	0	15	1	20
0	0	1	2	1		2	1	21	1	22
1	0	0	2	1	0	2	1	16	1	23
1	0	0	2	0	1	2	0	15	1	17
1	0	1	2	0	1	2	1	17	1	18
1	0	1	2	1	1	2	1	18	1	20
1	0	1	1	0	1	2	0	15	0	15
0	0	0	1	0	1	2	0	16	0	16
0	0	1	1	0	1	2	0	17	0	17
0	0	1	2	0	1	2	0	15	0	15
1	0	1	0	0	1	2	0	16	0	16
1	0	1	2	0	1	2	1	16	1	18
1	0	0	2	1	0	2	1	16	1	23
1	0	1	2	1	1	2	1	18	1	22
0	0	0	2	0	0	2	0	17	1	18
1	0	1	2	1	1	2	2	18	1	24
0	0	1	2	0	1	2	0	16	0	16
1	0	1	1	0	1	2	0	15	0	15
1	0	2	2	0	1	2	0	13	1	19
1	0	1	2	0	1	2	0	15	1	18
0	0	0	2	0	0	2	0	16	0	16
1	0	0	2	1	0	2	1	18	1	21
1	0	1	2	0	1	2	0	19	0	19
1	0	0	2	1	0	2	1	16	1	21
1	0	1	2	0	1	2	0	16	0	16
1	0	2	1	1	1	2	0	21	0	21
1	0	1	0	1	1	2	1	17	1	20
1	0	2	0	1	1	2	0	18	1	21
0	0	2	2	0	1	2	0	17	0	17
1	0	1	1	0	1	2	0	18	0	18
1	0	2	1	0	1	2	0	18	0	18
1	0	1	1	0	1	2	0	14	1	15
1	0	0	2	1	0	2	0	24	1	24
1	0	2	1	1	1	2	0	20	1	22
1	0	1	2	0	1	2	0	15	1	15
1	0	1	2	1	1	2	1	17	1	21
1	0	1	2	1	1	2	1	17	1	20
0	0	2	1	1	1	2	0	16	1	21
0	0	2	1	1	1	2	0	16	1	22
0	0	1	2	1	1	2	0	20	1	20
1	0	0	2	1	0	2	1	15	1	21
1	0	0	2	1	0	2	1	14	1	24
0	0	1	2	0	1	2	0	17	0	17
1	0	1	2	1	1	2	1	18	1	21
1	0	0	2	0	0	2	1	15	1	16
1	0	0	2	1	1	2	1	15	1	22
1	0	0	2	0	0	2	0	18	1	18
1	0	0	2	1	1	2	0	17	1	20
0	0	0	1	0	1	2	0	16	0	16
1	0	0	1	0	1	2	0	16	0	16
1	0	0	2	0	1	2	0	17	1	17
0	0	0	2	1	0	2	1	21	1	21
1	0	0	2	1	1	2	1	18	1	23
1	0	0	2	0	1	2	1	15	1	18
0	0	0	2	0	1	0	0	14	1	19
0	0	0	2	0		2	0	15	0	15
1	0	0	1	0	1	2	0	18	0	18
1	0	0	2	1	1	2	1	19	1	21
1	0	0	2	1	0	2	1	16	1	20
1	0	0	2	1	1	0	1	22	1	22
0	0	0	2	0	1	2	0	18	0	18
1	0	0	2	0	1	2	1	16	1	18
1	0	0	2	1	0	2	1	18	1	21
1	0	0	2	1	0	2	1	21	1	21
1	0	0	2	1	0	1	1	16	1	21
1	0	0	2	0	1	2	0	18	0	18
1	0	0	2	1	0	0	1	21	1	21
1	0	0	2	0	0	2	1	17	1	18
1	0	0	2	0	1	2	1	17	1	19
1	0	0	2	1	0	2	1	15	1	24
1	0	0	2	0	1	2	1	18	1	19
1	0	0	1	0	1	2	0	16	0	16
1	0	0	2	1	1	2	1	18	1	20
0	0	0	2	1	1	0	2	19	1	20
1	0	0	1	0	1	2	0	16	0	16
0	0	0	1	0	1	2	0	18	1	18
1	0	0	2	0	1	2	0	16	0	16
1	0	0	2	1	0	2	1	15	1	21
0	0	0	2	1	1	2	0	22	0	22
0	0	0	1	0		2	0	15	0	15
0	0	0	2	1	1	0	0	16	1	22
0	0	0	1	0		2	0	18	0	18
1	0	0	2	1	0	0	1	15	1	21
1	0	0	2	0	1	2	1	18	1	19
1	0	0	2	1	1	2	1	17	1	22
1	0	0	2	1	1	2	0	22	1	22
0	0	0	2	0	0	2	0	15	0	15
1	0	0	1	0	1	2	0	15	0	15
1	0	0	1	0	1	2	0	16	0	16
1	0	0	1	0	1	2	0	16	0	16
1	0	0	2	1	0	2	1	21	1	21
1	0	0	2	0	0	2	0	18	0	18
1	0	0	2	1	1	0	1	17	1	21
1	0	0	2	1	0	0	1	21	1	21
1	0	0	2	1	1	2	1	15	1	22
0	0	0	1	1		2	0	15	1	20
0	0	0	2	1	0	0	1	15	1	24
1	0	0	2	1	1	2	0	21	0	21
0	0	0	2	0		2	0	15	0	15
1	0	0	1	0	1	2	0	14	1	15
1	0	0	2	1	0	2	1	14	1	20
1	0	0	2	0	1	0	1	15	1	19
1	0	0	2	0	1	2	0	17	1	17
1	0	0	2	0	1	2	0	16	0	16
1	0	0	2	1	0	0	1	22	1	22
1	0	0	2	1	0	2	1	17	1	24
	0	0	1	0	1	1	0	18	0	18
1	0	0	2	1	0	0	2	14	1	22
1	0	0	2	1	1	2	1	18	1	22
1	0	0	2	1	1	2	1	17	1	22
	0	0	2	0	0	2	1	13	1	16
1	0	0	2	1	1	2	1	14	1	24
1	0	0	2	1	0	2	1	14	1	24
1	0	0	2	0	0	2	1	16	1	19
1	0	0	2	0	1	0	1	15	1	18
	0	0	2	1		0	1	18	1	20
1	0	1	1	0	1	2	0	14	1	15
0	0	2	1	0	1	2	0	16	0	16
1	0	1	2	1	1	2	1	17	1	22
1	0	1	0	0	1	2	0	14	1	15
1	0	0	2	1	0	2	1	15	1	24
1	0	1	2	1	1	2	1	18	1	22
1	0	1	2	1	1	2	1	15	1	24
1	0	1	2	1	1	2	1	17	1	21
1	0	0	2	1	0	2	1	16	1	23
0	0	1	1	0	1	2	0	15	0	15
1	0	0	2	1	0	2	1	14	1	24
0	0	1	2	0	1	2	0	16	0	16
0	0	0	0	1	1	0	0	22	0	22
1	0	1	2	1	1	2	0	15	1	21
1	0	2	2	0	1	2	0	18	1	19
1	0	1	2	1	1	2	1	17	1	24
1	0	1	2	1	1	2	1	14	1	21
1	0	0	2	1	0	2	1	15	1	24
0	0	2	1	1	1	2	0	23	1	23
0	0	1	2	1	1	2	0	18	1	21
1	0	2	1	0	1	2	0	16	1	17
0	0	2	1	0	1	2	0	17	0	17
1	0	2	1	0	1	2	0	17	1	17
1	0	1	2	0	1	2	0	15	1	18
1	0	1	1	0	1	2	0	16	1	17
0	0	1	2	0	1	2	0	17	0	17
1	0	1	2	1	1	2	1	16	1	20
1	0	0	2	1	0	2	1	17	1	22
1	0	1	1	0	1	2	0	16	0	16
1	0	2	1	0	1	2	0	18	1	19
0	0	1	2	1	1	2	1	13	1	23
1	0	1	2	1	1	2	1	16	1	24
1	0	1	2	0	1	2	0	15	1	18
1	0	2	2	1	1	2	1	17	1	23
0	0	2	1	0	1	1	0	16	1	19
1	0	2	1	0	1	2	0	17	1	17
1	0	1	2	1	1	2	1	19	1	23
0	0	2	2	1	1	2	0	22	1	24
0	0	2	1	1	1	2	0	20	1	20
0	0	2	2	1	1	2	1	17	1	22
0	0	1	1	0	1	2	0	14	1	15
1	0	0	2	1	0	2	1	17	1	24
1	0	0	2	1	0	2	0	20	1	20
1	0	1	2	1	1	2	1	19	1	21
1	0	0	2	0	0	2	1	15	1	15
1	0	0	2	0	0	2	1	15	1	19
0	0	0	2	0	1	2	0	16	0	16
0	0	0	1	0		2	0	17	0	17
0	0	0	2	1	0	2	1	21	1	21
1	0	0	2	1	1	2	1	16	1	22
1	0	0	2	0	1	0	1	17	1	18
1	0	0	2	1	1	2	1	15	1	20
1	0	0	2	1	0		0	20	1	23
1	0	0	1	0	1	2	0	15	1	15
1	0	0	1	0	1	2	0	15	0	15
0	0	0	2	1	0	2	0	21	0	21
1	0	0	2	1	0	2	1	15	1	23
1	0	0	2	1	0	2	1	15	1	21
1	0	0	1	0	1	2	0	15	0	15
1	0	0	2	1	1	2	1	17	1	21
0	0	0	2	1	1	2	1	21	1	21
1	0	0	2	1	0	2	1	14	1	24
1	0	0	2	0	1	2	1	15	1	18
1	0	0	2	0	0	2	0	15	0	15
0	0	0	2	0	1	2	0	18	0	18
0	0	0	2	1	1	2	0	14	1	21
1	0	0	2	1	0	2	1	20	1	24
1	0	2	2	1	1	2	0	20	0	20
1	0	0	2	1	0	2	1	17	1	20
1	0	0	2	1	0	2	1	23	1	23
1	0	0	2	1	1	2	1	17	1	20
1	0	0	2	1	1	2	1	16	1	21
1	0	0	2	1	0	2	1	18	1	22
0	0	0	2	0		0	0	16	1	17
0	0	0	1	0	1	0	0	15	0	15
0	0	0	2	0	1	2	0	16	0	16
1	0	0	2	0	1	2	1	18	1	18
1	0	0	2	1	0	2	1	16	1	23
1	0	0	2	1	0	2	1	20	1	20
1	0	0	2	1	0	2	1	17	1	20
1	0	0	1	0	1	2	0	16	0	16
1	0	0	2	1	0	2	1	20	1	24
1	0	0	2	1	1	0	1	21	1	22
1	0	0	2	0	1	2	0	16	1	16
0	0	0	2	1		2	0	18	1	22
0	0	0	1	0		2	0	18	0	18
1	0	0	1	0	1	2	0	18	0	18
0	0	0	1	0	1	0	0	15	0	15
1	0	0	1	0	1	2	0	16	0	16
1	0	0	1	0	1	2	0	18	0	18
1	0	0	2	1	1	2	1	18	1	23
1	0	0	1	0	1	2	0	15	0	15
1	0	0	2	1	1	2	1	21	1	21
1	0	0	1	0	1	2	0	18	0	18
1	0	0	2	0	1	0	0	15	0	15
0	0	1	1	0	1	2	0	16	0	16
0	0	1	1	0	1	2	0	19	0	19
0	0	1	1	0	1	2	0	16	0	16
1	0	1	2	0	1	2	1	16	1	19
0	0	1	1	0	1	2	0	16	0	16
1	0	1	2	1	1	2	1	17	1	23
0	0	2	1	1	1	2	0	21	0	21
1	0	1	2	0	1	2	1	17	1	17
1	0	1	2	1	1	2	1	16	1	21
1	0	1	2	1	1	2	1	16	1	20
1	0	1	2	1	1	2	1	18	1	22
1	0	1	2	0	1	2	1	14	1	18
0	0	1	2	1	1	2	0	15	1	22
1	0	1	2	0	1	2	0	17	0	17
1	0	1	2	0	1	2	1	15	1	19
1	0	0	2	0	0	2	1	17	1	19
1	0	2	1	0	1	2	0	15	1	17
1	0	1	2	1	1	2	1	18	1	21
1	0	1	0	1	1	2	0	16	1	20
1	0	0	2	0	0	2	1	16	1	18
0	0	2	2	1	1	2	0	15	1	24
1	0	0	2	1	0	2	1	15	1	23
0	0	1	2	0		2	0	14	1	19
1	0	1	2	1	1	1	0	20	0	20
1	0	0	2	0	0	2	1	16	1	18
0	0	1	1	1	1	2	0	20	1	20
1	0	0	2	1	0	2	1	15	1	20
1	0	1	2	1	1	2	1	16	1	21
1	0	1	2	1	1	2	0	18	1	21
1	0	1	0	0	1	2	0	13	1	16
1	0	2	1	0	1	2	0	15	0	15
1	0	0	2	0	0	2	0	15	0	15
1	0	0	2	1	1	2	1	23	1	23
1	0	0	2	1	1	2	1	18	1	23
1	0	0	1	0	1	2	0	16	0	16
0	0	0	2	1	1	2	0	15	1	22
0	0	0	2	1	1	2	1	23	1	24
0	0	0	2	1		2	0	18	1	20
0	0	0	1	0	1	2	0	17	0	17
1	0	1	2	0	1	2	0	18	0	18
1	0	0	2	0	1	2	0	15	0	15
0	0	0	2	0	1	0	0	15	1	16
0	0	0	2	0	1	2	0	18	1	18
1	0	0	2	1	1	2	1	23	1	23
1	0	0	2	1	1	2	1	18	1	21
1	0	2	2	0	1	2	1	16	1	17
1	0	0	2	0	0	2	1	16	1	16
1	0	0	1	0	1	2	0	15	0	15
1	0	0	1	1	1	2	0	18	1	20
1	0	0	2	1	1	2	1	18	1	22
1	0	0	1	0	0	2	0	15	0	15
1	0	0	0	0	1	2	0	18	0	18
1	0	0	2	0	1	2	1	17	1	19
1	0	0	1	0	1	2	0	16	0	16
	0	0	1	0	1	2	0	15	0	15
1	0	0	2	1	1	2	1	17	1	24
1	0	0	2	1	1	2	1	15	1	23
1	0	1	1	0	1	2	0	12	1	15
0	0	1	1	0	1	0	0	16	0	16
1	0	1	2	0	1	2	0	15	1	16
0	0	2	1	0	1	2	0	15	1	17
0	0	2	2	1	1	2	0	16	1	21
0	0	1	1	0	1	2	0	16	0	16
1	0	1	2	1	1	2	0	17	1	21
0	0	1	1	0	1	2	0	17	0	17
0	0	1	1	0	1	2	0	16	0	16
0	0	1	2	1	1	2	0	18	1	20
1	0	0	2	1	0	2	1	15	1	24
0	0	2	1	1	1	2	0	20	1	21
1	0	2	1	0	1	2	0	16	1	17
1	0	2	1	0	1	2	0	19	0	19
1	0	1	2	0	1	2	1	17	1	19
0	0	1	1	0	1	2	0	16	0	16
1	0	1	2	1	1	2	1	15	1	20
1	0	1	2	1	1	2	1	20	1	24
0	0	1	1	0	1	2	0	15	0	15
0	0	2	1	0	1	2	0	15	0	15
1	0	2	1	1	1	2	0	22	1	22
0	0	2	1	0	1	2	0	16	1	17
0	0	2	2	1	1	2	0	19	1	24
1	0	2	1	1	1	2	0	18	1	21
1	0	2	1	1	1	2	0	14	1	21
	0	0	2	1	1	2	0	23	0	23
0	0	0	2	0		2	0	15	0	15
1	0	0	2	1	0	0	0	13	1	24
0	0	0	2	0	1	2	0	16	1	18
0	0	0	1	0	1	2	0	16	1	17
1	0	0	2	1	1	2	0	19	1	21
0	0	0	1	0	1	2	0	15	1	15
1	0	0	2	0	1	2	1	19	1	19
0	0	0	2	0		0	0	16	0	16
1	0	0	1	0	1	2	0	19	0	19
1	0	0	2	1	1	2	1	19	1	22
1	0	0	2	0	1	2	0	16	1	18
0	0	0	1	0		2	0	16	0	16
0	0	0	1	0		2	0	17	0	17
0	0	0	2	1	1	2	1	19	1	24
0	0	0	1	0	1	2	0	15	0	15
1	0	0	1	0	1	2	0	15	0	15
1	0	0	2	1	1	2	0	18	1	20
1	0	0	1	0	1	2	0	16	0	16
0	0	0	2	1	0	2	1	20	1	23
0	0	0	2	1	1	0	0	21	1	21
1	0	0	2	0	0	0	1	10	1	19
0	0	2	1	0	1	2	0	15	0	15
1	0	0	2	0	1	2	1	17	1	18
1	0	0	1	0	1	2	0	15	0	15
1	0	0	2	1	0	0	1	20	1	20
0	0	0	2	0		2	0	17	0	17
1	0	0	2	1	1	2	1	17	1	21
0	0	0	2	0	1	0	0	17	0	17
0	0	0	2	0		0	0	15	1	19
1	0	0	2	0	0	0	0	11	1	17
1	0	0	2	1	1	2	1	19	1	21
0	0	0	1	0		2	0	15	0	15
1	0	0	2	0	1	2	1	15	1	18
0	0	0	2	1		0	0	18	1	24
0	0	0	2	1	1	2	0	14	1	22
0	0	0	2	0	0	2	1	17	1	18
0	0	0	2	0	0	2	0	15	1	18
0	0	0	2	0	1	2	0	16	1	18
0	0	0	2	0	1	2	0	19	0	19
	0	0	2	1	1	0	0	20	1	20
0	0	0	2	0		2	0	17	0	17
0	0	0	1	1	1	2	0	22	0	22
0	0	0	2	1	1	2	0	15	1	20
0	0	0	2	1	1	2	0	18	1	20
	0	1	2	1	1	2	1	18	1	21
0	0	0	1	1		2	0	21	1	22
1	1	1	2	1	1	2	1	15	1	24
1	1	2	1	1	1	2	0	22	1	24
1	1	2	1	0	1	2	0	18	1	19
0	1	1	1	1	1	2	0	14	1	24
0	1	2	1	0	1	2	1	16	1	18
1	1	1	2	1	1	2	1	17	1	24
0	1	2	1	0	1	2	0	17	1	17
1	1	1	1	0	1	2	0	15	0	15
0	1	1	0	0	1	2	0	16	0	16
1	1	1	2	0	1	2	0	15	1	17
1	1	1	1	0	1	2	0	16	0	16
1	1	1	2	1	1	2	1	14	1	23
0	1	1	2	0	1	2	0	16	1	18
0	1	1	2	1	1	2	0	18	1	21
1	1	1	2	1	1	2	2	19	1	22
1	1	1	2	0	1	2	0	16	1	18
0	1	1	2	0	1	2	0	17	1	19
0	1	1	1	0	1	2	0	17	0	17
1	1	1	2	1	1	2	1	16	1	20
1	1	2	1	0	1	2	0	16	1	19
1	1	1	0	0	1	2	0	15	1	16
1	1	1	0	0	1	2	0	17	1	18
0	1	2	1	1	1	2	0	16	1	20
1	1	1	0	1	1	2	1	14	1	22
[truncated: 1,238 more rows]

## Sheet: surveyR7
sex	residence	education_status	employent_status	agecat	Formal_education	religion_status	marital_status	age_1stsex	eversex	age
0	0	2	2	1	1	2	0	20	0	20
1	0	1	2	0	1	2	0	18	1	18
1	0	1	1	0	1	2	0	16	0	16
1	0	1	2	0	1	2	1	19	1	19
1	0	1	2	1	1	2	1	19	1	22
1	0	1	2	1	1	2	1	16	1	21
1	0	2	2	0	1	2	2	17	1	17
0	0	1	2	1	1	2	1	24	1	24
1	0	2	2	0	1	2	0	15	1	15
0	0	1	1	0	1	2	0	16	0	16
1	0	1	2	1	1	2	1	16	1	20
0	0	2	2	1	1	2	0	22	1	23
0	0	2	2	0	1	2	0	18	1	18
0	0	2	1	1	1	2	0	15	1	24
1	0	2	2	1	1	2	0	19	1	21
1	0	1	2	0	1	2	1	16	1	19
0	0	2	2	1	1	2	0	15	1	21
0	0	1	1	0	1	2	0	15	1	17
0	0	0	2	0	1	2	1	15	1	17
0	0	1	1	0	1	2	0	15	0	15
0	0	1	1	0	1	2	0	16	0	16
1	0	1	2	1	1	2	1	23	1	23
1	0	2	2	1	1	2	1	18	1	20
1	0	0	2	1	0	2	1	16	1	24
1	0	1	2	0	1	2	1	17	1	17
0	0	2	2	1	1	2	1	17	1	20
1	0	1	0	0	1	2	0	15	1	15
1	0	2	2	0	1	2	1	17	1	18
1	0	2	1	0	1	2	0	16	1	16
1	0	1	1	0	1	2	0	15	0	15
1	0	1	0	0	1	2	0	16	1	16
1	0	1	2	0	1	2	0	17	1	17
1	0	1	2	1	1	2	1	16	1	24
0	0	1	2	1	1	0	0	12	1	22
0	0	1	1	0	1	2	0	15	0	15
0	0	2	2	0	1	2	0	18	0	18
0	0	2	1	1	1	2	0	17	1	24
0	0	2	1	0	1	2	0	16	0	16
0	0	0	1	0	1	0	0	18	0	18
0	0	1	2	1	1	2	1	17	1	23
1	0	0	2	1	0	2	1	17	1	23
0	0	0	2	1	1	0	0	20	1	24
1	0	1	2	1	1	2	1	16	1	21
1	0	1	0	0	1	2	0	15	0	15
0	0	1	1	0	1	2	0	15	0	15
0	0	0	2	0	1	0	0	15	1	17
0	0	1	2	0	1	2	0	18	0	18
1	0	1	1	0	1	2	0	17	0	17
1	0	1	2	1	1	2	2	17	1	21
1	0	2	1	0	1	2	0	18	0	18
0	0	2	2	1	1	2	0	22	0	22
1	0	1	2	0	1	2	0	15	1	17
0	0	1	1	0	1	2	0	15	0	15
1	1	1	0	1	1	2	0	20	1	22
0	0	0	1	0	1	0	0	16	0	16
0	0	0	1	0	1	2	0	15	0	15
0	0	0	1	1	1	0	0	18	1	22
1	0	1	1	0	1	2	0	16	0	16
1	0	1	2	1	1	2	2	24	1	24
1	0	1	2	0	1	2	0	13	1	18
0	0	2	1	0	1	2	0	10	1	18
1	0	2	1	0	1	2	0	16	0	16
1	0	1	2	1	1	2	2	18	1	21
0	0	0	1	0	1	0	0	16	0	16
0	0	0	2	0	1	0	0	13	1	17
1	0	1	2	0	1	2	0	16	0	16
0	0	0	1	1	1	2	0	23	0	23
0	0	0	2	1	1	2	0	19	1	24
1	0	1	2	1	1	2	1	22	1	22
0	0	1	1	0	1	0	0	18	0	18
1	0	1	0	0	1	2	0	15	0	15
0	0	0	1	1	1	2	0	20	0	20
0	0	0	2	1	1	0	0	22	1	24
1	0	1	2	1	1	2	1	17	1	20
1	0	1	1	0	1	2	0	16	0	16
1	0	1	2	1	1	2	0	17	1	20
0	0	0	2	0	1	0	0	16	1	19
0	0	0	2	0	0	0	0	16	0	16
0	0	0	1	0	1	0	0	16	0	16
0	0	0	1	1	1	0	0	24	1	24
0	0	2	1	0	1	2	0	18	0	18
1	0	1	2	1	1	2	1	18	1	23
1	0	1	2	1	1	2	1	18	1	20
1	0	0	2	1	0	2	1	16	1	21
1	0	1	2	1	1	2	0	18	1	20
0	0	1	2	0	1	0	0	15	1	17
1	0	1	2	0	1	2	0	15	0	15
0	0	2	2	0	1	0	0	17	0	17
1	0	1	2	1	1	2	1	15	1	20
0	0	0	2	0	0	0	0	15	0	15
0	0	0	2	0	0	0	0	15	0	15
1	0	1	2	1	1	2	1	19	1	21
1	0	2	1	0	1	2	0	16	0	16
1	0	1	2	0	1	0	1	16	1	19
0	0	1	2	0	1	0	0	16	0	16
1	0	0	2	1	0	2	1	18	1	21
1	0	1	2	1	1	2	1	18	1	24
1	0	1	2	1	1	2	1	16	1	21
0	0	1	2	0	1	2	0	16	0	16
0	0	0	1	0	1	0	0	16	0	16
1	0	2	2	1	1	2	1	22	1	22
1	0	1	2	1	1	0	1	20	1	22
1	0	2	2	0	1	2	0	17	1	18
0	0	2	1	0	1	2	0	18	1	18
0	0	0	1	0	1	0	0	17	0	17
1	0	1	2	0	1	2	0	17	0	17
1	0	1	2	0	1	2	1	16	1	17
1	0	1	2	0	1	2	0	16	0	16
1	0	1	2	1	1	2	1	15	1	22
0	0	1	2	1	1	0	0	18	1	21
0	0	0	1	0	1	0	0	15	0	15
0	0	0	2	0	1	0	0	19	0	19
1	0	1	2	0	1	2	1	16	1	18
1	0	0	2	1	0	2	1	12	1	24
0	0	0	2	1	1	0	1	24	1	24
1	0	1	2	0	1	2	1	15	1	17
0	0	0	2	0	1	0	0	18	1	19
0	0	1	1	0	1	2	0	15	0	15
0	0	1	2	1	1	2	0	22	1	22
1	0	0	2	1	0	2	1	10	1	20
1	0	1	2	1	1	2	1	20	1	20
1	0	0	2	0	0	1	1	15	1	18
0	0	1	1	0	1	2	0	15	0	15
1	0	1	2	0	1	2	1	17	1	19
0	0	1	2	1	1	2	0	19	1	21
0	0	1	1	0	1	2	0	16	0	16
0	0	1	2	0	1	2	0	17	0	17
0	0	0	2	0	1	0	0	17	1	18
0	0	1	1	0	1	2	0	16	0	16
1	0	1	2	0	1	2	0	18	0	18
0	0	0	2	0	1	0	0	10	1	16
1	0	1	0	0	1	2	0	16	0	16
0	0	1	2	1	1	0	1	18	1	20
1	0	1	2	0	1	2	1	18	1	19
0	0	0	2	0	1	2	2	10	1	16
0	0	0	1	0	1	0	0	15	0	15
0	0	1	1	0	1	2	0	18	0	18
1	0	1	2	0	1	2	0	16	1	19
0	0	0	1	1	1	2	0	18	1	21
0	0	1	2	1	1	2	0	16	1	20
0	0	0	2	0	0	2	0	15	1	18
0	0	1	1	0	1	2	0	17	0	17
1	0	1	2	1	1	2	1	18	1	24
1	0	1	2	0	1	2	1	16	1	18
1	0	2	0	0	1	2	1	16	1	19
0	0	0	2	0	1	2	0	19	0	19
0	0	0	1	0	1	2	0	15	0	15
0	0	0	2	0	0	2	0	15	1	19
1	0	0	2	0	0	2	1	16	1	19
0	0	0	2	0	0	2	0	16	0	16
1	0	1	2	0	1	2	0	17	1	19
0	0	0	2	0	0	2	0	15	0	15
0	0	0	1	1	1	2	0	17	1	24
0	0	1	2	0	1	0	0	18	1	19
1	0	1	0	0	1	2	0	16	1	16
0	0	2	1	1	1	2	0	16	1	22
0	0	0	2	0	0	2	0	15	0	15
1	0	0	2	0	0	2	2	16	1	19
1	0	2	1	0	1	2	0	19	0	19
1	0	0	2	0	1	1	1	18	1	19
0	0	0	2	1	1	2	0	22	1	24
1	0	1	2	0	1	2	1	17	1	19
1	0	1	2	1	1	2	0	18	1	22
0	0	0	1	0	1	2	0	18	0	18
0	0	2	1	0	1	2	0	16	0	16
0	0	0	2	0	0	0	0	17	1	17
0	0	1	1	0	1	0	0	16	0	16
1	0	1	2	0	1	2	0	16	1	19
1	0	2	2	0	1	2	0	18	1	19
1	0	2	1	0	1	2	0	17	0	17
0	0	1	2	1	1	0	1	18	1	22
1	0	2	2	1	1	2	1	19	1	21
0	0	2	2	1	1	2	0	21	1	21
1	0	2	1	0	1	2		19	0	19
1	0	2	0	1	1	2	1	15	1	21
0	0	0	1	0	1	0	0	10	1	19
1	0	2	1	0	1	2	0	18	0	18
1	0	2	2	1	1	2	1	19	1	20
1	0	2	2	0	1	2	0	15	0	15
0	0	2	1	0	1	2	0	18	1	19
0	0	1	1	0	1	0	0	15	0	15
0	0	1	1	0	1	0	0	15	0	15
1	0	2	1	0	1	2	0	15	1	16
0	0	2	2	0	1	2	0	17	0	17
0	0	0	2	1	1	2	0	18	1	20
1	0	2	1	0	1	2	0	16	1	17
0	0	0	1	0	1	0	0	15	0	15
0	0	1	2	1	1	2	0	15	1	22
0	0	1	2	1	1	2	0	16	1	20
0	0	0	2	0	1	0	0	17	0	17
0	0	1	2	0	1	2	0	15	0	15
0	0	1	2	0	1	2	0	19	0	19
0	0	0	2	1	1	0	1	18	1	23
0	0	1	2	0	1	2	0	15	1	19
1	0	1	2	0	1	2	0	15	1	18
0	0	0	2	0	0	0	0	16	0	16
0	0	2	1	0	1	2	0	18	1	18
0	0	0	2	0	1	2	0	14	1	16
0	0	0	2	1	1	2	0	17	1	20
0	0	0	2	0	0	2	0	13	1	16
0	0	0	1	1	1	0	0	17	1	23
1	0	1	2	0	1	2	0	18	0	18
0	0	1	1	0	1	2	0	16	0	16
0	0	0	2	0	1	0	0	17	0	17
0	0	1	2	0	1	0	0	19	1	19
1	0	0	2	1	0	2	1	15	1	24
1	0	0	0	0	0	2	0	19	1	19
0	0	2	2	1	1	0	0	15	1	20
0	0	1	1	0	1	0	0	13	1	15
0	0	1	2	0	1	0	0	13	1	15
1	0	1	2	0	1	2	1	17	1	18
0	0	2	2	1	1	2	0	20	1	21
1	0	2	1	0	1	2	0	16	0	16
0	0	1	2	1	1	0	0	18	1	20
0	0	1	0	1	1	2	0	21	1	24
0	0	0	1	0	1	2	0	15	0	15
0	0	0	2	0	0	0	0	18	1	18
0	0	0	1	0	1	2	0	15	1	18
1	0	0	2	1	0	2	1	18	1	21
0	0	1	2	1	1	2	0	16	1	21
0	0	1	2	0	1	0	0	16	1	17
1	0	1	2	1	1	2	1	23	1	23
0	1	2	1	0	1	2	0	17	0	17
1	0	1	2	1	1	2	1	16	1	20
1	0	1	2	0	1	2	0	16	1	18
1	0	1	2	1	1	2	1	21	1	23
1	0	1	1	0	1	2	0	16	0	16
1	0	2	1	1	1	2	0	21	0	21
1	0	1	2	0	1	0	2	15	1	16
0	0	0	1	1	1	2	0	19	1	22
0	0	2	2	0	1	2	1	16	1	18
0	0	2	1	0	1	2	0	17	0	17
0	0	0	2	0	0	0	0	15	1	16
0	0	1	2	0	1	1	0	18	0	18
0	0	0	2	1	0	0	0	20	1	21
1	0	0	2	1	0	2	1	15	1	24
1	0	1	2	1	1	2	1	22	1	22
1	0	0	2	1	0	2	1	16	1	24
1	0	0	2	0	0	2	1	13	1	17
0	0	2	1	0	1	2	0	17	1	19
0	0	1	1	0	1	0	0	15	0	15
1	0	1	1	0	1	2	0	15	0	15
1	0	1	1	0	1	2	0	15	0	15
1	0	1	1	0	1	2	0	16	1	18
1	0	0	2	0	0	2	0	18	1	19
1	0	2	2	1	1	2	2	20	1	24
0	0	2	1	0	1	2	0	18	0	18
1	0	1	1	0	1	2	0	17	1	17
0	0	1	2	1	1	2	0	18	1	21
0	0	2	1	0	1	2	0	18	0	18
1	0	1	2	1	1	2	1	15	1	23
0	0	0	1	0	1	2	0	15	0	15
0	0	1	1	0	1	2	0	15	0	15
1	0	2	1	0	1	2	0	15	0	15
1	0	0	0	0	0	2	1	17	1	19
0	0	2	1	0	1	2	0	19	0	19
0	0	2	1	0	1	2	0	17	0	17
0	0	2	1	1	1	2	0	18	1	21
0	0	2	1	0	1	2	0	18	0	18
1	0	1	1	0	1	2	0	18	0	18
0	0	1	1	0	1	2	0	16	1	18
1	0	1	1	0	1	2	0	15	0	15
1	0	1	0	0	1	2	1	15	1	18
1	0	1	2	0	1	2	0	18	0	18
0	0	1	2	0	1	2	0	15	1	15
0	0	1	2	0	1	2	0	14	1	18
1	0	2	0	1	1	2	1	18	1	21
0	0	2	1	1	1	2	0	10	1	20
0	0	1	2	0	1	2	0	17	0	17
0	0	2	2	0	1	2	0	15	1	18
1	0	1	2	1	1	2	2	19	1	22
0	0	1	2	1	1	0	1	23	1	23
1	0	2	2	1	1	2	1	19	1	20
1	0	1	0	1	1	2	1	20	1	20
1	0	0	0	1	0	2	1	17	1	20
1	0	1	1	0	1	2	0	15	0	15
0	0	1	1	0	1	2	0	15	1	16
1	0	1	2	1	1	1	1	13	1	23
1	0	1	1	0	1	2	0	17	0	17
1	0	1	1	0	1	2	0	15	0	15
0	0	2	1	1	1	2	0	21	1	21
1	0	2	1	0	1	2	0	18	0	18
1	0	1	1	0	1	2	0	15	0	15
1	0	2	2	1	1	2	0	18	1	21
1	0	2	0	0	1	2	0	11	1	16
1	0	1	0	0	1	2	0	15	0	15
1	0	1	2	0	1	2	0	17	1	17
0	0	1	2	1	1	0	0	10	1	21
0	0	1	1	0	1	2	0	15	0	15
1	0	2	1	0	1	1	0	17	0	17
1	0	2	1	0	1	1	0	15	0	15
0	0	1	0	0	1	2	0	10	1	19
1	0	0	2	0	0	2	1	14	1	19
0	0	2	1	1	1	2	0	15	1	21
1	0	0	2	0	0	2	1	17	1	19
1	0	1	2	1	1	2	1	21	1	21
0	0	1	1	0	1	2	0	15	0	15
0	0	1	1	0	1	2	0	12	1	17
1	0	1	2	0	1	2	0	17	0	17
1	0	1	1	0	1	2	0	16	0	16
0	0	1	2	1	1	0	1	24	1	24
0	0	2	1	0	1	2	0	19	0	19
1	0	2	1	0	1	2	0	17	0	17
1	0	1	0	0	1	2	0	16	0	16
0	0	2	1	0	1	2	0	14	1	17
1	0	1	1	0	1	2	0	15	0	15
0	0	2	2	1	0	2	1	21	1	23
0	0	2	1	0	1	2	0	19	1	19
1	0	0	1	0	1	2	0	15	0	15
1	0	1	1	0	1	2	0	15	0	15
0	0	2	0	0	1	1	0	19	0	19
1	0	1	1	0	1	2	0	17	0	17
0	0	2	1	1	1	2	0	15	1	20
1	0	1	0	1	1	2	1	13	1	20
1	0	0	0	0	0	2	0	16	1	17
1	0	1	1	0	1	2	0	15	0	15
1	0	0	0	1	0	2	2	15	1	24
1	0	1	1	0	1	2	0	15	0	15
0	0	1	1	0	1	2	0	15	0	15
1	0	2	1	0	1	2	0	17	0	17
1	0	1	0	1	1	2	1	17	1	23
1	0	1	2	1	1	2	0	16	1	23
1	0	2	1	0	1	2	0	15	0	15
1	0	1	2	0	1	2	0	18	1	18
0	0	2	1	0	1	2	0	16	0	16
1	0	2	2	1	1	2	0	18	1	21
1	0	1	1	0	1	2	0	15	0	15
1	0	1	2	0	1	2	0	17	1	15
0	0	1	2	1	1	2	0	20	1	20
0	0	2	2	1	1	2	0	20	1	22
0	0	0	2	1	0	2	0	24	1	24
0	0	1	2	1	1	2	0	18	1	24
0	0	1	1	0	1	2	0	15	0	15
1	0	2	0	1	1	2	1	15	1	22
0	0	1	1	1	1	2	0	21	1	21
1	0	2	2	1	1	2	0	17	1	20
1	0	0	1	1	0	2	1	15	1	23
0	0	0	0	1	0	0	0	24	0	24
1	0	1	0	0	1	2	0	12	1	19
0	0	2	1	0	1	2	0	15	0	15
1	0	1	1	0	1	2	0	15	0	15
0	0	1	1	0	1	2	0	16	0	16
1	0	0	2	1	0	2	1	16	1	22
0	0	2	2	0	1	2	0	18	0	18
0	0	2	1	0	1	2	0	19	0	19
1	0	1	0	1	1	2	1	17	1	22
1	0	2	1	0	1	2	0	17	0	17
1	0	1	1	0	1	2	0	15	0	15
0	0	2	1	0	1	2	0	17	0	17
1	0	2	0	0	1	2	0	19	0	19
1	0	2	2	1	1	2	1	18	1	24
0	0	1	1	0	1	2	0	14	1	15
1	0	1	1	0	1	2	0	15	0	15
0	0	2	1	1	1	2	0	17	1	20
1	0	0	2	0	0	2	1	13	1	18
0	0	1	1	0	1	2	0	15	0	15
0	0	2	1	0	1	2	0	17	1	18
1	0	1	2	1	1	2	1	15	1	20
1	0	1	1	0	1	2	0	15	0	15
1	0	1	1	0	1	2	0	17	1	18
0	0	1	1	0	1	2	0	16	0	16
0	0	1	2	1	1	2	0	10	1	22
0	0	1	2	0	1	2	0	15	1	17
0	0	2	1	0	1	2	0	19	0	19
0	0	2	1	1	1	2	0	19	1	23
1	0	2	1	0	1	2	0	15	0	15
0	0	1	2	0	1	2	0	16	1	17
1	0	1	0	1	1	1	1	16	1	20
0	0	2	1	0	1	2	0	17	0	17
0	0	1	2	1	1	2	1	22	1	22
0	0	1	1	0	1	2	0	16	0	16
1	0	0	0	1	0	2	1	11	1	24
1	0	1	1	0	1	2	0	16	0	16
1	0	0	2	1	0	2	1	16	1	21
1	0	1	1	0	1	2	0	15	0	15
1	0	2	1	0	1	2	0	15	0	15
0	0	0	2	0	0	2	0	12	1	17
1	0	1	1	0	1	2	0	15	0	15
0	0	1	2	1	1	2	1	14	1	23
0	0	1	1	0	1	2	0	15	0	15
0	0	1	1	0	1	2	0	15	1	16
1	0	1	1	0	1	2	0	15	0	15
0	0	2	1	1	1	2	0	24	1	24
0	1	1	2	1	1	2	0	15	1	21
1	0	1	2	1	1	2	1	14	1	20
1	0	1	1	0	1	2	0	16	0	16
1	0	1	1	0	1	2	0	15	0	15
1	0	1	1	0	1	2	0	19	0	19
0	0	0	2	1	0	0	0	23	1	23
1	0	2	1	0	1	2	0	17	0	17
1	0	2	1	0	1	2	0	16	0	16
1	0	1	1	0	1	2	0	15	0	15
0	0	2	1	0	1	2	0	13	1	18
1	0	1	1	0	1	2	0	15	0	15
1	0	1	1	0	1	2	0	16	0	16
1	0	2	1	1	1	2	0	20	0	20
0	0	1	1	0	1	2	0	16	0	16
1	0	1	0	1	1	2	1	14	1	20
1	0	0	0	1	0	2	0	16	1	20
0	0	1	1	0	1	2	0	15	0	15
0	0	1	1	0	1	2	0	15	0	15
0	0	1	1	0	1	2	0	15	0	15
0	0	1	1	0	1	2	0	15	0	15
0	0	1	1	0	1	2	0	15	0	15
0	0	0	2	1	0	2	0	18	1	20
1	0	0	0	0	0	2	1	16	1	19
1	0	1	1	0	1	2	0	15	0	15
1	0	1	2	0	1	2	1	15	1	19
0	0	2	1	1	1	2	0	21	0	21
0	0	1	1	0	1	2	0	15	0	15
0	0	0	2	0	0	0	0	15	0	15
1	0	2	2	1	1	2	0	22	1	23
0	0	1	1	0	1	2	0	17	0	17
0	0	2	1	1	1	2	0	16	1	23
1	0	1	0	0	1	2	0	15	0	15
0	0	1	1	0	1	2	0	18	0	18
1	0	1	1	0	1	2	0	15	0	15
0	0	1	1	0	1	2	0	11	1	15
1	0	1	0	0	1	2	1	15	1	16
0	0	2	1	0	1	2	0	18	0	18
1	0	2	1	0	1	2	0	17	1	18
0	0	2	1	0	1	2	0	17	1	17
0	0	1	2	1	1	2	0	22	1	22
0	0	2	2	1	1	2	0	20	1	22
0	0	2	1	1	1	2	0	14	1	20
0	0	2	1	0	1	2	0	15	1	17
1	0	1	1	0	1	2	0	13	1	15
0	0	2	2	0	1	2	0	18	0	18
0	0	2	1	1	1	2	0	18	1	20
0	0	2	2	0	1	2	0	16	0	16
1	0	2	1	1	1	2	0	20	0	20
0	0	2	1	0	1	2	0	18	0	18
1	0	2	1	0	1	2	0	15	0	15
1	0	2	0	0	1	2	0	15	0	15
1	0	1	1	0	1	2	0	16	0	16
0	0	1	2	1	1	2	0	20	0	20
0	0	1	1	0	1	2	0	15	0	15
1	0	1	1	0	1	2	0	15	0	15
0	0	1	1	0	1	2	0	17	0	17
1	0	1	2	1	1	2	1	17	1	20
1	0	2	2	1	1	2	0	18	1	23
0	0	2	2	0	1	2	0	18	1	19
0	0	1	1	0	1	2	0	17	0	17
0	0	0	0	0	0	2	0	18	0	18
0	0	0	2	0	0	2	0	15	0	15
0	0	2	1	0	1	2	0	19	0	19
0	0	2	1	1	1	2	0	22	0	22
0	0	2	1	1	1	2	0	22	1	22
0	0	1	1	0	1	2	0	16	0	16
1	0	1	1	0	1	2	0	12	1	15
0	0	1	2	1	1	2	0	15	1	22
1	0	1	1	0	1	2	0	15	0	15
1	0	1	2	0	1	2	0	17	0	17
0	0	0	0	0	0	0	0	16	1	16
0	0	2	2	1	1	2	1	24	1	24
1	0	1	2	1	1	2	0	17	1	22
0	0	2	2	0	1	2	0	17	0	17
1	0	2	1	0	1	2	0	17	0	17
0	0	2	1	0	1	2	0	17	0	17
0	0	1	2	1	1	2	0	13	1	22
0	0	1	1	0	1	2	0	15	0	15
0	0	2	2	1	1	2	0	20	0	20
1	0	1	1	0	1	2	0	15	0	15
1	0	2	2	1	1	2	0	17	1	23
0	0	2	1	0	1	2	0	19	0	19
0	0	1	2	0	1	0	0	14	1	18
0	0	1	1	0	1	2	0	15	0	15
1	0	0	0	1	0	2	1	15	1	23
1	0	0	0	0	0	2	0	17	0	17
1	0	0	2	0	0	2	0	16	0	16
0	0	1	1	0	1	2	0	15	0	15
0	0	1	1	0	1	2	0	16	0	16
1	0	1	1	0	1	2	0	15	0	15
0	0	2	2	0	1	0	0	19	0	19
1	0	0	0	0	0	2	0	15	1	17
0	0	1	1	0	1	2	0	15	0	15
1	0	2	1	0	1	2	0	16	0	16
0	0	1	2	1	1	2	0	19	1	22
1	0	0	2	0	0	2	1	14	1	19
1	0	2	1	0	1	2	0	16	0	16
1	0	2	1	0	1	2	0	15	0	15
1	0	1	1	0	1	2	0	15	0	15
0	0	0	2	1	0	0	0	20	1	20
1	0	1	1	0	1	2	0	15	0	15
1	0	1	0	0	1	2	1	19	1	19
0	0	0	2	1	0	0	0	20	0	20
0	0	1	2	0	1	2	0	17	0	17
1	0	1	1	0	1	2	0	15	0	15
1	0	0	0	1	1	2	1	17	1	21
0	0	1	1	0	1	2	0	10	1	15
0	0	2	1	0	1	2	0	18	0	18
0	0	1	1	0	1	2	0	15	0	15
0	0	1	1	0	1	2	0	15	0	15
1	0	1	1	0	1	2	0	15	0	15
1	0	1	1	0	1	2	0	15	0	15
0	0	0	2	1	0	0	0	14	1	21
1	0	1	1	0	1	2	0	16	0	16
1	0	0	2	1	0	2	1	10	1	22
1	0	1	0	0	1	2	1	16	1	18
0	0	2	1	0	1	2	0	17	0	17
1	0	1	0	0	1	2	0	15	1	16
1	0	2	1	0	1	2	0	17	0	17
1	0	1	2	0	1	0	1	17	1	18
0	0	1	1	0	1	0	0	16	0	16
0	0	1	2	1	1	2	0	17	1	20
1	0	1	1	0	1	2	0	15	0	15
1	0	1	2	1	1	2	1	14	1	23
0	0	2	2	1	1	2	0	22	1	22
0	0	2	1	0	1	2	0	19	0	19
1	0	2	1	0	1	2	0	17	0	17
0	0	2	1	0	1	2	0	15	0	15
1	0	2	1	0	1	2	0	15	0	15
0	0	2	1	0	1	2	0	10	1	17
1	0	1	1	0	1	2	0	15	0	15
1	0	1	1	0	1	2	0	16	0	16
0	0	2	1	0	1	2	0	19	0	19
0	0	1	1	0	1	2	0	15	0	15
1	0	0	2	1	0	2	1	14	1	21
1	0	1	1	0	1	2	0	15	0	15
1	0	1	0	1	1	2	1	15	1	21
1	0	2	2	1	1	2	1	19	1	21
1	0	2	1	0	1	2	0	15	0	15
0	0	2	1	0	1	2	0	19	0	19
0	0	0	2	1	0	0	0	20	1	20
0	0	0	1	0	0	2	0	15	0	15
1	0	2	2	1	1	2	1	13	1	20
1	0	1	1	0	1	2	0	16	0	16
1	0	0	1	0	1	2	0	17	0	17
0	0	1	1	0	1	2	0	13	1	18
1	0	2	1	0	1	2	0	16	0	16
0	0	0	2	0	1	0	0	15	1	19
0	0	2	2	1	1	2	0	19	1	20
1	0	1	0	1	1	2	1	16	1	21
0	0	0	2	1	0	2	0	10	1	20
1	0	1	2	1	1	2	1	15	1	23
1	0	1	2	1	1	2	0	18	1	23
1	0	1	1	0	1	2	0	15	0	15
1	0	0	0	0	0	2	0	17	1	19
0	0	1	1	0	1	2	0	12	1	16
0	0	2	1	1	1	2	0	16	1	23
0	0	2	1	0	1	2	0	19	0	19
1	0	2	1	0	1	2	0	16	1	18
1	0	2	1	0	1	2	0	17	0	17
0	0	2	1	0	1	2	0	12	1	16
0	0	1	1	0	1	2	0	15	0	15
1	0	2	1	0	1	2	0	18	0	18
0	0	0	1	0	1	2	0	15	0	15
0	0	2	2	1	1	0	0	18	1	23
0	0	1	1	0	1	2	0	16	0	16
1	0	1	2	1	1	2	2	15	1	20
1	0	1	1	0	1	2	0	15	0	15
1	0	1	1	0	1	2	0	16	0	16
0	0	1	2	1	1	2	1	20	1	24
1	0	0	2	0	0	2	1	14	1	18
0	0	0	2	1	0	2	1	20	1	24
1	0	0	2	0	0	2	1	14	1	19
0	0	0	2	0	0	2	0	12	1	17
0	0	1	1	0	1	2	0	17	0	17
1	0	1	0	0	1	2	0	14	1	19
1	0	1	0	0	1	2	0	16	0	16
0	0	1	2	0	1	0	0	14	1	18
0	0	1	1	0	1	2	0	16	0	16
0	0	2	2	1	1	2	0	24	0	24
1	0	2	1	0	1	2	0	17	0	17
0	0	1	1	0	1	2	0	16	0	16
0	0	1	1	0	1	0	0	16	0	16
1	0	1	2	1	1	2	2	18	1	24
0	0	0	2	0	0	2	0	17	0	17
0	0	1	2	1	1	2	0	18	1	24
1	0	0	2	1	0	0	1	16	1	24
1	0	1	2	1	1	2	1	17	1	21
0	0	1	0	1	1	2	0	20	0	20
1	0	1	2	0	1	2	0	16	0	16
0	0	0	2	0	0	2	0	16	1	19
0	0	1	1	0	1	2	0	15	0	15
0	0	0	2	1	0	0	1	23	1	23
0	0	1	2	1	1	0	0	20	0	20
0	0	2	1	1	1	2	0	21	0	21
1	0	1	1	0	1	2	0	15	0	15
0	0	1	2	1	1	2	0	24	1	24
0	0	1	1	0	1	2	0	17	1	17
0	0	1	2	1	1	2	1	15	1	23
0	0	2	1	0	1	2	0	16	0	16
1	0	0	2	1	0	2	1	15	1	21
1	0	2	1	0	1	2	0	17	0	17
1	0	1	1	0	1	2	0	15	0	15
0	0	1	2	1	1	2	0	10	1	21
1	0	1	1	0	1	2	0	16	0	16
1	0	1	1	0	1	2	0	18	0	18
0	0	1	1	0	1	2	0	15	0	15
1	0	1	1	0	1	2	0	15	0	15
1	0	1	0	0	1	2	0	15	0	15
1	0	0	0	1	0	2	1	19	1	20
1	0	0	2	1	0	2	1	14	1	24
1	0	0	2	1	0	2	1	17	1	24
1	0	1	2	0	1	2	1	17	1	19
1	0	1	0	1	1	2	1	17	1	20
0	0	1	2	1	1	0	0	16	1	21
0	0	2	1	0	1	2	0	18	0	18
1	0	1	2	1	1	2	0	19	1	22
1	0	1	0	1	1	0	1	15	1	22
1	0	1	1	0	1	2	0	15	0	15
0	0	0	2	0	0	0	0	19	1	19
0	0	0	2	0	0	2	0	16	1	16
1	0	1	1	0	1	2	0	15	1	16
1	0	1	1	0	1	2	0	15	0	15
0	0	1	2	1	1	2	0	21	0	21
1	0	1	0	1	1	2	0	18	1	23
0	0	1	2	1	1	0	0	11	1	20
0	0	1	1	0	1	0	0	17	0	17
1	0	0	0	1	0	2	2	23	1	23
1	0	2	0	0	1	2	1	15	1	18
1	0	1	2	1	1	2	1	18	1	21
0	0	1	1	0	1	0	0	10	1	17
1	0	1	2	0	1	2	1	14	1	16
1	0	1	1	0	1	2	0	15	0	15
1	0	0	0	1	0	2	1	22	1	22
1	0	1	1	0	1	2	0	13	1	15
0	0	1	1	0	1	2	0	16	0	16
0	0	0	2	1	0	2	1	20	1	24
1	0	1	1	0	1	0	0	15	0	15
1	0	1	2	1	1	2	1	17	1	20
1	0	1	0	0	1	2	1	15	1	15
1	0	0	2	1	0	2	1	14	1	21
0	0	1	2	1	1	0	1	24	1	24
1	0	1	2	0	1	2	1	13	1	19
0	0	1	2	0	1	0	0	15	1	17
0	0	0	2	0	0	0	0	16	0	16
1	0	1	2	1	1	2	1	15	1	21
1	0	1	1	0	1	0	0	16	0	16
0	0	1	2	1	1	2	0	20	0	20
0	0	1	1	0	1	0	0	15	0	15
0	0	2	2	1	1	0	0	23	0	23
0	0	1	2	1	1	0	0	20	1	20
1	0	1	2	1	1	0	1	15	1	20
0	0	1	2	1	1	0	0	21	0	21
0	0	1	2	0	1	0	0	11	1	19
0	0	1	2	1	1	0	1	24	1	24
0	0	0	2	0	0	2	0	15	1	19
1	0	0	2	1	0	2	1	15	1	20
0	0	1	2	1	1	2	0	16	1	20
1	0	1	0	0	1	0	0	17	0	17
0	0	2	2	0	1	1	0	17	1	17
0	0	1	2	1	1	2	1	21	1	23
0	0	2	1	0	1	2	0	10	1	17
0	0	1	1	0	1	2	0	15	1	16
0	0	2	2	1	1	2	0	21	1	21
1	0	1	2	1	1	0	1	18	1	21
1	0	1	2	0	1	0	0	16	1	19
1	0	1	2	0	1	2	1	15	1	19
0	0	2	2	1	1	2	0	20	0	20
0	0	2	1	0	1	2	0	18	0	18
0	0	1	2	1	1	2	0	10	1	23
1	0	1	0	0	1	2	0	17	0	17
1	0	2	1	0	1	2	0	16	0	16
1	0	0	2	1	0	0	0	20	0	20
0	0	1	2	1	1	2	0	21	1	21
1	0	0	1	0	1	2	0	17	0	17
0	0	1	1	0	1	0	0	16	0	16
0	0	1	1	0	1	2	0	12	1	16
1	0	1	1	0	1	2	0	15	0	15
0	0	1	2	1	1	0	1	24	1	24
0	0	1	2	1	1	2	1	23	1	23
1	0	1	2	0	1	2	1	19	1	19
0	0	1	2	0	1	2	0	10	1	16
1	0	0	2	1	0	0	1	17	1	22
0	0	2	2	1	1	0	1	16	1	24
1	0	1	0	1	1	2	1	16	1	20
0	0	2	2	1	1	2	1	18	1	22
0	0	2	1	0	1	2	0	14	1	17
1	0	1	1	0	1	0	0	15	0	15
1	0	1	2	1	1	2	1	17	1	20
1	0	1	0	1	1	2	1	15	1	24
1	0	2	2	1	1	2	1	19	1	21
1	0	1	2	1	1	2	1	20	1	21
0	0	0	2	1	0	2	0	11	1	20
1	0	0	2	1	0	0	1	14	1	20
1	0	1	2	1	1	2	1	18	1	21
1	0	1	2	0	1	2	1	15	1	16
0	0	2	1	0	1	2	0	17	1	18
1	0	0	0	1	0	0	1	22	1	22
1	0	1	1	0	1	2	0	15	0	15
0	0	1	1	1	1	2	0	13	1	20
1	0	0	2	1	0	0	0	21	0	21
1	0	1	0	0	1	0	0	15	0	15
1	0	1	2	0	1	2	0	16	1	17
1	0	1	2	0	1	2	0	17	1	18
0	0	1	2	1	1	2	0	12	1	22
0	0	2	2	1	1	2	1	19	1	24
1	0	2	1	0	1	2	0	17	1	19
0	0	2	2	1	1	2	0	19	1	24
1	0	1	1	0	1	2	0	15	0	15
0	0	2	2	0	1	0	0	19	1	19
0	0	0	2	0	0	2	0	18	0	18
1	0	1	0	0	1	2	0	17	0	17
1	0	1	1	0	1	2	0	15	0	15
1	0	0	2	0	0	2	1	16	1	19
0	0	1	2	0	1	2	0	15	1	17
1	0	0	2	1	0	2	1	18	1	24
0	0	2	0	1	1	0	0	21	1	21
0	0	1	1	0	1	2	0	17	0	17
0	0	1	1	0	1	2	0	15	0	15
0	0	2	1	1	1	2	0	20	0	20
1	0	1	1	0	1	2	0	16	0	16
0	0	1	2	0	1	0	0	12	1	15
0	0	0	2	1	0	0	0	22	1	22
0	0	1	1	0	1	2	0	16	1	16
0	0	1	2	1	1	2	0	15	1	23
0	0	1	2	0	1	2	0	14	1	16
1	0	1	2	1	1	2	1	19	1	21
0	0	1	1	0	1	0	0	16	0	16
0	0	1	2	0	1	2	0	19	0	19
0	0	1	1	0	1	0	0	15	0	15
0	0	1	2	0	1	0	0	15	0	15
0	0	1	2	1	1	2	0	19	1	23
0	0	2	1	0	1	2	0	18	0	18
1	0	0	2	1	0	0	0	15	1	20
1	0	0	2	0	0	2	1	13	1	19
0	0	0	2	0	0	0	0	18	0	18
0	0	1	1	0	1	2	0	11	1	17
0	0	0	2	1	0	2	1	18	1	22
1	0	1	2	1	1	2	1	18	1	20
1	0	1	1	0	1	2	0	15	0	15
1	0	1	1	0	1	0	0	15	0	15
0	0	1	2	1	1	0	1	18	1	23
0	0	1	2	0	1	2	0	16	1	17
1	0	1	2	0	1	2	0	13	1	15
1	0	1	2	1	1	2	0	15	1	21
0	0	1	2	1	1	2	1	16	1	21
1	0	1	1	0	1	2	0	15	1	16
1	0	1	2	0	1	2	0	17	0	17
0	0	0	2	0	0	0	0	15	0	15
1	0	1	1	0	1	2	0	15	1	15
1	0	1	2	0	1	2	0	15	1	17
1	0	0	2	1	0	2	0	16	1	20
1	0	0	2	0	0	0	1	15	1	19
0	0	0	2	0	0	0	0	17	0	17
1	0	1	1	0	1	2	0	15	0	15
0	0	0	2	0	0	2	0	10	1	17
1	0	1	2	0	1	0	1	14	1	16
1	0	2	1	0	1	2	0	17	0	17
1	0	1	1	0	1	2	0	18	1	19
0	0	1	2	0	1	2	0	15	0	15
0	0	2	2	1	1	2	0	18	1	22
0	0	2	1	0	1	2	0	15	0	15
0	0	1	1	0	1	0	0	10	1	17
1	0	1	2	0	1	2	1	13	1	17
0	0	1	1	0	1	2	0	15	0	15
1	0	0	0	0	0	2	0	14	1	18
1	0	1	2	1	1	2	1	18	1	24
1	0	1	0	1	1	0	1	18	1	24
1	1	1	0	1	1	2	0	20	0	20
1	1	1	0	0	1	2	0	16	1	17
0	1	1	0	1	1	0	0	15	1	21
0	0	0	1	0	1	0	0	15	0	15
1	1	1	0	0	1	2	0	14	1	15
1	1	1	0	0	1	2	0	18	1	18
0	1	2	1	1	1	2	0	20	1	20
1	1	2	1	1	1	2	0	20	0	20
0	1	2	1	1	1	2	0	20	0	20
1	1	1	2	1	1	1	0	16	1	22
1	1	1	1	0	1	2	0	16	0	16
0	1	0	2	0	0	2	0	11	1	16
1	1	1	0	0	1	1	0	14	1	19
1	1	1	2	1	1	2	1	16	1	22
1	1	1	0	1	1	1	0	18	1	23
1	1	2	1	1	1	2	0	17	1	20
1	1	1	2	1	1	2	1	24	1	24
0	1	0	2	1	1	0	0	23	0	23
0	1	2	1	1	1	2	0	18	1	21
0	1	0	1	0	1	2	0	15	1	19
1	1	2	1	0	1	2	0	17	0	17
0	1	2	1	0	1	2	0	16	0	16
1	1	1	1	0	1	2	0	15	0	15
1	1	2	1	0	1	2	0	16	0	16
1	1	1	1	0	1	2	0	17	0	17
1	1	1	1	0	1	2	0	15	0	15
1	1	1	0	1	1	2	1	15	1	21
0	1	2	1	0	1	2	0	16	0	16
1	1	1	0	0	1	2	0	17	0	17
1	1	2	2	1	1	2	1	17	1	24
1	1	1	2	1	1	1	1	17	1	24
1	1	1	0	1	1	2	2	16	1	20
0	1	0	1	0	1	0	0	16	0	16
1	1	1	1	0	1	2	0	15	0	15
0	1	0	1	0	1	2	0	15	0	15
1	1	2	1	0	1	2	0	16	0	16
1	1	2	1	0	1	2	0	15	0	15
1	1	2	0	0	1	2	1	17	1	18
1	1	2	0	0	1	2	0	16	1	17
0	1	1	1	1	1	0	0	20	1	20
1	1	2	1	0	1	2	0	15	0	15
1	1	1	1	0	1	2	0	16	0	16
1	1	2	1	0	1	2	0	19	0	19
0	1	0	1	0	1	0	0	16	0	16
1	1	2	2	1	1	2	0	19	1	20
1	1	0	2	0	0	0	0	16	1	18
1	1	1	0	1	1	2	1	15	1	23
1	1	2	1	0	1	2	0	16	0	16
1	1	2	0	1	1	2	1	18	1	23
0	1	1	1	0	1	2	0	17	0	17
0	1	2	1	0	1	2	0	19	0	19
1	1	2	0	1	1	1	1	17	1	20
1	1	2	1	0	1	2	0	16	1	16
1	1	2	1	0	1	2	0	17	0	17
1	1	1	1	0	1	2	0	17	0	17
1	1	1	0	0	1	2	0	15	0	15
0	1	1	1	0	1	2	0	14	1	15
1	1	1	0	0	1	2	0	15	1	16
0	1	2	1	0	1	2	0	15	1	18
0	1	2	1	1	1	2	0	15	1	20
0	1	1	1	0	1	2	0	14	1	17
1	1	2	1	0	1	2	0	16	1	19
1	1	1	0	0	1	2	0	18	1	19
1	1	1	1	0	1	2	0	15	0	15
0	1	2	1	1	1	2	0	16	1	24
1	1	1	0	1	1	2	0	24	0	24
0	1	1	1	0	1	2	0	14	1	17
0	1	0	1	0	1	0	0	16	0	16
1	1	2	1	0	1	2	0	15	0	15
1	1	2	1	0	1	2	0	19	0	19
1	1	2	1	0	1	2	0	16	0	16
1	1	2	1	0	1	2	0	19	0	19
0	1	1	2	0	1	1	0	18	0	18
0	1	2	1	0	1	2	0	15	0	15
1	1	2	1	0	1	2	0	16	1	19
1	1	2	1	0	1	2	0	17	0	17
0	1	2	1	0	1	2	0	16	1	18
0	1	0	1	0	1	2	0	15	0	15
0	1	2	1	0	1	2	0	19	0	19
1	1	2	1	1	1	2	0	19	1	20
0	1	2	1	0	1	2	0	19	0	19
0	1	2	1	0	1	2	0	15	1	17
1	1	2	1	0	1	2	0	16	0	16
0	1	0	1	0	1	0	0	18	0	18
1	1	0	0	1	0	2	1	12	1	20
1	0	0	2	1	0	2	1	14	1	20
0	1	1	1	0	1	2	0	15	1	17
1	1	2	1	0	1	2	0	16	0	16
1	1	0	2	1	0	2	1	18	1	20
0	1	2	1	1	1	2	0	12	1	20
0	1	0	1	0	1	0	0	14	1	15
0	1	0	2	0	0	2	0	10	1	17
1	1	1	2	0	1	2	0	16	1	17
1	1	2	1	0	1	2	0	15	0	15
1	1	2	1	0	1	2	0	16	0	16
0	0	0	2	1	1	0	0	16	1	21
0	0	0	2	0	1	0	0	19	1	19
0	1	1	1	0	1	2	0	17	0	17
0	1	1	1	0	1	2	0	17	0	17
1	1	1	1	0	1	2	0	16	0	16
1	0	2	1	0	1	2	0	17	0	17
0	1	2	1	0	1	0	0	17	0	17
1	1	0	2	1	0	2	1	17	1	24
1	1	2	1	0	1	2	0	18	0	18
1	1	1	2	1	1	2	1	18	1	24
1	1	1	2	0	1	2	1	16	1	17
0	1	1	1	0	1	2	0	15	0	15
1	1	1	2	0	1	2	1	14	1	18
1	1	0	2	0	0	2	0	17	0	17
1	1	1	1	0	1	2	0	15	0	15
1	1	1	0	1	1	2	1	15	1	21
1	1	1	2	1	1	2	1	19	1	22
0	1	2	1	0	1	2	0	15	0	15
1	1	1	0	1	1	2	1	19	1	21
1	1	2	1	0	1	2	0	17	0	17
1	1	1	0	1	1	2	1	18	1	24
0	1	1	1	0	1	1	0	19	0	19
0	1	0	2	0	1	2	0	17	0	17
1	1	1	2	1	1	2	0	17	1	22
0	1	1	0	0	1	2	0	15	1	15
1	1	1	2	0	1	2	1	18	1	19
1	1	0	2	1	0	2	1	17	1	20
0	1	2	1	0	1	2	0	16	0	16
1	1	2	1	1	1	2	0	19	1	23
1	1	2	1	0	1	2	0	15	0	15
1	1	2	1	0	1	2	0	17	0	17
1	1	2	1	0	1	2	0	15	1	17
1	1	2	0	0	1	2	0	18	1	19
1	1	2	1	0	1	2	0	18	0	18
0	1	0	1	0	1	2	0	16	0	16
0	1	0	2	1	1	2	0	18	1	22
1	1	1	2	1	1	2	1	15	1	24
1	1	1	0	1	1	2	1	18	1	24
1	1	1	0	1	1	2	0	24	1	24
1	1	1	1	0	1	2	0	16	0	16
1	1	2	1	0	1	2	0	18	0	18
1	1	1	2	1	1	2	1	20	1	22
1	1	1	0	1	1	2	1	12	1	22
1	1	1	2	1	1	2	1	18	1	21
1	1	2	1	0	1	2	0	18	0	18
1	1	1	0	0	1	2	0	16	1	17
1	1	1	2	0	1	2	1	17	1	19
1	1	1	2	1	1	2	1	16	1	22
1	1	1	2	0	1	2	1	17	1	18
1	1	1	0	1	1	2	1	18	1	22
1	1	1	2	0	1	2	0	17	0	17
1	1	2	1	0	1	2	0	15	0	15
1	1	1	2	0	1	2	1	16	1	18
1	1	1	2	1	1	2	1	15	1	23
1	1	0	0	1	0	2	1	16	1	23
1	1	1	2	1	1	2	1	16	1	21
1	1	1	2	1	1	2	1	17	1	20
1	1	2	1	0	1	2	0	17	0	17
1	1	1	2	1	1	2	2	18	1	21
0	1	0	1	1	1	1	0	10	1	20
1	1	2	2	1	1	2	1	22	1	22
0	1	1	0	1	1	2	0	18	1	24
1	1	1	1	0	1	2	0	15	0	15
1	1	0	0	0	0	2	0	16	0	16
0	1	1	2	1	1	2	1	15	1	23
1	1	1	2	1	1	2	1	15	1	24
1	1	1	2	1	1	2	0	18	1	22
0	1	1	1	1	1	2	0	20	0	20
1	1	1	0	0	1	2	0	20	1	19
1	1	1	2	0	1	2	1	12	1	16
0	0	0	1	0	1	0	0	19	0	19
1	1	2	2	1	1	2	1	21	1	23
0	1	0	2	1	1	0	1	23	1	23
1	1	1	2	1	1	2	1	15	1	21
0	1	1	1	0	1	2	0	15	1	16
0	1	1	2	1	1	2	1	16	1	22
0	1	0	0	1	0	2	1	20	1	23
0	1	0	0	0	1	2	0	16	1	17
1	1	1	2	1	1	2	1	24	1	24
1	1	2	1	0	1	2	0	16	0	16
0	1	2	1	0	1	2	0	16	1	16
0	1	1	1	0	1	2	0	15	0	15
1	1	2	0	1	1	2	1	18	1	22
1	1	1	2	1	1	1	1	17	1	23
0	1	0	1	0	1	2	0	16	0	16
0	1	0	0	1	1	2	0	24	1	24
1	1	2	1	0	1	2	0	16	0	16
1	1	2	1	0	1	2	0	16	0	16
0	1	0	1	1	1	2	0	20	1	22
0	1	0	1	1	1	0	0	13	1	23
0	1	1	1	0	1	2	0	10	1	16
0	1	2	1	0	1	2	0	17	0	17
1	1	0	0	0	0	2	0	14	1	18
1	1	2	2	1	1	2	1	20	1	21
1	1	1	2	1	1	2	1	15	1	23
1	1	1	2	1	1	2	1	19	1	22
0	1	1	1	0	1	2	0	15	0	15
1	1	2	1	0	1	2	0	16	0	16
0	1	0	2	1	1	2	0	21	1	21
0	1	1	2	1	1	2	1	24	1	24
0	1	1	0	0	1	2	0	17	1	19
0	1	2	1	0	1	2	0	15	1	16
1	1	1	2	1	1	2	1	15	1	21
0	1	0	2	1	1	0	0	18	1	21
1	1	2	2	0	1	2	0	15	1	16
1	1	2	0	1	1	2	1	17	1	21
1	1	2	1	0	1	2	0	17	0	17
1	1	1	2	1	1	2	0	17	1	21
1	1	1	1	0	1	2	0	17	0	17
0	1	1	1	0	1	2	0	15	0	15
0	1	0	2	1	1	2	0	20	1	20
0	1	0	1	0	1	0	0	14	1	17
0	1	0	1	0	1	2	0	19	1	19
1	1	1	0	0	1	2	0	16	1	18
0	1	2	1	1	1	2	0	13	1	21
1	1	2	1	0	1	2	0	17	0	17
0	1	1	2	1	1	2	1	17	1	24
0	1	1	1	0	1	2	0	16	0	16
1	1	2	1	0	1	2	0	17	0	17
1	1	1	2	0	1	2	1	16	1	18
1	1	1	2	1	1	2	1	16	1	23
1	1	1	0	0	1	2	0	15	1	17
1	1	1	2	1	1	2	1	18	1	23
0	1	1	1	0	1	2	0	15	0	15
1	1	2	1	0	1	2	0	17	1	18
1	1	2	1	0	1	2	0	18	0	18
1	1	1	0	0	1	2	0	16	1	17
1	1	1	2	1	1	2	1	18	1	22
1	1	1	2	0	1	2	1	16	1	19
1	1	2	1	0	1	2	0	16	0	16
1	1	1	0	1	1	2	1	17	1	20
0	1	0	2	0	1	2	0	18	0	18
0	1	0	0	0	1	2	0	16	0	16
0	1	0	2	1	1	2	1	16	1	22
1	1	1	2	1	1	2	1	17	1	24
0	1	2	2	1	1	2	0	17	1	24
0	1	2	2	1	1	2	0	21	1	22
1	1	0	2	1	0	2	2	18	1	23
0	1	1	2	1	1	2	2	17	1	20
1	1	1	2	1	1	2	1	18	1	21
1	1	1	0	0	1	2	1	15	1	17
1	1	2	0	0	1	2	0	17	1	19
1	1	1	2	1	1	2	1	17	1	23
0	1	1	1	0	1	2	0	17	0	17
0	1	0	2	0	1	2	0	15	1	19
1	1	1	0	0	1	2	0	17	0	17
1	1	1	2	0	1	2	1	17	1	19
0	1	0	0	0	0	2	0	16	1	19
0	1	1	0	0	1	2	0	17	0	17
1	1	1	2	1	1	2	0	18	1	21
1	1	1	2	0	1	2	0	18	0	18
1	1	1	2	0	1	2	0	15	0	15
0	1	1	1	0	1	2	0	16	0	16
0	1	0	1	0	1	2	0	17	0	17
1	1	1	0	0	1	2	0	13	1	16
1	1	1	1	0	1	2	0	15	0	15
0	1	1	2	0	1	2	0	19	1	19
0	1	1	0	0	1	2	0	16	0	16
0	1	0	2	1	1	1	1	18	1	20
0	1	1	2	0	1	2	0	14	1	18
0	1	1	0	1	1	2	0	18	1	22
0	1	1	0	1	1	2	0	19	1	20
0	1	1	1	0	1	2	0	17	1	18
1	1	1	1	0	1	2	0	15	0	15
1	1	1	0	0	1	2	0	17	0	17
1	1	1	1	0	1	2	0	15	0	15
0	1	1	1	0	1	2	0	15	0	15
1	1	1	1	1	1	2	1	17	1	22
0	1	0	1	0	1	0	0	14	1	15
1	1	1	2	0	1	2	1	15	1	18
1	1	2	2	1	1	2	1	17	1	22
0	1	1	2	1	1	2	1	15	1	22
0	1	1	2	1	1	2	0	16	1	24
1	1	1	1	0	1	2	0	15	0	15
1	1	1	2	1	1	2	2	18	1	24
1	1	1	2	0	1	2	2	17	1	18
1	1	1	0	0	1	2	0	15	1	15
0	1	1	2	1	1	0	1	16	1	24
0	1	0	0	1	0	0	0	18	1	20
0	1	0	2	0	0	0	0	19	1	19
0	1	1	0	0	1	0	0	16	0	16
1	1	1	1	0	1	2	0	16	0	16
1	1	1	2	0	1	2	0	16	0	16
0	1	1	1	0	1	2	0	16	0	16
1	1	0	2	0	0	2	1	16	1	18
1	1	1	0	0	1	2	0	16	1	19
0	1	0	0	1	0	0	0	15	1	21
1	1	2	0	1	1	2	1	15	1	24
0	1	2	1	0	1	2	0	16	0	16
1	1	1	0	0	1	2	0	15	0	15
0	1	1	2	1	1	0	0	18	1	21
1	1	0	0	0	0	2	0	15	0	15
0	1	1	2	0	1	2	0	15	1	18
1	1	1	1	0	1	2	0	15	0	15
0	1	0	1	0	1	2	0	16	0	16
0	1	2	0	1	1	2	0	19	1	20
0	1	0	2	1	1	2	1	14	1	22
0	1	1	0	0	1	2	0	18	0	18
1	1	1	0	0	1	2	0	16	0	16
0	1	1	2	1	1	2	0	15	1	20
1	1	1	1	0	1	2	0	15	0	15
0	1	2	1	0	1	2	0	15	0	15
0	1	2	1	0	1	2	0	17	0	17
1	1	2	1	0	1	2	0	17	1	18
1	1	1	0	1	1	2	1	17	1	20
1	1	2	2	1	1	2	0	17	1	23
1	1	1	1	0	1	2	0	18	0	18
1	1	2	1	0	1	2	0	15	0	15
1	1	1	0	1	1	2	0	15	1	22
0	1	2	1	0	1	2	0	15	0	15
0	1	2	2	1	1	2	0	19	1	23
0	1	1	1	1	1	2	0	18	1	20
0	1	2	1	0	1	2	0	18	0	18
1	1	2	1	0	1	2	0	17	0	17
1	1	1	1	0	1	2	0	16	1	19
1	1	1	2	1	1	2	0	20	1	20
1	1	2	1	0	1	2	0	17	1	19
1	1	2	1	0	1	2	0	16	0	16
1	1	2	2	0	1	2	1	17	1	19
1	1	0	0	0	0	2	0	17	1	18
1	1	1	1	0	1	2	0	12	1	15
1	1	1	1	0	1	2	0	15	0	15
0	1	2	1	0	1	2	0	12	1	17
0	1	2	1	0	1	2	0	16	0	16
1	1	2	1	0	1	2	0	18	0	18
0	1	2	1	0	1	2	0	15	1	15
1	1	1	1	0	1	2	0	15	0	15
0	1	2	1	0	1	2	0	10	1	18
0	1	1	1	0	1	2	0	15	0	15
1	1	1	0	0	1	2	0	15	1	19
1	1	1	2	0	1	2	0	18	1	19
1	0	2	1	0	1	2	0	17	1	17
0	1	2	1	0	1	2	0	16	1	16
1	1	2	1	1	1	2	1	16	1	24
1	1	1	0	1	1	2	1	17	1	24
0	1	1	2	0	1	2	0	10	1	17
0	1	2	0	0	1	2	0	16	1	18
1	1	2	1	0	1	1	0	16	1	16
0	1	1	2	1	1	2	1	17	1	21
1	1	1	2	0	1	2	1	14	1	19
0	1	2	1	0	1	2	0	16	0	16
1	1	1	1	0	1	2	0	17	0	17
1	1	0	0	1	0	2	0	15	1	23
1	1	1	0	0	1	2	1	17	1	19
1	1	2	1	0	1	2	0	19	0	19
0	1	1	1	0	1	2	0	15	0	15
1	1	2	0	1	1	2	0	16	1	21
1	1	1	1	0	1	2	0	17	0	17
0	1	2	1	1	1	2	0	14	1	22
0	1	1	1	0	1	2	0	15	0	15
1	1	2	2	1	1	2	1	16	1	23
0	1	0	2	0	0	2	0	17	1	17
0	1	2	2	1	1	2	0	22	1	22
0	1	1	1	0	1	2	0	15	1	16
0	1	1	1	0	1	2	0	15	1	15
1	1	1	2	1	1	2	0	16	1	21
0	1	2	1	0	1	2	0	16	0	16
1	1	2	1	0	1	1	0	15	0	15
1	1	2	1	0	1	2	0	18	0	18
0	0	2	1	1	1	2	0	21	1	21
1	1	1	2	1	1	2	1	16	1	24
0	1	2	1	0	1	2	0	18	1	18
0	1	2	1	0	1	2	0	16	0	16
0	1	2	1	1	1	2	0	16	1	20
0	1	2	1	0	1	2	0	17	1	19
0	1	2	1	0	1	2	0	16	1	16
0	1	2	1	1	1	2	0	17	1	22
0	1	2	1	0	1	2	0	16	0	16
1	1	1	0	0	1	2	0	16	0	16
1	1	2	1	0	1	2	0	19	1	19
0	1	2	1	1	1	2	0	16	1	21
0	1	1	2	1	1	2	0	15	1	21
0	1	2	1	0	1	2	0	15	1	17
0	1	2	1	1	1	2	0	19	1	21
1	1	1	1	0	1	2	0	15	0	15
1	1	2	1	0	1	2	0	17	0	17
0	1	2	1	0	1	2	0	17	1	18
1	1	1	0	0	1	2	0	18	1	18
0	1	2	1	0	1	2	0	18	0	18
1	1	2	1	0	1	2	0	16	0	16
0	1	2	1	0	1	2	0	13	1	19
1	1	2	0	1	1	1	1	17	1	22
0	1	2	1	0	1	2	0	16	0	16
0	1	2	1	1	1	2	0	16	1	23
0	1	1	2	1	1	1	1	18	1	21
0	1	0	1	0	1	2	0	16	0	16
1	1	1	2	1	1	2	0	16	1	23
0	1	2	1	1	1	2	0	18	1	21
0	1	2	0	0	1	2	0	18	0	18
0	1	2	1	1	1	2	0	19	1	22
0	1	1	1	0	1	2	0	15	0	15
0	1	1	1	0	1	0	0	16	0	16
1	1	1	1	0	1	2	0	15	0	15
1	1	2	0	0	1	2	0	17	1	17
0	1	2	2	1	1	2	0	19	1	23
0	1	2	1	1	1	2	0	20	0	20
0	1	2	1	0	1	2	0	16	0	16
0	1	2	1	1	1	2	0	20	0	20
0	1	1	2	1	1	2	0	20	1	23
1	1	2	1	0	1	2	0	15	0	15
1	1	2	1	0	1	2	0	15	0	15
1	1	2	0	1	1	2	0	20	1	21
1	1	2	1	0	1	2	0	16	0	16
0	1	2	1	0	1	2	0	15	0	15
1	1	2	1	0	1	2	0	16	0	16
0	1	2	1	1	1	2	0	18	1	20
0	1	2	1	1	1	2	0	12	1	21
0	1	1	2	1	1	2	1	23	1	23
1	1	1	1	0	1	2	0	16	0	16
1	1	2	2	1	1	2	0	16	1	21
0	1	2	1	1	1	2	0	17	1	24
0	1	1	2	1	1	2	0	12	1	22
1	1	2	1	0	1	2	0	16	1	18
1	1	2	1	0	1	2	0	15	0	15
1	1	2	1	0	1	2	0	15	1	17
0	1	2	1	0	1	2	0	19	0	19
1	1	2	1	1	1	2	0	20	0	20
0	1	1	2	0	1	2	0	10	1	17
0	1	1	1	0	1	2	0	15	1	16
0	1	2	1	0	1	2	0	15	0	15
0	1	2	1	0	1	2	0	16	0	16
0	1	1	1	0	1	2	0	15	0	15
0	1	2	1	0	1	1	0	17	1	19
0	1	2	1	0	1	2	0	16	0	16
0	1	2	1	1	1	2	0	18	1	24
1	1	2	1	0	1	2	0	17	1	18
0	1	1	1	0	1	2	0	15	0	15
0	1	2	1	1	1	2	0	18	1	20
0	1	2	2	1	1	2	0	15	1	21
0	1	2	1	1	1	2	0	18	1	24
1	1	2	1	0	1	2	0	19	0	19
0	0	1	1	0	1	2	0	17	0	17
1	1	1	2	0	1	2	0	16	1	19
1	1	1	0	0	1	2	0	15	0	15
1	1	1	0	1	1	2	2	16	1	22
1	1	1	0	1	1	2	0	16	1	24
0	1	1	2	1	1	2	0	18	1	23
0	1	1	2	1	1	2	0	20	1	21
1	1	1	0	0	1	2	0	17	1	19
0	1	1	2	0	1	2	0	16	1	19
1	1	1	1	0	1	2	0	15	0	15
1	1	1	0	1	1	2	1	23	1	23
0	1	2	1	0	1	2	0	14	1	17
1	1	1	1	0	1	2	0	15	0	15
1	1	1	1	0	1	2	0	16	0	16
1	1	1	0	0	1	2	0	14	1	17
0	1	1	1	0	1	2	0	15	0	15
1	1	2	1	0	1	2	0	14	1	19
0	1	2	1	1	1	2	0	22	1	24
0	1	2	1	0	1	2	0	19	0	19
0	1	2	2	1	1	2	0	22	0	22
1	1	1	0	0	1	2	1	15	1	18
1	1	1	1	0	1	2	0	15	0	15
1	1	2	1	0	1	2	0	15	0	15
0	0	0	1	0	1	0	0	16	0	16
1	1	1	1	0	1	2	0	15	0	15
0	1	2	1	0	1	2	0	16	0	16
0	1	1	1	0	1	2	0	15	0	15
0	1	2	1	0	1	2	0	15	0	15
0	1	2	1	1	1	1	0	21	0	21
1	1	1	0	0	1	2	1	16	1	17
0	1	2	1	0	1	2	0	16	0	16
0	1	2	1	0	1	2	0	14	1	15
1	1	1	2	1	1	2	1	20	1	21
0	1	2	1	0	1	2	0	16	0	16
1	1	1	1	0	1	2	0	15	0	15
1	1	2	2	1	1	2	1	21	1	24
1	1	1	2	1	1	2	0	18	1	20
1	1	1	1	0	1	2	0	15	0	15
1	1	2	1	0	1	2	0	15	0	15
1	1	1	1	0	1	2	0	15	0	15
1	1	2	1	1	1	2	0	18	1	21
0	1	2	1	0	1	2	0	15	0	15
0	1	2	1	0	1	2	0	15	0	15
1	0	2	2	1	1	2	1	18	1	23
1	1	2	2	1	1	1	1	18	1	23
1	1	0	2	1	0	2	1	12	1	23
1	1	2	2	1	1	2	1	18	1	21
0	1	2	1	0	1	2	0	15	0	15
0	1	2	1	0	1	2	0	18	0	18
1	1	2	1	1	1	2	0	16	1	20
1	1	2	0	1	1	2	1	19	1	22
0	1	2	1	1	1	2	0	18	1	20
1	1	2	0	0	1	2	0	18	1	19
1	1	1	1	0	1	2	0	15	0	15
1	1	1	1	0	1	2	0	15	0	15
0	1	2	1	0	1	2	0	18	0	18
1	1	2	1	0	1	2	0	15	0	15
1	1	0	2	1	0	2	1	17	1	21
1	1	1	1	0	1	2	0	17	0	17
0	1	2	1	0	1	2	0	15	0	15
1	1	2	1	0	1	2	0	15	0	15
1	1	1	2	1	1	2	1	18	1	21
1	1	1	2	1	1	2	1	16	1	20
0	1	2	2	1	1	2	0	19	1	23
0	1	2	1	0	1	2	0	15	0	15
1	1	1	2	1	1	2	1	17	1	24
1	1	1	2	1	1	2	1	18	1	23
1	1	1	2	1	1	2	1	18	1	23
1	1	1	1	0	1	2	0	15	0	15
0	1	2	1	0	1	2	0	17	0	17
0	1	1	1	0	1	2	0	15	0	15
1	1	1	2	0	1	2	1	14	1	19
1	1	1	2	1	1	2	1	15	1	20
1	1	2	1	0	1	2	0	16	0	16
1	1	1	2	1	1	2	0	17	1	20
1	1	2	1	0	1	2	0	18	1	18
0	1	1	1	0	1	2	0	16	0	16
0	1	2	2	1	1	2	0	19	1	22
1	1	0	2	0	0	2	1	17	1	19
1	1	1	1	0	1	2	0	17	0	17
0	0	0	1	0	1	2	0	18	0	18
1	1	2	1	0	1	1	0	16	0	16
1	1	2	0	1	1	2	1	20	1	23
1	1	1	1	0	1	2	0	15	0	15
1	1	2	1	0	1	2	0	15	0	15
1	0	1	1	0	1	2	0	14	1	15
1	1	1	0	1	1	2	1	16	1	23
1	1	2	1	0	1	2	0	15	0	15
1	1	2	1	0	1	2	0	17	0	17
1	1	2	1	0	1	2	0	15	0	15
1	1	2	1	1	1	2	0	20	0	20
1	1	1	2	1	1	2	1	18	1	24
1	1	0	2	1	0	2	1	14	1	21
1	1	0	0	1	0	2	1	17	1	22
0	1	1	2	0	1	2	0	17	1	18
0	1	1	1	0	1	2	0	18	0	18
1	1	2	1	0	1	2	0	18	0	18
1	1	1	1	0	1	2	0	15	0	15
1	1	2	0	1	1	2	1	20	1	20
1	1	2	2	1	1	2	1	19	1	22
0	1	2	1	0	1	2	0	15	1	17
1	1	2	1	0	1	2	0	15	0	15
0	0	1	2	1	1	2	0	19	1	20
1	1	1	1	0	1	2	0	15	0	15
0	1	1	2	0	1	2	0	15	1	19
0	1	2	1	0	1	2	0	16	0	16
1	1	1	1	0	1	2	0	15	0	15
1	1	2	1	0	1	2	0	15	0	15
1	1	2	1	0	1	2	0	15	0	15
1	1	1	1	0	1	2	0	17	0	17
0	1	2	1	0	1	2	0	15	0	15
0	1	2	1	0	1	2	0	16	0	16
0	1	1	1	0	1	2	0	15	0	15
1	1	2	1	0	1	2	0	15	0	15
0	1	1	1	0	1	2	0	15	0	15
0	1	2	1	0	1	2	0	15	0	15
1	1	2	1	0	1	2	0	15	0	15
1	1	2	1	0	1	2	0	15	0	15
1	1	1	1	0	1	2	0	15	0	15
1	1	1	1	0	1	2	0	15	0	15
0	1	2	1	1	1	2	0	17	1	21
0	1	2	2	1	1	2	0	18	1	20
0	1	2	1	1	1	2	0	10	1	21
1	1	2	2	0	1	2	0	17	1	18
0	1	2	1	0	1	2	0	17	1	18
1	1	1	0	0	1	2	1	15	1	18
0	1	1	2	1	1	2	0	18	1	22
1	1	2	1	0	1	2	0	17	0	17
1	1	2	1	0	1	2	0	15	0	15
0	1	2	1	1	1	2	0	18	1	21
1	1	2	1	0	1	2	0	16	0	16
1	1	2	0	1	1	2	0	19	1	20
1	1	1	1	0	1	2	0	18	0	18
0	1	1	1	0	1	1	0	19	0	19
0	1	1	1	0	1	1	0	15	0	15
1	1	1	0	0	1	2	0	16	1	18
1	1	2	1	0	1	2	0	16	0	16
1	1	2	1	1	1	2	0	21	0	21
1	1	2	2	1	1	2	0	21	1	20
1	1	2	1	0	1	2	0	15	0	15
0	1	2	1	0	1	1	0	17	0	17
1	1	2	0	1	1	2	0	16	1	24
1	1	1	0	0	1	1	0	17	1	19
1	1	0	2	1	0	2	0	17	1	22
0	1	1	1	0	1	2	0	15	0	15
1	1	1	2	1	1	1	1	17	1	21
1	1	1	2	1	1	2	1	16	1	21
0	1	2	0	1	1	2	0	18	1	22
0	1	2	1	1	1	2	0	18	1	24
0	1	2	1	1	1	2	0	17	1	20
0	1	2	2	1	1	2	1	16	1	23
1	0	1	0	0	1	2	0	16	1	17
0	1	1	1	0	1	2	0	15	0	15
0	1	2	1	0	1	2	0	16	0	16
1	1	1	2	0	1	2	1	15	1	19
1	1	2	2	1	1	2	1	17	1	24
0	1	2	1	0	1	2	0	18	0	18
1	1	2	1	0	1	2	0	15	0	15
1	1	2	0	1	1	2	0	18	1	20
1	1	2	1	0	1	1	0	18	0	18
0	1	2	2	1	1	2	0	20	1	22
1	1	1	2	0	1	2	0	13	1	16
1	1	2	0	1	1	2	1	17	1	23
1	1	0	2	1	0	2	0	14	1	23
1	1	2	0	1	1	2	0	22	1	22
0	1	2	1	1	1	2	0	23	1	23
1	1	1	1	0	1	2	0	16	0	16
0	1	2	1	1	1	2	0	16	1	22
1	1	2	1	0	1	2	0	15	0	15
1	1	2	1	0	1	2	0	19	0	19
1	1	1	0	1	1	2	1	18	1	20
1	1	0	0	0	0	2	0	15	1	17
1	1	1	1	0	1	2	0	15	0	15
0	1	1	0	1	1	1	0	18	1	21
0	1	2	1	0	1	2	0	18	1	19
1	1	2	1	0	1	2	0	15	1	16
0	1	1	1	0	1	2	0	16	0	16
0	1	2	1	0	1	2	0	18	0	18
0	1	1	1	0	1	2	0	16	0	16
0	1	1	1	0	1	2	0	16	0	16
0	1	1	1	0	1	2	0	16	0	16
1	1	1	2	1	1	2	1	15	1	23
1	1	1	0	1	1	2	1	17	1	22
1	1	1	2	1	1	2	1	17	1	24
0	1	2	2	1	1	1	1	22	1	22
0	1	2	1	0	1	2	0	15	0	15
1	1	2	1	0	1	2	0	15	0	15
1	1	2	1	0	1	2	0	16	1	19
1	1	1	1	0	1	1	0	16	1	17
1	1	2	1	0	1	2	0	15	0	15
1	1	2	1	0	1	2	0	17	0	17
1	1	0	0	0	0	2	0	15	0	15
1	1	1	1	0	1	2	0	16	0	16
1	1	1	2	0	1	2	0	15	1	15
0	1	0	1	0	1	0	0	18	0	18
1	1	1	2	1	1	2	1	19	1	22
1	1	1	2	1	1	2	1	18	1	24
0	1	1	2	0	1	2	0	14	1	18
1	1	1	2	1	1	2	0	21	1	21
1	1	2	1	0	1	2	0	18	0	18
1	1	1	2	1	1	2	1	16	1	23
1	1	1	0	0	1	2	0	16	0	16
0	1	2	1	0	1	2	0	14	1	15
0	1	2	1	0	1	2	0	16	0	16
1	1	2	1	0	1	1	0	16	0	16
1	1	2	1	0	1	2	0	15	0	15
1	1	2	1	0	1	2	0	15	0	15
1	1	2	1	0	1	2	0	17	0	17
1	1	1	1	0	1	2	0	18	0	18
0	1	2	0	1	1	2	0	20	0	20
1	1	1	1	0	1	2	0	17	0	17
0	1	1	1	0	1	2	0	15	0	15
1	1	1	0	0	1	2	1	16	1	17
1	1	1	0	1	1	0	1	21	1	23
1	1	2	1	0	1	2	0	17	1	17
1	1	2	1	0	1	2	0	17	0	17
0	1	1	1	0	1	2	0	17	0	17
0	1	1	2	1	1	2	0	16	1	21
1	1	0	0	1	0	2	0	17	1	22
0	1	1	1	0	1	2	0	17	0	17
0	1	2	1	0	1	2	0	15	0	15
1	1	1	2	1	1	2	2	16	1	23
0	1	1	1	0	1	2	0	17	0	17
1	1	2	0	1	1	2	0	17	1	24
1	1	2	1	0	1	2	0	18	0	18
1	1	2	1	0	1	2	0	17	0	17
0	1	0	1	1	1	2	0	18	1	22
1	1	2	1	1	1	2	0	18	1	20
1	1	2	1	0	1	2	0	15	1	18
0	1	1	0	1	1	2	0	18	1	21
1	1	1	1	0	1	2	0	17	0	17
0	1	1	2	1	1	2	1	17	1	20
1	1	2	1	0	1	2	0	17	0	17
1	1	1	0	0	1	2	0	16	1	18
1	1	2	2	1	1	2	1	16	1	24
1	1	2	1	0	1	2	0	15	0	15
0	1	0	2	0	1	2	0	16	0	16
0	1	2	2	1	1	2	0	15	1	21
0	1	1	2	1	1	2	1	16	1	24
1	1	1	2	1	1	2	1	18	1	20
1	1	0	2	1	0	2	1	23	1	23
1	1	2	1	0	1	2	0	15	1	17
1	1	1	1	0	1	2	0	15	0	15
0	1	1	0	0	1	2	0	19	0	19
1	1	1	2	1	1	2	1	18	1	21
1	1	2	2	1	1	1	1	14	1	23
1	1	2	1	1	1	1	0	20	0	20
1	1	1	0	1	1	2	0	16	1	22
0	1	1	1	0	1	2	0	15	0	15
1	1	1	0	1	1	2	0	17	1	24
1	1	2	1	1	1	2	0	20	1	22
0	1	1	1	0	1	2	0	14	1	17
1	1	1	1	0	1	2	0	15	0	15
1	1	1	0	0	1	2	0	15	1	18
0	1	1	2	0	1	2	0	16	0	16
0	1	1	2	1	1	2	0	22	0	22
0	1	2	1	0	1	2	0	18	0	18
1	1	1	0	0	1	2	0	14	1	15
0	1	1	2	0	1	2	0	16	0	16
0	1	1	2	1	1	2	1	17	1	24
1	1	1	0	1	1	2	1	16	1	21
1	1	2	0	1	1	2	1	17	1	20
1	1	1	0	1	1	2	1	18	1	24
0	1	1	2	1	1	2	0	18	1	24
0	1	2	1	0	1	2	0	19	0	19
1	1	2	1	0	1	2	0	17	0	17
1	1	1	1	0	1	2	0	16	0	16
1	1	1	2	1	1	2	1	18	1	23
0	1	2	1	1	1	2	0	12	1	20
1	1	1	1	0	1	1	0	16	0	16
0	1	2	1	0	1	2	0	14	1	17
1	1	1	2	0	1	2	0	17	1	19
0	1	1	1	0	1	2	0	15	0	15
0	0	0	0	0	0	2	1	17	1	18
1	1	1	1	0	1	2	0	15	0	15
1	1	1	0	1	1	2	1	19	1	24
1	1	1	2	1	1	2	1	14	1	24
1	1	1	2	1	1	2	1	16	1	20
0	1	2	1	1	1	2	0	20	0	20
1	1	1	0	1	1	2	1	15	1	22
1	1	2	1	1	1	2	0	17	1	20
1	1	1	2	1	1	2	1	15	1	23
1	1	1	0	1	1	2	0	14	1	22
1	1	2	0	1	1	2	0	16	1	24
0	1	2	1	1	1	2	0	21	1	21
1	1	1	0	0	1	2	0	15	0	15
0	1	2	1	0	1	1	0	16	0	16
1	1	1	0	1	1	2	1	17	1	22
1	1	1	1	0	1	2	0	18	0	18
0	1	2	1	0	1	2	0	15	0	15
0	1	2	1	1	1	2	0	21	0	21
0	1	2	1	0	1	2	0	17	0	17
0	1	1	1	0	1	2	0	15	0	15
0	1	1	1	0	1	2	0	15	0	15
0	1	2	1	0	1	2	0	16	0	16
0	1	1	1	0	1	2	0	17	0	17
1	1	1	1	0	1	2	0	15	0	15
1	1	1	0	1	1	2	1	16	1	21
0	1	2	1	0	1	2	0	17	0	17
0	1	2	1	0	1	2	0	18	1	18
0	1	2	1	0	1	2	0	15	0	15
1	1	1	2	1	1	2	2	17	1	21
0	1	2	1	1	1	2	0	20	0	20
1	1	2	1	0	1	2	0	17	1	19
1	1	2	1	0	1	2	0	17	0	17
1	1	2	1	0	1	2	0	18	0	18
0	1	0	2	0	0	2	0	18	0	18
0	1	1	1	0	1	2	0	15	1	16
0	1	2	1	0	1	2	0	15	0	15
1	1	2	1	0	1	2	0	17	0	17
0	1	2	1	0	1	2	0	15	0	15
1	1	2	1	0	1	2	0	15	0	15
0	1	1	1	0	1	2	0	15	0	15
1	1	1	0	1	1	2	1	18	1	22
1	1	1	1	1	1	2	1	15	1	24
1	1	1	2	1	1	2	1	18	1	22
1	1	2	2	1	1	2	0	16	1	24
1	1	1	2	1	1	0	0	18	1	23
1	1	1	2	0	1	2	0	16	1	17
0	1	1	1	0	1	2	0	15	0	15
0	1	2	1	1	1	2	0	15	1	20
1	1	1	2	0	1	2	1	16	1	18
0	1	2	1	0	1	2	0	17	0	17
0	1	1	2	0	1	2	0	17	1	18
0	1	2	1	0	1	2	0	16	0	16
1	1	1	2	0	1	2	1	16	1	18
0	0	1	2	1	1	0	1	17	1	20
0	1	2	1	0	1	2	0	18	0	18
1	1	2	1	0	1	2	0	16	0	16
0	1	2	1	0	1	2	0	17	0	17
1	1	1	0	1	1	2	1	14	1	24
0	1	2	1	0	1	2	0	15	0	15
1	1	1	1	0	1	2	0	15	0	15
0	1	2	1	0	1	2	0	15	0	15
1	1	1	1	0	1	2	0	15	0	15
0	1	1	1	0	1	2	0	16	0	16
1	1	1	2	0	1	2	1	16	1	17
1	1	1	2	1	1	2	1	16	1	22
0	1	2	2	0	1	0	1	17	1	17
1	1	2	1	0	1	2	0	16	0	16
1	1	2	1	0	1	2	0	16	0	16
1	1	1	0	1	1	2	1	15	1	23
0	0	2	1	0	1	2	0	17	1	18
1	0	1	2	1	1	2	1	17	1	20
1	0	2	1	0	1	2	0	15	1	16
1	0	1	1	0	1	2	0	16	0	16
0	0	2	1	1	1	2	0	21	0	21
1	0	2	1	0	1	2	0	19	0	19
1	0	2	1	0	1	2	0	17	0	17
0	0	0	1	0	1	2	0	15	0	15
1	0	1	2	1	1	2	1	17	1	23
1	0	2	1	1	1	2	0	20	1	23
0	0	0	1	0	1	2	0	18	0	18
1	0	1	1	0	1	2	0	17	0	17
1	0	2	1	0	1	2	0	15	0	15
1	0	2	1	0	1	2	0	18	1	19
1	0	2	1	0	1	2	0	16	1	17
1	0	2	1	0	1	2	0	17	0	17
1	1	1	1	0	1	2	0	16	0	16
1	0	1	2	0	1	2	0	17	0	17
0	0	0	1	0	1	2	0	17	0	17
0	0	0	1	0	1	0	0	15	0	15
1	0	1	2	1	1	2	1	16	1	20
0	0	2	0	1	1	2	0	20	1	22
0	0	0	1	0	1	2	0	17	0	17
0	0	0	1	1	1	2	0	18	1	21
1	0	1	2	1	1	2	1	15	1	23
1	0	2	1	1	1	2	0	17	1	22
1	0	1	2	1	1	2	1	17	1	22
1	0	2	1	0	1	2	0	17	0	17
0	0	1	1	0	1	2	0	16	0	16
0	0	2	1	0	1	2	0	13	1	19
1	0	2	1	0	1	2	0	17	1	18
1	0	2	1	0	1	2	0	16	0	16
0	0	0	1	0	1	2	0	16	0	16
0	0	2	1	0	1	2	0	17	0	17
1	0	1	2	1	1	2	1	18	1	24
1	0	1	1	0	1	2	0	16	0	16
0	0	2	1	1	1	2	0	18	1	20
0	0	2	1	0	1	2	0	17	0	17
1	0	2	1	0	1	2	0	15	0	15
1	0	1	1	0	1	2	0	15	0	15
0	0	0	1	0	1	2	0	15	0	15
0	0	0	2	0	0	0	0	14	1	16
1	0	0	2	1	0	2	1	23	1	23
1	0	0	0	0	0	2	0	15	0	15
1	0	1	2	1	1	2	1	18	1	24
0	0	0	1	0	1	0	0	16	0	16
0	0	2	1	1	1	2	0	17	1	21
0	0	0	2	0	0	2	0	18	1	19
0	0	0	1	0	1	0	0	17	0	17
1	0	1	2	1	1	2	0	19	1	20
0	0	1	1	0	1	2	0	15	1	16
1	0	1	1	0	1	2	0	16	0	16
0	0	1	0	1	1	2	0	24	0	24
0	0	2	1	1	1	2	0	20	0	20
1	0	1	1	0	1	2	0	15	0	15
0	0	1	1	0	1	0	0	18	1	18
0	0	0	1	0	1	0	0	16	0	16
1	0	2	1	1	1	2	0	22	0	22
1	0	2	1	1	1	2	0	21	1	21
0	0	2	1	0	1	2	0	18	1	18
0	0	2	1	0	1	2	0	19	0	19
0	0	2	1	0	1	2	0	15	0	15
1	0	2	1	0	1	2	0	15	0	15
1	0	1	1	0	1	2	0	16	0	16
0	0	2	1	0	1	2	0	15	0	15
0	0	2	1	0	1	2	0	15	0	15
0	0	0	2	1	0	0	0	10	1	22
1	0	1	2	1	1	2	1	18	1	23
0	0	1	2	1	1	2	0	18	1	22
0	0	2	1	0	1	2	0	19	0	19
1	0	2	1	0	1	2	0	16	0	16
0	0	2	1	0	1	2	0	17	0	17
0	0	1	1	0	1	2	0	17	0	17
1	0	1	2	1	1	2	1	18	1	20
0	0	2	1	0	1	2	0	17	0	17
0	0	1	0	0	1	2	0	14	1	18
1	0	1	1	0	1	2	0	15	0	15
0	0	0	1	0	1	2	0	16	0	16
0	0	1	1	0	1	2	0	16	0	16
1	0	2	1	0	1	2	0	17	1	17
1	0	2	1	0	1	2	0	17	0	17
1	0	2	1	0	1	2	0	15	0	15
0	0	2	1	0	1	2	0	17	0	17
1	0	2	1	1	1	2	0	21	0	21
1	0	1	2	1	1	2	1	15	1	21
0	0	1	2	0	1	2	0	18	0	18
0	0	2	1	0	1	1	0	15	0	15
0	0	0	1	0	1	2	0	15	0	15
1	0	0	0	0	0	2	0	15	0	15
0	0	0	1	0	1	0	0	15	0	15
1	0	2	1	0	1	2	0	15	0	15
1	0	2	0	1	1	2	2	16	1	20
1	0	1	2	1	1	2	1	15	1	22
0	0	1	1	0	1	2	0	15	0	15
0	0	2	1	1	1	2	0	15	1	21
1	0	1	2	1	1	2	1	23	1	23
1	0	1	2	1	1	2	2	15	1	22
0	0	1	0	1	1	0	0	20	0	20
1	0	0	2	0	0	2	1	15	1	17
0	0	0	1	0	1	0	0	13	1	16
0	0	2	1	0	1	2	0	16	0	16
0	0	0	1	1	1	0	0	17	1	20
0	0	0	1	0	1	2	0	15	0	15
0	0	2	1	0	1	2	0	15	0	15
0	0	0	1	1	1	2	0	20	1	20
1	0	2	1	0	1	2	0	18	0	18
0	0	2	1	0	1	2	0	19	0	19
0	0	1	1	0	1	2	0	16	0	16
1	0	1	0	1	1	2	0	18	1	21
1	0	0	2	0	0	2	1	15	1	19
0	0	1	1	0	1	2	0	17	0	17
1	0	2	2	0	1	2	0	17	1	19
0	0	2	1	1	1	2	0	17	1	23
1	0	2	1	0	1	2	0	17	0	17
1	0	1	1	0	1	2	0	15	1	18
0	0	0	2	0	1	0	0	16	1	18
0	0	2	1	0	1	2	0	13	1	17
0	0	1	1	0	1	2	0	15	0	15
0	0	0	1	0	1	0	0	14	1	15
0	0	2	1	1	1	2	0	22	1	23
0	0	1	0	0	1	2	0	14	1	18
1	0	1	2	0	1	2	1	15	1	19
1	0	2	1	0	1	2	0	14	1	16
1	0	1	1	0	1	2	0	15	0	15
1	0	2	2	1	1	1	2	18	1	21
1	0	0	2	1	0	2	1	15	1	21
0	0	0	2	0	0	2	0	14	1	15
1	0	2	1	0	1	2	0	17	0	17
0	0	2	1	0	1	0	0	16	0	16
1	0	1	1	0	1	1	0	19	0	19
1	0	2	2	1	1	2	1	14	1	22
0	0	1	0	1	1	2	0	18	1	20
0	0	0	1	0	1	2	0	16	0	16
1	0	1	2	1	1	2	0	20	1	22
1	0	2	1	0	1	2	0	16	1	19
0	0	0	1	0	1	0	0	18	0	18
1	0	1	2	1	1	2	1	23	1	23
0	0	2	1	1	1	2	0	16	1	20
0	0	1	2	1	1	0	0	14	1	20
0	0	0	2	1	0	0	0	10	1	20
0	0	0	2	1	1	0	0	16	1	24
1	0	1	1	0	1	2	0	15	0	15
0	0	2	1	0	1	2	0	13	1	19
1	0	2	1	0	1	2	0	15	0	15
0	0	0	2	1	0	0	0	18	1	21
1	0	2	1	0	1	2	0	16	0	16
1	0	2	1	0	1	2	0	19	0	19
0	0	1	2	1	1	2	2	24	1	24
1	0	2	1	0	1	2	0	18	0	18
0	0	0	1	0	1	2	0	12	1	15
0	0	2	2	1	1	2	0	19	1	20
1	0	2	1	0	1	2	0	16	1	18
1	0	2	1	0	1	2	0	15	0	15
0	0	1	2	1	1	2	0	15	1	22
1	0	1	1	0	1	2	0	15	0	15
0	0	0	2	0	0	0	0	15	0	15
0	0	2	1	0	1	1	0	16	0	16
1	0	1	1	0	1	1	0	17	0	17
0	0	2	1	1	1	2	0	15	1	20
0	0	1	2	0	1	2	0	14	1	18
0	0	2	1	1	1	2	0	23	1	24
1	0	2	1	0	1	2	0	16	1	19
0	0	2	1	0	1	2	0	15	0	15
1	0	1	0	1	1	2	1	17	1	20
0	0	2	1	0	1	2	0	14	1	16
1	0	2	0	1	1	2	0	17	1	21
1	0	1	2	1	1	2	1	20	1	20
0	0	0	1	0	1	2	0	16	0	16
0	0	1	2	1	1	2	1	18	1	23
0	0	0	1	0	1	2	0	15	1	16
0	0	2	2	1	1	2	0	22	0	22
0	0	0	1	0	1	2	0	17	0	17
1	0	2	1	0	1	2	0	17	0	17
1	0	2	1	1	1	2	0	20	0	20
0	0	0	1	0	1	0	0	16	0	16
1	0	1	2	1	1	0	1	19	1	23
1	0	1	2	0	1	2	1	13	1	18
0	0	2	1	1	1	2	0	17	1	21
1	0	2	1	0	1	2	0	15	0	15
0	0	2	1	0	1	2	0	16	0	16
0	0	0	1	0	1	2	0	16	0	16
0	0	0	2	1	1	0	0	21	1	21
1	0	2	1	0	1	2	0	19	0	19
1	0	1	2	1	1	2	1	12	1	21
1	0	1	2	1	1	2	1	20	1	23
0	0	0	1	0	1	0	0	14	1	17
1	0	1	1	0	1	2	0	15	0	15
0	0	0	2	1	0	2	1	16	1	24
1	0	1	2	1	1	2	1	12	1	20
0	0	2	1	0	1	0	0	16	0	16
0	0	1	2	1	1	0	1	24	1	24
0	0	1	2	1	1	2	0	17	1	22
0	0	0	1	0	1	2	0	17	0	17
1	0	2	1	0	1	2	0	15	0	15
0	0	1	1	0	1	2	0	15	0	15
1	0	2	2	1	1	1	0	18	1	22
1	0	1	1	0	1	2	0	17	0	17
0	0	0	2	1	1	0	1	23	1	23
1	0	2	1	1	1	2	0	20	0	20
1	0	1	0	0	1	2	0	18	1	18
0	0	0	2	1	1	2	0	17	1	21
0	0	1	1	0	1	2	0	18	0	18
0	0	1	2	1	1	2	1	20	1	23
1	0	1	2	1	1	2	1	15	1	20
0	0	1	1	0	1	2	0	17	0	17
1	0	1	1	0	1	2	0	15	0	15
0	1	1	1	0	1	2	0	19	0	19
0	0	0	1	1	1	2	0	20	0	20
0	0	1	2	0	1	2	0	14	1	19
1	0	1	1	0	1	0	0	16	0	16
1	0	1	1	0	1	2	0	15	0	15
0	0	2	1	0	1	2	0	17	0	17
1	0	1	1	0	1	2	0	15	0	15
0	0	0	2	0	1	0	0	18	0	18
0	0	2	1	0	1	2	0	15	0	15
1	0	1	1	0	1	2	0	15	0	15
0	0	1	0	0	1	0	0	18	0	18
1	0	1	1	0	1	2	0	15	0	15
0	0	1	1	0	1	2	0	16	0	16
0	0	0	1	0	1	2	0	15	0	15
1	0	0	2	1	0	2	1	15	1	23
0	0	0	2	1	1	2	0	17	1	21
0	0	1	2	0	1	2	0	15	0	15
1	0	1	2	1	1	2	1	23	1	23
0	0	2	1	1	1	2	0	22	0	22
0	0	0	2	1	1	2	0	23	0	23
0	0	0	1	0	1	0	0	17	0	17
1	0	1	2	0	1	2	0	18	1	18
0	0	1	1	0	1	2	0	16	0	16
0	0	1	2	1	1	2	0	13	1	20
1	0	1	1	0	1	2	0	15	1	15
0	0	1	2	1	1	2	0	15	1	23
1	0	1	2	1	1	2	1	17	1	20
0	0	1	0	0	1	0	0	13	1	19
1	0	1	1	0	1	2	0	16	0	16
0	0	1	1	0	1	2	0	18	1	18
1	0	2	1	0	1	2	0	16	0	16
1	0	1	2	1	1	2	1	23	1	23
0	0	2	1	1	1	2	0	20	1	20
0	0	0	2	1	1	2	0	22	0	22
0	0	2	1	0	1	2	0	18	0	18
1	0	1	1	0	1	2	0	16	1	16
1	0	1	1	0	1	2	0	16	1	17
1	0	1	1	0	1	2	0	16	1	17
1	0	1	1	0	1	2	0	15	0	15
1	0	1	2	1	1	2	1	17	1	24
1	0	1	2	1	1	2	1	19	1	24
1	0	1	2	1	1	2	1	18	1	21
1	0	1	2	1	1	2	1	18	1	21
1	0	2	1	0	1	2	0	15	0	15
1	0	0	2	1	0	0	1	15	1	20
1	0	1	2	1	1	2	1	21	1	21
0	0	2	1	0	1	2	0	15	0	15
1	0	2	2	1	1	2	1	16	1	20
0	0	1	1	0	1	2	0	16	0	16
1	0	1	2	1	1	2	1	17	1	23
1	0	1	1	0	1	2	0	15	0	15
1	0	0	2	1	0	2	1	19	1	20
0	0	2	1	0	1	2	0	13	1	18
0	0	0	1	0	1	2	0	14	1	16
0	0	0	1	0	1	2	0	15	1	15
1	0	1	2	1	1	2	1	23	1	23
0	0	1	1	0	1	2	0	16	0	16
0	0	0	1	0	1	2	0	17	0	17
0	0	2	1	0	1	2	0	14	1	17
1	0	1	1	0	1	2	0	17	0	17
1	0	1	2	1	1	2	2	17	1	21
1	0	1	2	1	1	2	1	20	1	24
0	0	2	1	1	1	2	0	18	1	23
0	0	2	1	1	1	2	0	21	0	21
1	0	2	1	0	1	2	0	18	0	18
1	0	1	1	0	1	2	0	18	0	18
0	0	2	1	0	1	2	0	15	1	17
1	0	1	0	0	1	2	0	15	1	19
0	0	0	1	0	1	2	0	18	0	18
1	0	1	2	0	1	2	0	17	1	19
1	0	1	2	0	1	2	0	16	1	17
0	0	0	2	1	0	0	0	24	0	24
0	0	1	1	0	1	2	0	13	1	16
1	0	1	2	1	1	2	1	19	1	22
1	0	1	0	0	1	2	0	17	0	17
1	0	2	2	0	1	2	0	16	1	17
0	0	0	1	0	1	0	0	17	0	17
0	0	1	1	0	1	2	0	15	0	15
0	0	1	2	0	1	2	0	12	1	19
1	0	1	1	0	1	2	0	15	0	15
1	0	0	2	0	0	2	0	15	1	15
1	0	0	0	0	0	2	0	15	0	15
0	0	1	1	0	1	2	0	16	0	16
0	0	1	2	1	1	2	0	14	1	23
1	0	1	1	0	1	2	0	17	0	17
0	0	0	2	0	1	2	0	14	1	19
1	0	0	0	1	0	2	1	22	1	22
0	0	2	1	0	1	2	0	17	1	17
1	0	0	1	0	0	2	0	15	0	15
1	1	2	1	0	1	2	0	15	0	15
1	0	2	1	0	1	2	0	19	1	19
1	0	1	0	0	1	2	2	14	1	18
1	0	2	1	0	1	2	0	18	0	18
1	0	1	0	0	1	2	0	18	0	18
1	0	1	1	0	1	2	0	17	0	17
1	0	2	1	1	1	2	0	17	1	22
0	0	1	1	0	1	2	0	16	0	16
0	0	2	1	0	1	2	0	15	0	15
0	0	2	1	0	1	2	0	19	1	19
1	0	1	1	0	1	2	0	15	0	15
1	0	2	2	1	1	2	1	18	1	23
1	0	1	0	1	1	2	1	14	1	22
0	0	1	2	0	1	2	0	16	1	18
1	0	1	1	0	1	2	0	15	0	15
1	0	0	0	1	0	2	1	19	1	24
1	0	1	1	0	1	2	0	15	0	15
1	0	1	0	1	1	2	1	16	1	20
1	0	1	0	0	1	2	0	13	1	19
0	0	2	1	0	1	2	0	18	1	19
0	0	2	1	0	1	2	0	17	0	17
1	0	1	1	0	1	2	0	15	0	15
1	0	1	2	1	1	2	2	20	1	24
1	0	1	1	0	1	2	0	18	1	19
1	0	1	2	1	1	2	1	16	1	21
0	0	2	1	1	1	2	0	20	0	20
1	0	1	1	0	1	2	0	17	0	17
0	0	0	2	1	0	0	1	24	1	24
1	0	2	1	0	1	2	0	18	1	19
0	0	2	1	0	1	2	0	15	1	17
0	0	2	1	0	1	2	0	16	0	16
1	0	2	1	1	1	2	0	20	1	23
1	0	0	2	0	0	2	0	15	0	15
1	0	2	0	1	1	2	0	18	1	21
1	0	1	0	0	1	2	0	15	1	16
0	0	1	1	0	1	2	0	15	0	15
1	0	1	1	0	1	2	0	16	0	16
0	0	2	1	0	1	2	0	17	1	18
0	0	2	1	1	1	2	0	18	1	22
0	0	2	1	1	1	2	0	17	1	21
0	0	2	1	0	1	2	0	15	0	15
1	0	2	1	0	1	2	0	16	1	17
0	0	2	2	1	1	2	0	18	1	24
1	0	1	2	0	1	2	1	15	1	16
1	0	1	1	0	1	2	0	15	0	15
0	0	1	1	0	1	2	0	11	1	16
1	0	0	2	1	0	2	1	16	1	24
1	0	1	2	0	1	2	1	14	1	17
1	0	2	1	0	1	2	0	14	1	15
1	0	1	2	0	1	2	1	15	1	18
1	0	2	1	0	1	2	0	15	0	15
0	0	1	2	1	1	2	0	18	1	21
0	0	2	1	0	1	2	0	10	1	18
1	0	1	2	1	1	2	0	15	1	21
1	0	2	1	1	1	2	1	18	1	23
0	0	2	2	1	1	2	0	18	1	20
0	0	1	2	0	1	2	0	16	0	16
1	0	2	2	1	1	2	0	20	1	21
0	0	2	1	0	1	2	0	17	0	17
0	0	2	1	0	1	2	0	16	0	16
0	0	2	1	0	1	2	0	16	0	16
0	0	2	2	0	1	2	0	18	0	18
1	0	0	0	1	0	2	0	16	1	24
1	0	2	0	0	1	2	1	19	1	19
1	0	1	0	1	1	2	1	14	1	20
1	0	1	2	1	1	2	1	19	1	24
1	0	2	0	0	1	2	1	17	1	19
0	0	1	1	0	1	2	0	15	0	15
0	0	2	2	1	1	2	0	17	1	22
0	0	2	1	1	1	2	0	15	1	20
1	0	1	1	0	1	2	0	15	0	15
1	0	1	0	1	1	2	1	21	1	23
1	0	1	1	0	1	2	0	16	0	16
1	0	1	2	1	1	2	1	18	1	22
0	0	1	0	0	1	2	0	12	1	17
0	0	2	1	0	1	2	0	18	0	18
1	0	2	1	0	1	2	0	16	1	18
1	0	1	1	0	1	2	0	15	0	15
1	0	1	1	0	1	2	0	17	0	17
0	0	2	1	0	1	2	0	15	1	18
0	0	2	1	0	1	2	0	19	0	19
1	0	0	2	1	0	2	1	14	1	21
0	0	2	1	0	1	2	0	17	0	17
0	0	2	1	1	1	2	0	22	0	22
1	0	1	1	0	1	2	0	15	0	15
0	0	2	1	1	1	2	0	18	1	21
0	0	2	1	0	1	2	0	17	0	17
0	0	2	1	0	1	2	0	19	0	19
1	0	0	0	1	0	2	0	15	1	23
1	0	2	1	0	1	2	0	16	0	16
0	0	0	2	0	0	0	0	16	0	16
1	0	1	0	0	1	2	0	16	1	17
1	0	2	1	0	1	2	0	15	0	15
0	0	1	1	1	1	2	0	18	1	21
1	0	1	0	1	1	2	1	15	1	24
1	0	0	2	1	0	2	0	16	1	23
0	0	1	2	0	1	2	0	19	1	19
1	0	2	1	0	1	2	0	15	0	15
0	0	2	1	0	1	2	0	15	1	19
0	0	1	1	0	1	2	0	14	1	15
1	0	2	0	1	1	2	0	20	1	22
1	0	1	2	1	1	2	1	17	1	21
0	0	2	1	1	1	2	0	10	1	21
0	0	2	1	0	1	2	0	15	1	18
1	0	1	2	1	1	2	0	17	1	20
0	0	1	2	0	1	2	0	16	1	18
0	0	2	1	1	1	2	0	20	0	20
1	0	1	1	0	1	2	0	15	0	15
1	0	2	1	0	1	2	0	17	0	17
1	0	2	2	1	1	2	0	19	1	20
1	0	0	2	0	0	2	0	18	0	18
1	1	1	0	1	1	2	0	15	1	24
1	0	1	1	0	1	2	0	19	0	19
1	0	1	1	0	1	2	0	15	0	15
0	0	1	1	0	1	2	0	15	0	15
1	0	1	0	1	1	2	1	18	1	21
1	0	1	2	1	1	2	1	18	1	20
0	0	2	1	0	1	2	0	15	1	18
1	0	0	0	1	0	2	1	13	1	21
1	0	1	0	1	1	2	1	17	1	20
1	0	1	0	1	1	2	1	15	1	24
1	0	2	2	1	1	2	1	19	1	20
0	0	2	1	0	1	2	0	15	1	16
0	0	2	1	0	1	2	0	15	0	15
0	0	2	1	1	1	2	0	19	1	20
0	0	1	1	0	1	2	0	16	0	16
1	0	1	1	0	1	1	0	15	0	15
1	0	0	2	0	0	2	0	16	0	16
0	0	2	1	0	1	2	0	17	0	17
1	0	1	1	0	1	2	0	16	0	16
1	0	1	2	1	1	2	1	18	1	21
1	0	1	0	0	1	2	1	16	1	19
1	0	1	2	1	1	2	0	15	1	20
1	0	1	1	0	1	2	0	15	0	15
1	0	2	2	0	1	2	1	17	1	19
1	0	2	1	0	1	2	0	17	0	17
1	0	1	2	1	1	2	1	17	1	23
1	0	0	0	1	0	2	1	18	1	20
1	0	1	1	0	1	2	0	15	0	15
1	0	2	2	0	1	2	0	16	1	18
0	0	2	1	0	1	2	0	16	0	16
0	0	1	1	0	1	2	0	16	0	16
0	0	2	2	1	1	2	0	24	1	24
0	0	1	2	1	1	2	0	21	1	23
1	0	2	0	1	1	2	0	18	1	20
1	0	2	1	0	1	2	0	15	0	15
0	0	1	1	0	1	2	0	15	0	15
0	0	0	2	1	0	2	0	21	1	21
1	0	2	1	0	1	2	0	15	0	15
0	0	2	1	0	1	2	0	12	1	17
0	0	0	0	0	0	0	0	15	0	15
0	0	1	1	0	1	2	0	17	0	17
0	0	2	1	0	1	2	0	16	0	16
1	0	1	1	0	1	2	0	15	0	15
0	0	1	2	0	1	2	0	18	1	18
1	0	1	0	1	1	2	1	17	1	24
1	0	1	2	1	1	2	1	19	1	22
1	0	1	2	1	1	2	1	16	1	23
0	0	2	1	1	1	2	0	20	0	20
1	0	2	1	0	1	2	0	17	1	19
0	0	1	2	0	1	2	0	14	1	19
1	0	1	1	0	1	2	0	16	0	16
1	0	0	2	1	0	2	1	15	1	22
0	0	2	1	0	1	2	0	17	0	17
1	0	2	1	0	1	2	0	15	0	15
0	0	2	1	0	1	2	0	18	0	18
0	0	1	2	0	1	2	0	17	0	17
0	0	1	1	0	1	0	0	16	0	16
0	0	2	1	1	1	2	0	18	1	20
0	0	2	1	0	1	2	0	18	0	18
0	0	2	1	0	1	2	0	16	0	16
1	0	1	2	1	1	2	1	15	1	20
1	0	1	2	1	1	2	1	18	1	24
1	0	0	2	0	0	2	0	15	1	18
0	0	2	1	0	1	2	0	15	0	15
1	0	1	1	0	1	2	0	17	0	17
1	0	0	2	1	0	2	1	16	1	24
1	0	2	1	0	1	2	0	15	0	15
1	0	1	0	0	1	2	2	15	1	18
1	0	1	2	0	1	2	0	18	0	18
1	0	2	1	0	1	2	0	15	0	15
1	0	1	2	1	1	2	1	16	1	21
1	0	2	2	1	1	2	0	18	1	21
1	0	2	0	1	1	2	0	17	1	20
1	0	1	2	1	1	2	1	16	1	22
[truncated: 779 more rows]

## Sheet: surveyR8
sex	residence	education_status	employent_status	agecat	Formal_education	religion_status	marital_status	age_1stsex	eversex	age
0	1	2	1	0	1	2	0	17	0	17
0	1	1	2	1	1	0	0	19	1	22
0	1	0	2	0	0	0	0	15	0	15
0	1	1	1	0	1	1	0	15	0	15
0	1	1	2	0	1	0	0	16	0	16
0	1	2	1	1	1	2	0	20	1	22
1	1	1	0	0	1	2	1	15	1	16
0	1	0	2	0	0	0	1	19	1	19
1	1	1	2	0	1	2	0	14	1	15
1	1	2	1	0	1	2	0	18	0	18
0	1	2	1	1	1	2	0	20	1	20
1	1	1	2	0	1	2	1	16	1	17
1	1	1	2	1	1	2	1	18	1	21
1	1	2	2	1	1	2	1	15	1	23
0	1	0	2	0	0	2	0	15	1	16
1	1	0	2	0	0	2	1	13	1	18
0	1	2	2	1	1	2	0	21	0	21
1	1	2	2	1	1	2	1	21	1	22
1	1	1	1	0	1	2	0	14	1	15
1	1	2	1	0	1	2	0	15	0	15
1	1	1	2	1	1	2	0	19	1	24
1	1	1	2	1	1	2	0	18	1	20
0	1	1	2	0	1	2	0	10	1	16
0	1	1	2	0	1	2	0	10	1	17
0	1	2	2	1	1	2	0	11	1	23
0	1	1	2	0	1	2	0	18	1	19
0	1	1	2	0	1	2	0	18	1	19
1	1	1	2	1	1	2	1	22	1	22
1	1	1	0	0	1	2	1	15	1	16
1	1	0	2	1	0	2	1	16	1	20
0	1	2	2	1	1	2	0	19	1	23
0	1	1	2	0	1	0	0	16	1	16
1	1	1	2	1	1	2	2	17	1	22
1	1	1	2	1	1	2	1	16	1	20
0	1	0	2	1	0	2	0	15	1	21
0	1	1	2	0	1	2	0	16	0	16
1	1	1	2	1	1	2	1	18	1	24
1	1	2	1	0	1	2	0	16	0	16
1	1	1	2	0	1	2	1	15	1	16
1	1	2	2	1	1	2	2	18	1	24
1	1	2	1	1	1	2	0	20	0	20
1	1	1	1	1	1	2	1	18	1	23
1	1	1	2	1	1	2	1	18	1	24
0	1	0	2	1	0	2	0	18	1	24
0	1	1	2	1	1	2	0	19	1	20
1	1	1	2	1	1	2	0	17	1	22
0	1	1	2	1	1	2	1	17	1	22
0	1	2	2	1	1	2	0	21	0	21
1	1	1	2	0	1	2	0	15	1	19
1	1	1	2	1	1	2	1	17	1	20
1	1	1	2	1	1	2	0	19	1	23
0	1	1	2	1	1	2	0	18	1	20
0	1	1	1	0	1	2	0	15	0	15
0	1	1	1	0	1	2	0	16	0	16
1	1	1	2	1	1	2	1	17	1	23
1	1	1	2	0	1	2	0	15	1	18
0	1	0	0	1	0	2	0	24	1	24
0	1	2	1	1	1	2	0	22	1	22
1	1	1	2	1	1	2	1	15	1	23
1	1	1	2	0	1	2	0	16	0	16
1	1	1	2	0	1	2	0	11	1	19
1	1	1	2	1	1	1	1	16	1	22
1	1	0	2	1	0	2	1	17	1	21
0	1	2	1	0	1	2	0	15	0	15
1	1	1	2	1	1	2	1	17	1	24
1	1	0	2	1	0	2	1	20	1	22
1	1	1	0	1	1	2	0	17	1	20
1	1	1	2	1	1	2	1	17	1	21
0	1	0	2	1	0	2	0	19	1	23
1	1	1	0	0	1	2	1	17	1	19
1	1	0	0	0	0	2	0	14	1	19
1	1	1	2	1	1	2	1	19	1	21
1	1	1	1	0	1	2	0	17	0	17
1	1	1	1	0	1	2	0	15	1	15
1	1	2	0	1	1	2	0	22	0	22
1	1	2	1	1	1	2	0	19	1	21
1	1	2	1	0	1	2	0	16	0	16
0	1	2	1	0	1	2	0	16	1	18
0	1	2	1	0	1	2	0	13	1	17
1	1	2	1	0	1	2	0	19	0	19
1	1	2	0	1	1	2	2	20	1	21
0	1	2	2	1	1	2	0	14	1	20
0	1	1	2	0	1	2	0	15	1	17
0	1	2	1	0	1	2	0	17	1	17
1	1	1	0	1	1	2	0	16	1	21
0	1	0	2	0	0	2	0	14	1	19
1	1	2	2	1	1	2	1	19	1	22
1	1	2	0	1	1	2	0	18	1	24
1	1	1	1	1	1	2	0	18	1	20
1	1	0	2	1	0	2	0	17	1	22
1	1	1	1	0	1	2	0	15	0	15
1	1	2	1	0	1	2	0	15	0	15
0	1	1	2	0	1	2	0	10	1	17
1	1	0	1	0	0	2	0	16	0	16
0	1	2	1	0	1	2	0	16	0	16
0	1	2	1	0	1	2	0	15	0	15
1	1	1	0	0	1	2	0	14	1	19
1	1	1	2	1	1	2	0	16	1	20
0	1	1	1	0	1	2	0	15	0	15
1	1	1	0	1	1	2	0	20	0	20
0	1	2	1	0	1	2	0	15	0	15
1	1	1	0	0	1	2	0	16	1	17
1	1	1	2	1	1	2	0	18	1	20
1	1	0	0	0	0	2	1	18	1	18
0	1	2	1	0	1	2	0	17	0	17
1	1	2	1	1	1	2	0	17	1	20
0	1	2	1	0	1	2	0	15	0	15
0	1	2	1	0	1	2	0	13	1	16
1	1	1	2	1	1	2	1	17	1	23
1	1	2	2	1	1	2	0	21	1	21
1	1	2	2	1	1	2	2	18	1	23
1	1	2	1	0	1	2	0	19	0	19
1	1	2	1	0	1	1	0	16	0	16
1	1	1	0	0	1	1	0	16	0	16
0	1	1	2	0	1	2	0	16	0	16
0	1	1	1	0	1	2	0	17	0	17
1	1	2	2	1	1	2	0	18	1	23
1	1	2	0	1	1	2	1	18	1	21
1	1	2	2	1	1	2	1	15	1	20
1	1	2	0	1	1	2	1	17	1	22
0	1	2	2	1	1	2	0	20	1	23
1	1	2	2	1	1	2	0	18	1	21
1	1	1	2	1	1	2	1	15	1	22
1	1	2	2	1	1	2	0	17	1	24
1	1	0	0	0	0	2	0	15	1	19
1	1	2	1	0	1	2	0	15	0	15
1	0	1	0	0	1	2	0	15	1	18
1	1	2	2	1	1	2	0	18	1	21
0	1	1	2	0	1	1	0	18	1	18
1	1	1	2	0	1	2	0	14	1	18
1	1	1	2	1	1	2	0	17	1	22
1	1	2	1	0	1	2	0	16	0	16
0	1	1	1	0	1	2	0	12	1	16
1	1	2	1	1	1	2	0	19	1	24
0	1	2	1	0	1	2	0	18	0	18
1	1	1	2	0	1	2	2	16	1	17
1	1	2	0	1	1	2	1	19	1	24
1	1	2	1	0	1	2	0	18	0	18
1	1	1	0	0	1	2	0	15	1	15
1	1	1	0	1	1	2	0	16	1	22
1	1	1	2	1	1	2	0	17	1	24
1	1	1	2	1	1	2	0	18	1	22
1	1	2	1	1	1	2	0	15	1	21
1	1	2	1	0	1	2	0	15	0	15
1	1	2	1	0	1	2	0	16	0	16
1	1	1	2	0	1	2	0	16	1	18
1	1	2	1	0	1	2	0	18	0	18
0	1	2	2	1	1	2	1	17	1	24
0	1	2	1	0	1	2	0	17	1	18
0	1	2	1	1	1	2	0	15	1	20
1	1	1	2	0	1	1	1	17	1	19
1	1	2	0	0	1	2	0	17	0	17
1	1	1	2	1	1	2	1	19	1	24
1	1	2	1	1	1	2	0	20	0	20
1	1	1	1	0	1	2	0	17	0	17
1	1	1	2	0	1	2	0	18	1	19
1	1	2	0	1	1	2	0	21	1	21
0	1	1	1	0	1	2	0	16	0	16
1	1	2	1	0	1	2	0	19	0	19
1	1	1	2	1	1	2	1	20	1	24
1	1	1	2	0	1	2	1	16	1	19
1	1	2	1	0	1	2	0	19	0	19
1	1	2	2	1	1	2	1	24	1	24
1	1	2	0	1	1	2	0	16	1	23
0	1	1	2	0	1	2	0	17	0	17
1	0	1	2	0	1	2	0	16	1	17
0	1	2	1	0	1	2	0	17	0	17
0	1	1	2	0	1	2	0	12	1	17
0	1	1	0	0	1	0	0	19	0	19
1	1	1	2	1	1	2	1	18	1	21
1	1	1	0	0	1	1	1	12	1	19
1	1	1	2	1	1	2	1	16	1	20
1	1	2	0	0	1	2	0	16	1	19
1	1	1	0	1	1	2	1	17	1	23
1	1	1	2	1	1	2	1	15	1	20
1	1	1	0	0	1	2	0	17	1	18
1	1	0	2	0	0	2	0	17	1	19
1	1	0	2	0	0	2	0	15	1	16
1	1	1	2	1	1	2	1	19	1	24
1	1	1	0	0	1	2	1	16	1	16
1	1	1	0	1	1	2	1	17	1	23
1	1	2	0	1	1	2	1	17	1	24
1	1	2	1	1	1	2	0	20	1	23
1	1	1	0	1	1	2	0	16	1	20
0	1	0	2	1	0	2	0	17	1	23
1	1	1	0	1	1	2	1	16	1	21
1	0	2	1	0	1	2	0	15	1	18
1	0	1	0	1	1	2	1	18	1	21
1	0	1	2	1	1	2	1	16	1	22
0	1	2	2	1	1	2	0	18	1	20
1	1	2	2	1	1	2	2	23	1	23
0	1	2	2	1	1	2	0	15	1	21
0	1	2	1	1	1	2	0	20	1	21
1	1	2	0	1	1	2	1	19	1	22
0	1	2	1	0	1	2	0	18	0	18
0	1	2	1	1	1	2	0	16	1	21
0	1	2	1	0	1	2	0	16	0	16
1	1	1	0	1	1	2	1	18	1	23
1	1	1	0	0	1	2	1	16	1	19
0	1	2	2	0	1	2	0	17	1	18
0	1	2	1	0	1	2	0	16	0	16
1	1	2	0	1	1	2	0	16	1	21
1	1	2	0	1	1	2	1	21	1	22
1	1	1	2	1	1	2	1	19	1	20
1	1	1	2	0	1	2	0	18	0	18
1	1	1	2	1	1	2	1	18	1	24
1	1	1	0	0	1	2	1	15	1	19
1	1	1	0	0	1	1	0	16	0	16
1	1	2	2	1	1	2	1	23	1	23
0	1	2	2	1	1	2	0	23	1	23
0	1	2	2	1	1	2	0	19	1	23
1	1	1	1	0	1	2	0	15	0	15
1	1	1	2	1	1	2	1	22	1	22
1	1	1	2	1	1	2	1	14	1	24
1	1	1	0	1	1	2	1	16	1	22
1	1	1	2	1	1	2	1	15	1	23
1	1	1	2	0	1	2	0	16	1	17
1	1	1	0	1	1	2	1	14	1	21
0	1	2	2	1	1	2	0	16	1	23
0	1	2	1	0	1	2	0	14	1	18
1	1	2	2	1	1	2	1	18	1	20
1	1	2	2	1	1	2	0	17	1	20
0	1	2	1	1	1	2	0	17	1	22
1	1	1	0	1	1	2	1	15	1	20
1	1	1	2	1	1	2	1	16	1	23
0	1	2	2	1	1	2	0	19	1	24
1	1	1	2	1	1	2	1	17	1	21
1	1	2	1	1	1	2	0	16	1	21
1	1	1	2	1	1	2	1	18	1	23
0	1	2	2	1	1	2	1	19	1	24
1	1	0	2	1	0	2	2	17	1	22
1	0	2	2	1	1	2	1	20	1	22
1	1	2	2	1	1	2	1	20	1	24
1	1	1	2	0	1	2	0	15	1	18
1	1	1	0	1	1	2	1	19	1	21
1	1	1	2	1	1	2	0	19	1	21
0	1	2	1	1	1	2	0	17	1	20
1	1	1	2	1	1	2	0	18	1	20
1	1	1	0	1	1	2	0	16	1	20
1	1	1	0	1	1	2	1	19	1	21
1	1	1	0	1	1	2	1	17	1	22
0	1	1	2	0	1	2	0	15	0	15
0	1	2	2	1	1	2	0	18	1	24
1	1	1	2	1	1	2	1	17	1	23
1	1	1	2	1	1	2	0	19	1	23
1	1	1	2	0	1	2	1	16	1	17
0	1	2	1	0	1	2	0	19	0	19
0	1	2	1	0	1	2	0	18	0	18
0	1	2	1	0	1	2	0	19	0	19
1	1	2	0	1	1	2	1	17	1	24
0	1	2	1	0	1	2	0	18	0	18
1	1	2	0	0	1	2	1	15	1	18
1	1	1	0	1	1	2	1	14	1	23
1	1	1	2	0	1	2	0	16	1	19
1	1	2	1	0	1	1	0	19	0	19
0	1	1	2	1	1	2	0	21	0	21
1	1	0	2	1	0	2	1	15	1	21
1	1	2	2	1	1	2	1	18	1	23
1	1	1	2	1	1	2	0	18	1	23
1	1	1	2	1	1	2	1	19	1	24
1	1	1	0	1	1	2	1	16	1	21
0	1	2	2	0	1	2	0	18	1	19
1	1	1	2	1	1	2	1	19	1	24
1	1	1	2	1	1	2	1	17	1	20
0	1	2	1	0	1	2	0	15	1	18
0	1	1	2	1	1	2	0	18	1	20
0	1	2	1	1	1	2	0	22	0	22
0	1	2	2	1	1	2	0	20	1	20
0	1	0	2	0	0	2	0	15	1	15
1	1	2	0	0	1	2	0	16	1	19
1	1	2	1	0	1	2	0	18	1	18
1	1	1	0	1	1	2	0	22	1	24
0	1	2	1	0	1	2	0	18	0	18
1	1	0	0	1	0	2	1	18	1	21
0	1	2	2	0	1	2	0	17	1	19
1	1	1	1	0	1	2	0	15	0	15
1	1	2	1	0	1	2	0	19	0	19
1	1	1	0	1	1	2	1	20	1	22
1	1	1	0	0	1	2	0	16	0	16
1	1	0	0	1	0	2	1	19	1	23
0	1	2	2	1	1	2	1	17	1	23
0	0	1	2	1	1	2	0	15	1	23
0	1	1	1	0	1	2	0	15	0	15
1	1	2	1	1	1	2	0	20	0	20
1	1	1	0	0	1	2	0	17	1	19
1	1	2	1	1	1	2	0	20	1	22
1	1	1	0	0	1	2	0	19	1	19
0	1	1	0	0	1	0	0	18	0	18
1	1	2	0	0	1	2	0	18	0	18
1	1	1	0	0	1	2	0	15	1	16
1	1	2	1	0	1	2	0	16	0	16
1	1	2	1	0	1	2	0	19	1	19
1	1	1	0	0	1	2	0	17	1	19
1	1	1	0	0	1	2	0	16	1	18
1	0	1	2	1	1	2	1	16	1	23
0	1	2	2	1	1	2	0	16	1	24
0	1	1	0	0	1	2	0	19	0	19
1	1	1	2	0	1	2	1	15	1	18
1	1	2	0	1	1	2	1	18	1	21
0	0	2	1	1	1	2	0	20	1	21
0	1	2	2	1	1	2	0	17	1	22
0	1	2	2	1	1	2	0	21	1	22
1	1	2	2	1	1	2	1	17	1	24
1	1	1	1	0	1	2	0	16	0	16
1	1	2	1	0	1	2	0	15	0	15
1	1	1	0	1	1	2	1	18	1	23
0	1	1	2	1	1	2	0	16	1	20
0	1	2	2	1	1	2	0	23	1	23
1	1	1	1	0	1	2	0	15	0	15
0	1	2	2	1	1	2	0	17	1	20
1	1	1	0	1	1	2	1	18	1	23
1	1	1	2	0	1	2	1	17	1	19
1	1	1	0	1	1	2	1	15	1	24
1	1	2	1	1	1	2	0	20	0	20
1	1	1	1	1	1	2	0	19	1	22
1	1	1	2	0	1	2	0	16	1	18
0	1	2	2	1	1	2	1	20	1	20
1	1	0	0	1	0	2	1	20	1	20
1	1	1	0	1	1	2	0	20	1	22
0	1	2	1	0	1	2	0	15	0	15
1	1	1	2	1	1	2	1	16	1	21
1	1	1	0	1	1	2	1	19	1	21
1	1	2	0	0	1	2	0	18	1	19
0	1	1	1	1	1	2	0	18	1	20
0	1	1	1	0	1	2	0	18	0	18
0	1	2	1	0	1	2	0	18	0	18
1	1	2	2	0	1	2	0	16	1	16
1	1	2	2	1	1	2	1	18	1	24
1	1	1	2	0	1	2	0	14	1	16
0	1	0	2	0	0	2	0	17	1	17
0	0	1	2	1	1	2	0	16	1	21
1	1	1	2	1	1	2	1	19	1	23
1	1	1	0	1	1	2	2	18	1	20
1	1	1	2	1	1	2	1	17	1	24
0	1	2	1	1	1	2	0	19	1	20
1	1	2	0	1	1	2	0	16	1	21
1	1	1	0	0	1	2	1	18	1	19
0	1	1	1	0	1	2	0	15	0	15
1	1	1	2	0	1	2	1	17	1	17
1	1	1	1	0	1	2	0	16	0	16
1	1	2	1	1	1	2	0	17	1	21
1	1	1	1	0	1	2	0	15	0	15
1	1	1	2	1	1	2	1	14	1	22
0	1	1	2	1	1	2	1	22	1	22
1	1	2	2	1	1	2	1	17	1	20
1	1	0	0	0	0	2	0	15	1	16
1	1	1	0	0	1	2	2	16	1	18
1	1	2	2	1	1	2	0	19	1	23
1	1	1	0	0	1	2	0	15	1	15
1	1	1	0	1	1	2	1	18	1	23
0	1	2	1	1	1	2	0	20	1	20
1	1	1	2	1	1	2	1	17	1	24
1	1	1	0	0	1	2	0	17	0	17
0	1	1	2	1	1	2	0	17	1	21
1	1	2	1	0	1	2	0	15	0	15
0	1	2	0	1	1	1	0	17	1	20
0	1	1	1	0	1	1	0	17	0	17
1	1	2	2	1	1	2	0	23	1	23
0	0	2	1	1	1	2	0	23	1	24
1	1	1	2	0	1	2	1	16	1	19
1	1	0	2	1	0	2	1	15	1	20
1	1	1	0	0	1	2	0	15	0	15
1	1	1	2	0	1	2	0	15	0	15
1	1	1	2	0	1	2	2	14	1	19
1	1	1	1	0	1	2	0	15	0	15
1	1	1	2	0	1	2	0	17	1	18
1	1	1	2	0	1	2	0	17	1	18
0	1	1	1	0	1	2	0	16	0	16
1	1	0	2	0	0	2	0	15	0	15
0	1	1	2	1	1	2	0	17	1	21
1	1	1	0	0	1	2	0	17	1	19
1	1	2	0	1	1	2	0	19	1	22
1	1	2	1	0	1	2	0	16	0	16
0	1	0	2	0	0	2	0	16	0	16
0	1	2	1	1	1	2	0	18	1	20
1	1	2	2	1	1	2	1	22	1	22
1	1	2	0	0	1	2	0	15	1	18
1	1	1	0	1	1	2	1	18	1	22
0	1	2	2	1	1	1	1	19	1	23
1	1	1	1	0	1	2	0	18	0	18
1	1	2	0	1	1	2	1	15	1	20
1	1	2	1	0	1	2	0	17	0	17
1	1	2	0	0	1	2	0	18	1	18
1	1	2	2	1	1	2	0	18	1	21
1	1	1	0	1	1	2	1	17	1	20
1	1	2	0	1	1	2	1	17	1	22
1	0	1	0	1	1	2	0	14	1	20
1	1	2	0	1	1	2	1	17	1	24
0	1	2	2	1	1	2	0	20	1	24
1	1	2	1	1	1	1	0	19	1	21
1	1	1	2	1	1	1	2	15	1	23
0	1	2	1	0	1	2	0	19	1	19
1	1	2	1	0	1	2	0	18	1	18
0	1	2	1	0	1	2	0	15	0	15
1	1	2	1	0	1	2	0	16	0	16
1	1	2	1	0	1	2	0	18	1	19
0	1	2	1	0	1	2	0	16	0	16
0	1	2	1	0	1	2	0	17	0	17
1	1	2	1	0	1	2	0	15	0	15
0	1	2	2	0	1	2	0	16	0	16
1	1	2	1	0	1	2	0	15	0	15
1	1	2	1	0	1	2	0	15	0	15
1	1	2	1	0	1	2	0	16	0	16
1	1	2	1	0	1	2	0	18	0	18
0	1	2	2	0	1	2	0	16	0	16
0	1	2	2	0	1	2	0	19	0	19
0	1	2	1	0	1	2	0	16	0	16
0	1	1	2	1	1	2	0	17	1	22
0	1	2	2	1	1	2	0	21	1	21
0	1	1	2	0	1	0	0	16	0	16
1	1	1	2	1	1	2	2	18	1	23
1	1	1	2	0	1	2	1	16	1	19
1	0	1	2	1	1	2	1	18	1	23
1	1	0	0	1	0	2	1	20	1	24
1	1	1	2	1	1	2	1	18	1	23
0	1	2	2	1	1	2	0	17	1	23
0	1	1	2	1	1	2	0	18	1	24
0	1	2	2	1	1	2	0	18	1	22
0	1	1	2	1	1	2	0	22	0	22
1	1	2	1	0	1	2	0	17	1	19
0	1	2	1	0	1	2	0	16	0	16
1	1	2	1	0	1	1	0	15	0	15
1	1	1	2	1	1	2	1	16	1	24
1	1	1	0	1	1	2	1	19	1	21
1	1	1	1	0	1	1	0	15	0	15
0	1	2	2	1	1	2	0	21	1	21
1	1	0	0	1	0	2	1	18	1	21
0	1	1	1	0	1	1	0	13	1	15
0	1	1	1	0	1	0	0	15	0	15
1	1	2	0	1	1	2	1	19	1	20
0	1	2	2	1	1	1	0	19	1	21
0	1	2	2	1	1	1	1	20	1	23
1	1	1	0	0	1	2	0	18	0	18
0	1	2	2	1	1	1	0	14	1	21
1	1	1	0	1	1	1	1	17	1	24
0	1	1	2	1	1	2	1	17	1	24
1	1	1	2	1	1	2	1	18	1	20
0	1	1	2	0	1	2	0	17	0	17
1	1	1	2	0	1	2	0	15	1	19
1	1	1	1	0	1	2	0	16	0	16
0	1	1	1	0	1	2	0	16	0	16
1	1	1	1	0	1	2	0	15	0	15
1	1	1	2	1	1	2	1	14	1	21
1	1	2	1	0	1	2	0	16	0	16
0	1	2	1	1	1	2	0	20	0	20
1	1	1	2	1	1	2	2	16	1	22
1	1	2	1	0	1	2	0	15	0	15
1	1	1	0	0	1	2	1	18	1	19
1	1	1	2	0	1	2	0	17	1	18
1	1	2	1	0	1	2	0	15	0	15
1	1	1	2	1	1	2	1	20	1	20
1	1	0	0	0	0	2	0	16	0	16
1	1	1	1	0	1	2	0	15	0	15
0	1	2	2	1	1	2	0	17	1	20
0	1	1	1	0	1	2	0	11	1	15
0	1	0	2	0	0	2	0	12	1	15
1	1	0	2	0	0	2	0	14	1	19
1	1	2	0	1	1	2	0	14	1	21
1	1	2	2	1	1	2	0	17	1	21
1	1	1	0	0	1	2	0	16	1	16
1	1	1	2	0	1	2	0	16	0	16
1	1	2	1	0	1	2	0	17	0	17
1	1	1	2	0	1	2	0	15	1	18
1	1	2	1	0	1	2	0	15	1	16
0	1	1	1	0	1	2	0	16	0	16
1	1	1	1	0	1	2	0	16	0	16
1	1	2	2	0	1	2	0	16	1	19
0	1	2	1	0	1	2	0	14	1	16
1	1	1	1	0	1	2	0	15	0	15
1	1	2	1	0	1	2	0	15	0	15
1	1	2	1	0	1	2	0	16	0	16
1	1	2	1	0	1	2	0	15	1	15
0	1	2	1	0	1	2	0	16	0	16
0	1	2	1	0	1	2	0	17	0	17
0	1	2	1	0	1	2	0	16	0	16
0	1	2	1	0	1	1	0	18	1	18
1	1	2	1	0	1	2	0	16	0	16
1	1	2	1	0	1	2	0	15	0	15
1	1	2	1	0	1	2	0	17	0	17
1	1	2	1	0	1	2	0	17	0	17
1	1	2	1	0	1	2	0	18	0	18
0	1	2	1	0	1	2	0	15	0	15
0	1	2	1	1	1	2	0	22	0	22
1	1	2	1	0	1	2	0	19	0	19
1	1	2	1	0	1	2	0	16	1	19
1	1	2	1	1	1	2	0	18	1	20
1	1	2	1	0	1	2	0	17	1	18
1	1	2	1	0	1	2	0	17	0	17
1	1	2	1	0	1	2	0	19	1	19
0	1	2	1	0	1	2	0	17	0	17
0	1	2	1	0	1	2	0	15	0	15
1	1	2	1	0	1	2	0	16	1	16
1	1	2	1	0	1	2	0	17	0	17
0	1	2	1	0	1	2	0	15	0	15
1	1	1	1	0	1	2	0	15	0	15
0	1	2	1	0	1	2	0	17	0	17
1	1	2	1	0	1	2	0	17	0	17
0	1	2	1	0	1	2	0	15	0	15
0	1	2	1	0	1	2	0	17	0	17
1	1	2	1	0	1	2	0	19	1	19
1	1	2	1	0	1	2	0	19	0	19
0	1	2	1	0	1	2	0	19	0	19
0	1	2	1	0	1	2	0	18	0	18
1	1	2	1	0	1	2	0	16	1	16
1	1	2	1	0	1	2	0	19	0	19
0	1	2	1	0	1	2	0	18	0	18
0	1	2	1	1	1	2	0	20	0	20
1	1	2	1	0	1	2	0	18	0	18
1	1	2	1	0	1	2	0	16	0	16
1	1	2	1	0	1	2	0	16	0	16
0	1	2	1	0	1	2	0	10	1	15
0	1	2	1	0	1	2	0	16	0	16
1	1	2	1	0	1	2	0	18	1	19
1	1	2	1	0	1	2	0	15	0	15
0	0	2	1	0	1	2	0	15	0	15
1	1	2	1	0	1	2	0	17	0	17
1	1	2	1	0	1	2	0	16	0	16
1	1	2	1	0	1	2	0	16	0	16
1	1	2	1	0	1	2	0	15	0	15
1	1	2	1	0	1	2	0	15	0	15
1	1	2	1	0	1	2	0	16	0	16
0	1	2	1	0	1	2	0	17	1	18
1	1	2	1	0	1	2	0	17	0	17
1	1	2	1	0	1	2	0	18	0	18
1	1	2	1	0	1	2	0	17	0	17
1	1	2	1	0	1	2	0	16	0	16
0	1	2	1	0	1	2	0	19	0	19
0	1	2	1	1	1	2	0	15	1	20
0	1	2	1	1	1	2	0	16	1	21
1	1	2	1	0	1	2	0	17	1	17
0	1	2	1	0	1	2	0	16	1	18
1	1	2	1	0	1	1	0	17	0	17
0	1	2	1	0	1	2	0	17	1	19
0	1	2	1	0	1	2	0	18	0	18
0	1	2	1	1	1	2	0	20	1	20
0	1	2	1	1	1	2	0	19	1	20
0	1	2	1	0	1	2	0	18	1	19
1	1	2	1	0	1	2	0	18	0	18
0	1	2	2	1	1	2	0	19	1	22
1	1	2	1	0	1	2	0	18	0	18
0	1	2	2	1	1	2	0	12	1	22
1	1	1	0	0	1	2	0	16	1	16
0	1	1	1	0	1	2	0	14	1	16
1	1	1	0	1	1	2	1	17	1	21
0	1	2	2	0	1	2	0	17	1	18
1	1	2	2	0	1	2	1	16	1	19
0	1	2	2	1	1	2	2	16	1	21
0	1	1	2	1	1	2	1	15	1	20
0	1	1	2	1	1	2	0	14	1	21
1	1	1	0	1	1	2	1	16	1	22
0	0	1	2	1	1	2	0	15	1	24
0	1	2	2	0	1	0	0	18	0	18
1	1	2	1	1	1	2	0	16	1	22
1	1	1	2	1	1	2	1	19	1	21
1	1	2	2	1	1	2	0	18	1	21
0	1	2	2	1	1	2	0	21	1	23
1	1	1	2	1	1	2	1	16	1	22
0	1	0	2	1	0	2	0	15	1	23
0	1	1	2	1	1	2	0	20	1	23
1	1	2	1	1	1	2	0	18	1	24
0	1	2	1	0	1	2	0	19	0	19
0	1	2	1	0	1	2	0	16	0	16
0	1	2	1	0	1	2	0	19	0	19
1	1	2	1	0	1	2	0	15	0	15
1	1	2	1	0	1	2	0	15	0	15
0	1	2	1	1	1	2	0	19	1	21
0	1	2	1	0	1	2	0	17	0	17
1	1	2	1	0	1	2	0	15	0	15
0	1	2	1	0	1	2	0	16	0	16
0	1	2	1	0	1	2	0	15	0	15
0	1	2	1	0	1	2	0	18	1	19
0	1	2	1	0	1	2	0	16	0	16
1	1	2	1	0	1	2	0	15	0	15
0	1	2	1	1	1	2	0	20	0	20
0	1	2	1	1	1	2	0	23	0	23
0	1	2	1	1	1	2	0	16	1	20
0	1	2	1	0	1	2	0	16	0	16
1	1	0	1	0	1	2	0	19	0	19
1	1	2	1	0	1	2	0	17	0	17
1	1	2	1	0	1	2	0	18	0	18
1	1	2	1	0	1	2	0	17	1	18
1	1	2	1	0	1	2	0	18	0	18
0	1	1	2	1	1	2	0	10	1	21
1	1	1	2	1	1	2	0	22	1	22
1	0	0	2	1	0	2	1	17	1	22
0	1	1	1	0	1	2	0	15	0	15
1	1	2	1	1	1	2	0	21	0	21
1	1	2	1	0	1	2	0	18	0	18
0	1	2	1	0	1	2	0	13	1	19
1	1	1	0	0	1	2	0	14	1	15
1	1	2	0	1	1	1	1	17	1	21
0	1	1	1	0	1	2	0	16	0	16
0	1	2	1	0	1	2	0	14	1	18
0	1	2	1	0	1	2	0	15	1	18
0	1	1	1	0	1	2	0	15	0	15
0	1	1	1	0	1	2	0	15	1	15
1	1	2	1	0	1	2	0	15	0	15
0	1	2	1	0	1	1	0	15	0	15
0	1	2	1	0	1	2	0	16	0	16
0	1	2	1	0	1	1	0	18	0	18
0	1	2	1	0	1	2	0	16	1	17
0	1	2	1	0	1	2	0	18	0	18
1	1	2	1	0	1	2	0	18	0	18
0	0	2	1	0	1	2	0	16	0	16
1	1	2	1	0	1	2	0	17	0	17
1	1	2	1	0	1	2	0	17	0	17
0	1	2	1	0	1	2	0	18	0	18
1	1	2	1	0	1	2	0	17	0	17
0	1	2	1	0	1	2	0	17	0	17
0	1	2	1	0	1	2	0	15	0	15
1	1	2	1	0	1	2	0	15	0	15
0	1	2	1	0	1	2	0	15	0	15
1	1	2	1	0	1	2	0	15	0	15
1	1	2	1	0	1	2	0	15	1	16
0	1	2	1	0	1	2	0	15	0	15
1	1	2	1	0	1	2	0	15	0	15
1	1	2	1	0	1	2	0	16	0	16
1	1	2	1	0	1	2	0	15	0	15
1	1	2	1	0	1	2	0	15	0	15
0	1	2	1	0	1	0	0	19	1	19
0	1	2	1	0	1	2	0	16	0	16
1		2	1	0	1	2	0	16	0	16
1	1	2	1	0	1	2	0	16	0	16
0	1	2	1	0	1	2	0	17	0	17
1	1	2	1	1	1	2	0	20	0	20
0	1	2	1	0	1	2	0	17	0	17
0	1	2	1	0	1	2	0	17	0	17
0	1	2	1	0	1	2	0	16	0	16
1	1	2	1	0	1	2	0	17	0	17
0	1	2	1	0	1	2	0	17	0	17
1	1	2	1	0	1	2	0	18	0	18
1	1	2	1	0	1	2	0	16	0	16
1	1	2	1	0	1	2	0	16	0	16
0	1	2	1	0	1	2	0	18	0	18
0	1	2	1	0	1	2	0	17	0	17
0	1	2	1	1	1	1	0	20	0	20
0	0	2	1	0	1	2	0	15	0	15
0	1	2	1	0	1	2	0	17	0	17
1	1	2	1	0	1	2	0	17	0	17
1	1	2	1	0	1	2	0	18	0	18
0	1	2	1	0	1	2	0	15	0	15
0	1	2	1	1	1	2	0	17	1	20
0	1	2	1	0	1	2	0	18	0	18
0	1	2	1	0	1	2	0	15	0	15
1	1	1	1	0	1	2	0	15	0	15
1	1	1	2	0	1	2	0	15	1	15
0	1	2	1	0	1	2	0	16	0	16
1		1	1	0	1	2	0	16	0	16
1	1	1	2	1	1	2	1	20	1	22
0	1	2	1	0	1	2	0	18	0	18
1	1	2	1	0	1	2	0	18	0	18
0	1	1	2	1	1	2	1	16	1	23
0	1	2	0	0	1	2	0	16	1	19
0	1	0	2	1	0	2	1	17	1	21
0	1	1	2	1	1	2	0	18	1	20
1	1	2	2	1	1	2	1	16	1	23
0	1	1	2	1	1	1	0	20	0	20
0	1	1	2	1	1	1	0	15	1	20
0	1	1	2	1	1	1	0	16	1	20
1	1	1	2	1	1	2	1	17	1	22
1	1	1	2	1	1	2	1	14	1	24
1	1	1	1	0	1	2	0	15	0	15
0	1	1	1	0	1	2	0	15	0	15
1	1	2	1	0	1	2	0	15	0	15
0	1	1	1	0	1	2	0	15	0	15
0	1	1	1	0	1	2	0	16	0	16
1	1	0	0	1	0	2	2	15	1	23
1	1	1	0	0	1	2	0	18	0	18
1	1	1	0	0	1	2	0	13	1	15
1	1	1	0	0	1	2	0	18	0	18
0	1	2	1	0	1	2	0	15	0	15
0	1	2	1	0	1	2	0	16	0	16
1	1	1	0	0	1	2	1	15	1	18
1	1	1	0	0	1	2	0	15	1	18
0	1	2	1	0	1	2	0	19	0	19
0	1	2	1	0	1	2	0	16	0	16
0	1	2	1	0	1	2	0	16	1	19
1	1	1	0	0	1	2	0	16	0	16
1	1	2	1	1	1	2	0	16	1	22
1	1	0	0	0	0	2	2	18	1	18
1	1	2	0	0	1	2	0	18	1	18
1	1	0	0	1	0	1	0	21	1	21
1	1	2	0	0	1	2	0	17	1	18
0	1	2	2	1	1	2	0	14	1	21
0	1	2	1	1	1	2	0	15	1	20
1	1	1	2	1	1	2	2	17	1	23
1	1	2	1	0	1	1	0	17	0	17
1	1	2	1	0	1	2	0	14	1	15
1	1	2	1	0	1	2	0	18	0	18
0	1	2	1	0	1	2	0	16	0	16
0	1	2	1	0	1	2	0	16	1	16
0	1	1	1	0	1	2	0	15	0	15
1	1	1	1	0	1	2	0	15	0	15
1	0	1	1	0	1	2	0	15	0	15
0	1	1	1	0	1	2	0	17	0	17
1	0	2	1	1	1	2	1	15	1	23
1	1	2	1	0	1	2	0	18	0	18
1	1	2	1	0	1	2	0	17	1	18
1	1	2	1	0	1	2	0	17	0	17
1	0	2	1	0	1	2	0	18	0	18
1	0	2	1	0	1	2	0	17	0	17
0	0	2	1	0	1	2	0	10	1	18
1	0	1	2	1	1	2	1	18	1	22
1	1	2	1	0	1	2	0	17	0	17
0	1	2	1	0	1	2	0	18	0	18
0	1	2	1	0	1	2	0	18	0	18
0	1	2	1	0	1	2	0	14	1	18
1	1	2	1	0	1	2	0	15	0	15
1	1	2	1	0	1	2	0	16	0	16
0	1	1	1	0	1	2	0	15	0	15
1	1	1	1	0	1	2	0	15	0	15
0	1	2	1	0	1	2	0	15	0	15
0	1	2	1	0	1	2	0	15	0	15
0	1	2	1	0	1	2	0	15	0	15
0	1	2	1	0	1	2	0	15	0	15
0	1	2	1	0	1	2	0	16	0	16
0	1	2	1	0	1	2	0	18	1	18
0	0	1	2	1	1	2	1	20	1	20
1	0	1	2	1	1	2	0	18	1	20
1	0	1	2	0	1	2	0	15	1	19
1	0	0	2	0	0	2	0	15	0	15
0	0	2	2	1	1	0	0	18	1	22
1	0	0	2	0	0	2	1	17	1	17
1	0	1	2	1	1	2	2	22	1	22
1	0	1	2	1	1	2	2	22	1	22
0	0	1	1	0	1	2	0	16	0	16
1	0	1	2	1	1	2	2	15	1	23
1	0	1	2	0	1	2	2	17	1	18
1	0	0	2	1	0	0	1	18	1	23
0	0	1	2	1	1	0	1	19	1	23
0	0	1	2	1	1	2	2	19	1	21
0	0	2	2	1	1	2	0	17	1	20
1	1	2	1	0	1	2	0	17	0	17
1	1	0	0	1	0	2	1	20	1	23
0	1	2	1	0	1	2	0	19	1	19
0	1	2	1	0	1	2	0	18	0	18
1	1	1	0	1	1	2	1	16	1	24
0	1	2	1	0	1	2	0	15	0	15
1	1	2	1	0	1	1	0	15	0	15
0	1	2	1	0	1	2	0	15	0	15
0	1	2	1	0	1	2	0	17	1	18
0	0	2	1	1	1	2	0	18	1	20
0	1	2	1	0	1	1	0	14	1	19
0	1	2	1	1	1	2	0	15	1	23
0	1	2	1	1	1	2	0	20	1	20
1	1	2	1	0	1	2	0	17	0	17
0	1	2	1	0	1	2	0	17	0	17
1	1	2	1	0	1	2	0	17	0	17
0	1	2	1	0	1	2	0	15	0	15
0	1	2	1	0	1	2	0	15	0	15
0	1	2	1	0	1	2	0	17	0	17
0	1	2	1	1	1	2	0	21	1	21
0	0	2	1	1	1	2	0	15	1	21
0	1	2	1	0	1	2	0	16	0	16
0	1	2	1	0	1	2	0	19	0	19
0	1	2	1	0	1	2	0	17	1	19
0	1	2	1	0	1	2	0	17	0	17
0	1	2	1	0	1	2	0	15	0	15
0	1	2	1	0	1	2	0	19	0	19
0	1	2	1	0	1	2	0	17	0	17
0	1	2	1	0	1	2	0	15	1	16
0	1	1	1	0	1	2	0	15	0	15
0	1	1	1	0	1	2	0	16	0	16
0	1	1	1	0	1	2	0	15	0	15
1	1	1	1	0	1	2	0	15	0	15
0	1	1	1	0	1	2	0	15	0	15
0	1	1	1	0	1	2	0	15	0	15
1	1	1	1	0	1	2	0	15	0	15
0	1	1	1	0	1	2	0	16	0	16
1	0	1	0	0	1	2	0	17	1	18
1	1	2	0	1	1	2	0	16	1	21
1	1	1	2	1	1	2	1	20	1	22
1	1	1	2	1	1	2	0	17	1	20
0	1	1	1	0	1	2	0	16	0	16
0	1	2	1	0	1	2	0	18	0	18
1	1	2	1	0	1	1	0	17	0	17
1	1	2	1	0	1	2	0	17	0	17
1	1	2	1	0	1	2	0	17	1	17
1	1	2	1	0	1	1	0	16	0	16
1	1	1	2	1	1	2	1	18	1	24
1	1	2	1	0	1	2	0	15	0	15
1	1	2	1	0	1	1	0	15	0	15
0	1	2	1	0	1	2	0	19	1	19
0	1	2	1	0	1	2	0	15	0	15
0	1	2	1	0	1	2	0	15	0	15
0	1	2	1	1	1	2	0	19	1	20
0	1	2	1	0	1	2	0	16	0	16
1	1	2	1	0	1	2	0	17	0	17
1	1	2	1	0	1	2	0	16	0	16
1	1	2	1	0	1	2	0	15	0	15
1	1	2	1	0	1	2	0	17	1	18
1	0	1	0	0	1	0	0	15	0	15
1	1	2	1	0	1	2	0	16	0	16
1	1	2	1	1	1	2	0	21	0	21
1	1	2	1	0	1	2	0	15	0	15
1	1	2	1	0	1	2	0	16	0	16
0	1	1	2	1	1	2	0	21	0	21
0	1	2	1	0	1	2	0	19	0	19
1	1	2	2	1	1	2	2	16	1	23
0	1	2	2	1	1	2	1	19	1	22
1	1	2	1	0	1	2	0	15	0	15
1	0	1	0	1	1	2	1	21	1	21
0	0	2	1	0	1	2	0	15	0	15
0	0	2	1	0	1	2	0	16	0	16
1	1	2	1	0	1	2	0	16	0	16
0	1	1	2	0	1	2	0	18	1	18
0	0	2	1	1	1	2	0	20	0	20
1	0	1	1	0	1	2	0	15	0	15
1	0	2	1	0	1	2	0	15	0	15
1	1	1	2	1	1	2	0	16	1	20
0	1	2	1	0	1	2	0	18	0	18
0	1	1	2	1	1	2	1	19	1	24
0	1	1	2	0	1	2	0	15	1	18
0	1	2	1	0	1	2	0	18	1	19
0	1	1	2	0	1	2	0	15	1	18
0	1	2	1	1	1	2	0	17	1	20
1	1	2	1	0	1	2	0	17	1	17
1	0	1	2	1	1	2	0	17	1	21
1	0	0	2	1	0	2	1	24	1	24
1	1	2	0	1	1	2	0	20	1	21
0	1	1	1	0	1	2	0	15	0	15
0	1	1	1	0	1	2	0	15	0	15
0	0	1	1	0	1	2	0	15	0	15
1	1	2	1	0	1	2	0	15	0	15
1	1	2	1	0	1	2	0	15	0	15
1	1	1	1	0	1	2	0	15	0	15
0	1	1	1	0	1	2	0	15	1	16
0	1	1	1	0	1	2	0	15	0	15
0	1	1	1	0	1	2	0	15	0	15
0	1	1	1	0	1	2	0	15	0	15
0	1	1	1	0	1	2	0	16	0	16
1	0	2	1	0	1	2	0	15	0	15
1	0	1	1	0	1	2	0	15	0	15
1	1	2	1	0	1	2	0	15	0	15
1	1	1	0	1	1	2	1	16	1	23
0	1	2	1	1	1	2	0	19	1	24
0	1	2	1	1	1	2	0	20	1	20
0	0	2	1	1	1	2	0	20	0	20
0	1	2	1	0	1	2	0	17	0	17
1	0	2	1	0	1	2	0	17	1	18
0	1	2	1	0	1	2	0	15	0	15
0	0	2	1	0	1	2	0	16	0	16
1	1	2	1	0	1	2	0	15	0	15
1	1	2	1	0	1	2	0	15	0	15
1	1	1	0	1	1	1	1	17	1	21
1	0	2	1	0	1	2	0	15	0	15
1	0	2	1	0	1	2	0	15	0	15
1	0	2	1	0	1	2	0	16	0	16
1	0	2	1	0	1	2	0	15	0	15
0	1	2	1	0	1	2	0	15	0	15
0	1	2	1	0	1	2	0	15	0	15
1	0	2	1	0	1	2	0	15	0	15
0	0	2	1	0	1	2	0	14	1	16
0	0	2	1	0	1	2	0	15	0	15
0	0	2	1	0	1	2	0	16	0	16
1	1	2	1	0	1	2	0	15	0	15
0	1	2	1	0	1	2	0	15	0	15
0	0	2	1	0	1	2	0	17	0	17
1	1	2	1	0	1	2	0	15	0	15
1	1	2	1	0	1	2	0	16	0	16
1	1	2	1	0	1	2	0	15	0	15
1	0	2	2	1	1	2	1	18	1	22
0	1	2	1	0	1	2	0	15	0	15
0	0	2	1	0	1	2	0	16	0	16
1	1	2	1	0	1	2	0	15	0	15
0	1	2	1	0	1	2	0	16	0	16
0	1	2	1	0	1	2	0	15	0	15
0	1	2	1	0	1	2	0	15	0	15
0	0	2	1	0	1	2	0	16	0	16
0	1	2	1	0	1	2	0	15	0	15
0	0	2	1	0	1	2	0	15	0	15
1	1	2	1	1	1	2	0	18	1	24
0	1	2	2	1	1	2	0	18	1	22
0	1	2	1	0	1	2	0	15	0	15
1	1	1	1	0	1	2	0	15	0	15
1	1	2	1	0	1	2	0	15	0	15
0	1	2	1	0	1	2	0	16	0	16
0	1	2	1	0	1	2	0	17	0	17
0	1	2	1	0	1	2	0	15	0	15
0	1	2	1	0	1	2	0	15	0	15
0	1	2	1	0	1	2	0	15	0	15
0	1	2	1	0	1	2	0	13	1	16
0		2	1	0	1	1	0	15	0	15
1	1	2	1	0	1	2	0	15	0	15
1	1	1	0	0	1	0	0	15	0	15
0	1	2	1	0	1	2	0	15	0	15
0	1	2	1	0	1	2	0	16	0	16
0	1	2	1	0	1	2	0	15	1	15
1	1	1	1	0	1	2	0	15	0	15
1	1	2	1	0	1	2	0	15	0	15
1	1	2	1	0	1	2	0	15	0	15
0	1	2	1	1	1	2	0	21	0	21
0	1	2	1	0	1	2	0	18	0	18
1	1	2	1	0	1	2	0	16	0	16
0	1	2	1	0	1	2	0	17	0	17
0	1	2	1	0	1	2	0	16	0	16
0	1	2	1	0	1	2	0	19	0	19
1	1	2	1	0	1	2	0	16	0	16
0	1	2	1	0	1	2	0	18	0	18
1	1	2	1	0	1	1	0	17	0	17
1	1	2	1	0	1	2	0	15	0	15
1	1	2	1	0	1	2	0	18	0	18
0	1	2	1	0	1	2	0	18	0	18
0	1	2	1	0	1	2	0	16	0	16
0	1	2	1	0	1	1	0	18	0	18
0	1	2	1	0	1	2	0	18	0	18
0	1	2	1	0	1	2	0	17	0	17
0	1	2	1	0	1	2	0	14	1	17
0	1	2	1	0	1	2	0	15	0	15
1	1	2	1	0	1	2	0	15	0	15
1	1	2	1	0	1	2	0	15	0	15
0	1	2	1	0	1	2	0	17	0	17
0	1	2	1	0	1	2	0	15	0	15
0	1	2	1	0	1	2	0	13	1	16
0	1	2	1	0	1	2	0	15	0	15
0	1	2	1	0	1	2	0	19	1	19
1	1	2	1	0	1	2	0	16	0	16
1	1	2	1	0	1	2	0	16	0	16
1	1	2	1	0	1	2	0	15	0	15
1	1	2	1	0	1	2	0	15	0	15
1	1	2	1	0	1	2	0	17	0	17
1	1	2	1	0	1	2	0	16	0	16
1	1	1	1	0	1	2	0	16	0	16
0	1	2	1	0	1	2	0	18	0	18
1	1	2	1	0	1	2	0	15	0	15
1	1	1	0	0	1	2	1	17	1	19
0	0	2	2	1	1	2	0	18	1	22
1	0	0	2	0	0	2	1	14	1	18
1	0	2	2	1	1	2	1	16	1	21
1	0	1	0	0	1	2	1	17	1	18
1	0	1	2	0	1	0	0	17	0	17
1	0	1	2	1	1	2	1	15	1	21
1	0	1	2	1	1	2	1	17	1	23
0	0	1	2	0	1	0	0	17	1	18
1	0	0	2	1	0	2	0	24	0	24
0	0	1	1	0	1	2	0	10	1	16
1	0	1	2	1	1	0	1	20	1	23
0	0	1	2	1	1	2	1	15	1	24
1	0	1	1	0	1	2	0	15	0	15
1	0	1	2	0	1	0	0	15	0	15
1	0	1	2	0	1	2	1	15	1	16
0	0	1	1	0	1	2	0	11	1	16
1	0	1	0	0	1	2	0	14	1	15
1	0	0	2	1	0	0	0	18	1	20
1	0	1	0	0	1	2	0	16	0	16
1	0	0	2	1	0	2	1	19	1	22
0	0	1	2	0	1	2	0	14	1	19
1	0	1	2	0	1	2	2	17	1	19
0	0	1	2	1	1	0	0	16	1	20
1	0	1	2	1	1	2	0	18	1	22
1	0	1	0	1	1	2	0	22	1	22
0	0	0	2	1	0	0	0	22	1	22
0	0	1	2	1	1	2	1	16	1	24
1	0	1	1	0	1	2	0	16	0	16
1	0	2	1	0	1	2	0	15	0	15
1	0	2	1	0	1	2	0	16	1	16
1	0	2	1	0	1	2	0	16	0	16
1	0	2	1	0	1	2	0	18	0	18
1	0	2	1	0	1	2	0	15	0	15
1	0	2	1	0	1	2	0	17	0	17
1	0	2	1	1	1	2	0	21	0	21
1	0	2	2	0	1	2	0	15	0	15
0	0	2	1	0	1	2	0	16	1	17
0	0	2	1	0	1	2	0	16	0	16
0	0	2	1	0	1	2	0	16	0	16
0	0	2	1	0	1	2	0	17	0	17
0	0	2	1	0	1	2	0	15	0	15
0	0	2	1	0	1	2	0	17	0	17
0	0	2	1	0	1	2	0	18	0	18
0	0	2	1	0	1	1	0	14	1	18
0	0	2	1	0	1	2	0	15	1	18
0	0	2	1	0	1	2	0	16	0	16
1	0	2	2	1	1	2	1	20	1	24
1	0	2	2	1	1	2	1	20	1	22
1	0	1	2	1	1	2	1	18	1	21
1	0	2	2	1	1	2	1	21	1	23
0	0	2	2	1	1	2	0	17	1	22
0	0	0	2	0	0	0	0	17	1	17
0	0	0	2	0	0	0	0	17	1	17
0	0	1	2	1	1	0	0	18	1	20
0	0	1	2	0	1	0	0	18	0	18
0	0	1	2	0	1	0	0	18	0	18
0	0	1	2	1	1	0	0	15	1	23
1	0	0	2	0	0	2	1	15	1	16
1	0	0	2	1	0	2	1	18	1	20
1	0	1	2	1	1	2	2	17	1	22
1	0	1	2	0	1	2	0	14	1	17
1	0	1	2	1	1	2	1	21	1	23
0	0	2	2	0	1	2	0	17	1	19
0	0	1	2	1	1	2	0	16	1	23
1	0	0	2	0	0	2	1	15	1	18
1	0	1	2	1	1	2	1	18	1	22
1	0	0	2	1	0	2	2	18	1	22
1	0	1	0	1	1	2	2	17	1	24
1	0	1	2	1	1	2	1	16	1	23
0	0	1	2	0	1	2	0	15	1	16
1	0	0	2	1	0	2	1	17	1	20
0	0	2	2	1	1	2	0	17	1	22
0	0	1	2	1	1	2	0	18	1	22
1	0	2	2	1	1	2	1	18	1	23
0	0	1	2	1	1	2	0	16	1	23
1	0	1	2	0	1	2	1	18	1	19
1	0	1	2	0	1	2	0	17	1	18
1	0	1	2	1	1	2	1	16	1	20
0	0	2	2	1	1	2	0	16	1	23
0	0	1	2	0	1	2	0	18	1	18
0	0	1	2	0	1	2	0	15	0	15
0	0	0	2	0	0	2	0	16	0	16
1	0	2	1	0	1	2	0	15	0	15
1	0	1	2	1	1	2	1	16	1	23
1	0	2	2	1	1	2	1	19	1	21
1	0	1	2	0	1	2	0	16	0	16
1	0	1	2	1	1	2	1	18	1	22
1	0	1	2	1	1	2	1	19	1	22
1	0	0	2	1	0	2	1	15	1	24
1	1	2	1	0	1	2	0	17	0	17
0	1	2	1	0	1	2	0	18	0	18
0	0	2	1	0	1	2	0	18	0	18
0	1	2	1	0	1	2	0	17	0	17
0	1	2	1	0	1	2	0	19	0	19
1	1	2	1	0	1	2	0	17	0	17
1	1	2	2	1	1	2	0	16	1	20
1	1	0	2	0	0	2	0	18	0	18
1	1	2	1	0	1	1	0	17	0	17
1	1	2	1	0	1	1	0	17	0	17
1	0	2	1	0	1	1	0	16	0	16
0	1	2	1	0	1	2	0	15	1	16
1	1	2	1	0	1	2	0	17	0	17
1	1	2	1	0	1	2	0	17	0	17
1	0	2	1	0	1	2	0	16	0	16
1	1	2	1	0	1	2	0	17	0	17
1	0	2	1	0	1	2	0	16	0	16
1	1	1	2	0	1	2	1	16	1	17
1	1	1	0	1	1	1	1	12	1	21
1	0	2	1	0	1	2	0	18	0	18
0	1	2	1	0	1	2	0	15	0	15
1	1	2	1	0	1	2	0	16	0	16
0	1	2	1	0	1	2	0	15	0	15
0	1	2	1	0	1	2	0	16	0	16
0	1	2	1	0	1	2	0	16	0	16
1	1	2	1	0	1	2	0	15	0	15
1	1	2	1	0	1	2	0	15	0	15
1	1	2	1	0	1	2	0	16	0	16
1	1	2	1	0	1	1	0	15	0	15
1	1	2	1	0	1	2	0	15	0	15
1	0	1	1	0	1	2	0	16	0	16
0	1	2	1	0	1	2	0	17	0	17
0	1	2	1	1	1	2	0	18	1	20
0	1	2	1	0	1	2	0	16	0	16
1	1	2	1	0	1	1	0	15	0	15
1	1	2	1	0	1	2	0	15	0	15
1	0	2	1	0	1	2	0	16	0	16
1	0	2	1	0	1	2	0	15	0	15
1	1	2	1	0	1	2	0	15	0	15
1	1	2	1	0	1	2	0	15	0	15
0	1	2	1	0	1	2	0	16	0	16
1	1	2	1	0	1	2	0	15	0	15
0	1	2	1	0	1	2	0	15	0	15
0	1	2	1	0	1	2	0	15	0	15
1	1	2	1	0	1	2	0	16	0	16
0	1	2	1	0	1	2	0	15	1	15
1	1	2	1	0	1	2	0	15	0	15
0	1	2	1	0	1	2	0	15	1	16
1	1	2	1	0	1	2	0	15	0	15
1	1	2	1	0	1	2	0	15	0	15
0	1	2	1	0	1	2	0	15	0	15
0	1	1	2	0	1	1	0	16	1	18
0	1	2	1	0	1	2	0	18	1	18
1	1	2	1	0	1	2	0	16	0	16
0	0	2	1	1	1	2	0	16	1	21
0	1	2	1	0	1	2	0	15	0	15
0	1	2	1	0	1	2	0	14	1	16
1	1	2	1	0	1	2	0	16	0	16
1	1	2	1	0	1	2	0	16	0	16
1	1	2	1	0	1	2	0	17	0	17
1	0	2	1	0	1	2	0	16	0	16
0	1	2	1	0	1	2	0	16	0	16
0	0	2	1	0	1	2	0	10	1	15
1	0	2	1	0	1	2	0	16	0	16
0	0	2	1	0	1	2	0	16	0	16
0	1	2	1	0	1	2	0	15	0	15
1	1	2	0	1	1	2	0	15	1	21
0	0	2	1	0	1	2	0	18	1	18
0	1	2	1	0	1	2	0	17	0	17
1	0	2	1	0	1	2	0	17	0	17
0	0	2	1	0	1	2	0	18	1	19
0	0	2	1	0	1	2	0	19	0	19
1	1	2	1	0	1	2	0	17	0	17
0	1	2	1	0	1	2	0	18	0	18
0	0	2	1	1	1	2	0	18	1	21
1	1	2	1	0	1	2	0	17	0	17
0	0	2	1	0	1	2	0	16	1	18
1	1	2	1	0	1	2	0	17	1	18
1	0	2	1	0	1	2	0	17	0	17
0	0	2	1	0	1	2	0	19	0	19
0	1	2	1	0	1	2	0	15	0	15
0	1	2	1	0	1	2	0	15	0	15
0	1	2	1	0	1	2	0	15	0	15
0	1	2	1	0	1	2	0	15	0	15
1	1	2	1	0	1	1	0	15	0	15
1	1	2	1	0	1	2	0	15	0	15
1	1	2	1	0	1	2	0	15	0	15
1	1	2	1	0	1	2	0	15	0	15
0	1	1	2	1	1	2	0	23	1	24
1	1	2	1	0	1	2	0	16	0	16
1	0	2	1	0	1	2	0	15	0	15
1	0	2	1	0	1	2	0	16	0	16
0	0	2	1	0	1	2	0	15	0	15
0	0	2	1	0	1	2	0	15	0	15
0	1	2	1	1	1	2	0	18	1	21
1	1	2	1	0	1	2	0	17	0	17
1	0	2	1	0	1	2	0	15	0	15
0	0	2	1	0	1	2	0	15	0	15
1	1	2	1	0	1	2	0	15	0	15
1	0	2	1	0	1	2	0	15	0	15
0	0	2	1	0	1	2	0	15	0	15
1	1	2	1	0	1	2	0	15	0	15
0	0	2	1	0	1	2	0	15	0	15
1	1	1	1	0	1	2	0	15	0	15
1	1	2	1	0	1	2	0	15	0	15
1	1	2	1	0	1	2	0	15	0	15
0	0	2	1	1	1	2	0	23	1	23
1	1	2	1	0	1	2	0	19	0	19
1	1	2	1	0	1	2	0	15	0	15
0	1	2	1	0	1	2	0	17	0	17
0	1	2	1	0	1	2	0	16	0	16
0	1	2	1	0	1	2	0	15	0	15
0	0	2	1	0	1	2	0	17	0	17
1	0	2	1	0	1	2	0	17	0	17
1	0	2	1	0	1	2	0	15	0	15
0	1	2	1	0	1	2	0	15	1	17
1	1	2	1	0	1	2	0	15	0	15
1	0	2	1	0	1	2	0	15	0	15
1	0	2	1	0	1	2	0	15	0	15
0	1	2	1	0	1	2	0	18	0	18
1	1	1	0	1	1	2	0	19	1	20
1	1	2	2	1	1	2	0	16	1	22
1	1	1	0	1	1	2	0	16	1	21
1	1	2	2	1	1	2	0	14	1	21
0	0	2	1	0	1	2	0	16	0	16
1	0	2	1	0	1	2	0	15	0	15
1	0	2	1	0	1	2	0	15	0	15
1	1	2	1	0	1	2	0	15	0	15
0	1	2	1	0	1	2	0	18	0	18
1	0	2	1	0	1	2	0	15	0	15
0	0	2	1	0	1	2	0	18	0	18
0	1	2	1	0	1	2	0	15	0	15
1	1	0	2	1	0	1	0	21	1	21
0	1	2	2	1	1	2	0	21	1	21
0	0	2	1	0	1	2	0	19	0	19
1	1	2	0	1	1	2	1	17	1	22
1	0	2	1	1	1	2	0	15	1	21
1	1	2	0	1	1	2	1	20	1	20
1	1	2	0	1	1	1	1	18	1	23
0	0	2	1	0	1	2	0	18	0	18
0	1	2	1	0	1	2	0	16	0	16
1	1	2	1	0	1	2	0	17	0	17
1	1	2	1	0	1	2	0	17	0	17
1	1	2	1	0	1	2	0	17	0	17
1	1	2	1	0	1	2	0	17	0	17
1	1	2	1	0	1	2	0	15	0	15
1	0	2	1	0	1	2	0	18	0	18
1	1	2	1	0	1	2	0	16	0	16
0	1	1	1	0	1	2	0	19	0	19
0	1	1	1	0	1	2	0	16	0	16
0	1	1	1	0	1	2	0	15	0	15
1	1	1	2	1	1	2	1	15	1	20
1	1	1	2	0	1	2	1	16	1	18
1	1	1	0	1	1	2	2	24	1	24
1	1	0	0	1	0	2	1	15	1	23
1	1	1	2	1	1	2	1	16	1	23
0	1	1	1	0	1	2	0	15	0	15
1	1	1	2	1	1	2	1	19	1	23
1	1	0	2	1	0	2	2	15	1	23
1	1	1	0	1	1	2	0	18	1	23
1	1	2	0	0	1	1	0	19	0	19
1	1	2	0	1	1	2	0	19	1	22
1	1	1	0	0	1	2	0	15	1	16
1	1	0	2	1	0	2	1	16	1	23
0	1	2	1	0	1	2	0	17	1	17
0	0	2	1	0	1	2	0	15	0	15
1	1	2	1	0	1	2	0	15	0	15
1	1	2	1	0	1	2	0	15	0	15
1	1	2	1	0	1	2	0	16	0	16
1	1	2	1	0	1	2	0	15	0	15
1	1	2	1	0	1	2	0	17	0	17
1	0	2	1	0	1	2	0	15	0	15
1	0	1	0	1	1	2	1	18	1	20
0	1	1	1	0	1	2	0	15	0	15
1	1	1	1	0	1	2	0	15	0	15
1	1	2	2	0	1	2	0	15	1	18
1	1	1	0	1	1	2	1	16	1	22
1	1	2	0	1	1	2	1	17	1	23
0	1	1	2	0	1	2	0	18	0	18
1	1	2	2	1	1	2	1	18	1	22
0	1	2	1	0	1	2	0	16	0	16
1	1	0	0	1	0	2	1	19	1	24
1	1	2	0	0	1	2	0	16	0	16
1	1	1	0	0	1	2	1	18	1	18
1	1	1	0	0	1	2	0	15	0	15
1	1	1	2	1	1	2	0	19	1	20
1	1	1	2	1	1	1	0	22	1	24
0	0	0	2	1	0	0	0	10	1	20
0	0	2	2	1	1	2	0	17	1	20
1	0	1	2	1	1	2	1	17	1	21
0	0	1	2	1	1	2	0	20	1	20
1	0	1	2	0	1	2	1	15	1	15
0	0	2	1	0	1	2	0	15	0	15
0	0	1	0	0	1	2	0	16	0	16
0	0	1	2	1	1	0	1	16	1	23
1	0	1	2	1	1	2	1	17	1	24
1	0	2	2	1	1	2	1	16	1	20
0	0	1	2	0	1	2	0	14	1	18
0	0	0	2	1	0	0	1	19	1	22
1	0	2	2	1	1	2	0	21	0	21
1	0	1	0	1	1	2	0	18	1	23
0	0	0	2	1	0	2	1	18	1	21
1	0	1	2	1	1	2	2	19	1	20
1	0	1	2	0	1	2	0	17	1	19
0	0	1	2	1	1	2	1	23	1	24
0	0	2	2	1	1	2	0	12	1	20
0	0	1	2	0	1	0	0	16	1	16
1	0	1	2	0	1	2	1	17	1	18
1	0	0	2	1	0	0	1	16	1	22
0	0	1	1	0	1	2	0	17	0	17
1	0	1	2	0	1	2	0	18	0	18
1	0	2	2	1	1	2	0	21	1	23
1	0	1	1	0	1	2	0	15	0	15
1	0	1	0	0	1	2	0	15	0	15
1	1	1	2	0	1	2	0	16	0	16
1	0	1	2	1	1	2	1	18	1	23
1	0	1	2	1	1	2	1	18	1	23
1	1	1	0	1	1	2	2	20	1	20
1	1	2	0	1	1	2	1	18	1	20
0	1	2	1	1	1	2	0	17	1	20
0	1	1	2	1	1	2	0	20	1	20
1	1	1	0	0	1	2	0	17	0	17
0	1	2	2	1	1	2	0	20	1	22
0	1	2	2	1	1	2	0	22	1	22
0	1	1	1	0	1	2	0	15	0	15
1	1	2	0	0	1	2	0	18	1	18
1	1	2	1	0	1	2	0	19	0	19
1	1	2	1	1	1	2	0	21	0	21
1	1	1	0	1	1	2	1	13	1	20
0	1	1	2	1	1	2	0	15	1	20
1	1	2	1	1	1	2	0	20	0	20
0	1	2	1	0	1	2	0	16	0	16
0	0	2	2	1	1	2	1	14	1	22
0	0	1	2	1	1	0	0	15	1	21
0	0	2	2	1	1	2	1	13	1	22
0	0	1	2	0	1	2	0	14	1	18
0	0	1	2	1	1	0	0	14	1	21
0	0	1	2	1	1	0	0	17	1	20
0	0	1	2	1	1	2	0	18	1	20
0	0	0	2	0	0	0	0	16	1	18
1	0	0	0	0	0	2	0	14	1	15
1	0	1	2	1	1	2	1	17	1	21
1	0	0	2	0	0	2	0	15	0	15
1	0	0	1	0	0	2	0	14	1	15
1	0	0	2	0	0	2	0	15	0	15
1	0	1	0	0	1	2	1	16	1	17
1	0	1	2	0	1	2	1	14	1	17
0	0	2	1	0	1	2	0	16	1	19
1	0	1	2	0	1	2	1	15	1	19
1	0	1	2	0	1	2	0	17	0	17
1	0	1	2	0	1	2	0	15	0	15
0	0	0	2	0	0	2	0	14	1	18
0	0	1	1	0	1	2	0	15	0	15
0	0	1	2	0	1	0	0	17	1	18
0	0	1	1	0	1	2	0	15	0	15
0	0	1	2	1	1	2	1	18	1	21
1	0	1	2	0	1	2	1	14	1	15
0	0	1	2	0	1	0	0	17	0	17
0	0	1	2	0	1	2	0	10	1	17
1	0	1	2	1	1	2	0	15	1	20
0	0	1	2	0	1	2	1	16	1	18
1	0	1	2	0	1	2	0	15	1	17
0	0	0	0	0	0	0	0	16	0	16
1	0	1	2	0	1	2	1	16	1	19
1	0	1	1	0	1	0	0	15	0	15
1	0	1	2	1	1	2	2	17	1	22
1	0	1	2	1	1	2	1	18	1	20
0	0	1	2	1	1	2	2	19	1	24
1	0	1	2	1	1	2	0	18	1	24
1	0	2	1	0	1	2	0	17	0	17
1	0	2	1	0	1	2	0	15	0	15
1	1	2	2	1	1	2	1	15	1	21
0	0	1	2	0	1	2	0	15	1	18
0	0	1	2	0	1	2	0	14	1	18
0	0	1	2	0	1	2	0	17	1	18
1	0	1	2	1	1	2	1	16	1	24
1	0	1	2	0	1	2	0	16	0	16
1	0	1	1	0	1	2	0	15	0	15
1	0	1	2	1	1	2	0	16	1	20
1	0	2	2	1	1	2	0	17	1	20
1	0	1	2	0	1	2	1	17	1	19
1	0	1	2	0	1	2	0	17	1	18
0	0	1	2	0	1	2	0	11	1	17
0	0	1	1	0	1	2	0	15	0	15
0	0	1	2	0	1	2	0	15	1	17
0	0	1	2	0	1	2	0	10	1	17
0	0	1	2	1	1	2	0	21	1	23
0	0	2	2	1	1	2	0	18	1	20
0	0	1	2	1	1	2	0	17	1	21
0	0	1	2	0	1	2	0	12	1	17
0	0	1	2	0	1	2	0	17	1	18
0	0	1	2	1	1	0	0	18	1	23
1	1	1	2	0	1	2	1	17	1	19
1	1	1	0	0	1	2	0	19	0	19
1	1	0	0	0	0	2	0	15	0	15
0	0	1	2	1	1	2	0	24	1	24
0	1	1	2	0	1	2	0	16	0	16
1	1	2	2	1	1	2	0	20	1	20
1	1	2	2	0	1	2	0	16	1	18
1	0	1	0	1	1	2	0	19	1	22
1	0	2	2	1	1	2	1	19	1	20
1	0	1	1	0	1	2	0	15	0	15
1	0	1	2	1	1	2	1	18	1	23
0	0	1	2	0	1	2	0	13	1	19
1	0	1	2	1	1	2	0	16	1	22
0	0	2	2	1	1	2	0	18	1	21
0	0	1	2	0	1	2	1	17	1	19
1	0	1	2	1	1	2	1	16	1	21
0	0	1	1	0	1	2	0	16	0	16
0	0	1	1	0	1	0	0	15	0	15
1	0	0	2	0	0	2	0	11	1	17
1	0	1	2	1	1	2	1	24	1	24
0	0	1	2	1	1	2	0	16	1	20
0	0	0	2	0	0	0	0	18	0	18
0	0	1	2	0	1	2	0	16	1	18
0	0	0	2	0	0	2	0	16	0	16
1	0	2	2	1	1	1	1	18	1	22
0	0	1	2	0	1	2	0	15	1	18
0	0	0	2	0	0	2	0	16	1	18
0	0	1	2	0	1	2	0	18	1	18
0	0	1	2	0	1	2	0	18	0	18
0	0	1	2	0	1	2	0	18	1	18
1	0	1	2	0	1	2	0	18	1	18
1	0	0	2	0	0	2	0	15	0	15
1	0	0	2	0	0	0	0	18	0	18
0	0	0	2	1	0	0	0	18	1	20
0	0	1	2	0	1	2	0	19	0	19
1	0	1	2	1	1	2	1	15	1	20
1	0	0	2	0	0	2	0	14	1	15
1	0	0	2	0	0	2	0	16	0	16
1	0	1	2	1	1	2	1	15	1	23
1	0	1	2	1	1	2	0	20	1	20
1	0	1	2	0	1	2	1	15	1	15
1	0	1	2	0	1	2	1	13	1	16
0	0	2	2	1	1	1	1	18	1	22
1	0	2	1	0	1	2	0	19	0	19
1	0	2	2	0	1	0	0	15	0	15
0	0	1	2	0	1	2	0	17	0	17
0	0	1	2	0	1	2	0	17	0	17
0	0	1	2	0	1	2	0	15	0	15
1	0	1	2	1	1	0	1	15	1	22
0	0	1	2	0	1	0	0	17	0	17
1	0	1	0	1	1	2	0	17	1	20
1	0	1	2	1	1	2	1	14	1	22
1	0	1	0	0	1	2	1	17	1	17
0	0	1	1	0	1	2	0	18	0	18
1	0	1	0	0	1	2	1	15	1	17
1	0	1	0	0	1	2	0	14	1	15
1	0	1	1	0	1	2	0	15	0	15
0	0	1	1	0	1	0	0	15	0	15
1	0	1	2	0	1	2	0	15	1	19
1	0	1	1	0	1	2	0	15	0	15
1	0	1	2	1	1	2	1	15	1	21
1	0	1	2	1	1	0	0	16	1	21
1	0	2	2	1	1	2	1	18	1	23
0	0	1	2	1	1	2	1	19	1	24
1	0	0	2	1	0	0	0	20	0	20
0	0	1	1	0	1	2	0	16	0	16
0	0	2	2	1	1	2	0	15	1	21
0	0	2	2	1	1	2	0	17	1	20
1	0	1	2	0	1	2	1	13	1	17
0	0	0	2	0	0	2	0	14	1	19
1	0	0	2	1	0	2	1	15	1	23
1	0	1	2	1	1	0	1	13	1	23
0	0	1	2	0	1	2	0	15	1	16
1	1	2	1	0	1	2	0	14	1	18
1	0	1	2	1	1	2	1	20	1	23
1	1	1	2	1	1	2	1	17	1	22
1	0	1	2	1	1	2	0	16	1	21
1	0	1	2	1	1	2	1	16	1	23
0	0	1	1	0	1	2	0	15	0	15
0	0	1	2	1	1	2	1	22	1	22
1	0	1	2	1	1	2	1	18	1	22
1	0	1	2	0	1	2	0	14	1	17
1	0	2	1	0	1	2	0	17	0	17
1	0	1	1	0	1	2	0	15	0	15
1	0	1	1	0	1	2	0	15	0	15
0	0	1	1	0	1	2	0	19	0	19
0	0	1	1	0	1	0	0	16	0	16
1	0	1	1	0	1	2	0	15	0	15
0	1	2	1	1	1	2	0	15	1	21
1	1	2	0	1	1	2	1	19	1	20
1	1	2	2	1	1	2	0	21	1	21
0	1	2	1	0	1	2	0	15	1	19
1	0	1	0	1	1	2	0	17	1	20
1	1	0	0	0	0	2	1	16	1	18
0	0	2	2	1	1	2	0	19	1	22
0	1	1	1	0	1	2	0	15	0	15
0	1	2	1	1	1	2	0	20	1	24
0	1	2	2	0	1	2	0	15	1	17
1	1	1	0	0	1	1	1	16	1	17
0	1	2	1	1	1	2	0	12	1	21
0	1	2	1	1	1	2	0	21	0	21
0	0	1	2	0	1	2	0	15	0	15
1	0	2	0	1	1	2	1	19	1	20
1	0	1	2	1	1	2	1	17	1	22
0	0	1	2	1	1	2	0	18	1	23
1	0	1	2	1	1	2	1	15	1	21
1	0	1	1	0	1	2	0	15	0	15
1	0	1	0	0	1	2	1	17	1	17
1	0	1	2	0	1	2	1	15	1	19
1	0	1	2	0	1	2	0	15	1	19
0	1	1	2	0	1	2	0	19	0	19
1	1	1	0	0	1	2	0	16	1	19
0	1	2	2	1	1	2	0	16	1	20
1	1	1	0	1	1	2	1	18	1	24
1	1	1	2	1	1	2	2	18	1	23
1	1	1	0	1	1	2	0	15	1	20
0	0	2	1	1	1	2	0	22	0	22
1	0	0	0	1	0	0	1	18	1	22
1	1	2	0	1	1	2	1	21	1	22
1	0	2	2	1	1	2	0	18	1	20
1	1	2	1	0	1	2	0	15	0	15
0	1	2	1	1	1	2	0	18	1	20
0	0	2	1	1	1	2	0	21	1	23
0	0	0	2	0	0	0	0	18	0	18
1	0	2	2	1	1	2	1	18	1	22
0	0	2	2	1	1	2	0	18	1	23
1	0	2	2	1	1	2	0	18	1	21
1	0	1	2	0	1	2	0	15	1	18
1	0	0	0	0	0	2	0	15	1	15
0	0	1	2	0	1	0	0	18	1	18
0	0	1	2	0	1	2	0	13	1	18
1	0	0	2	0	0	0	2	17	1	19
0	0	0	2	0	0	2	0	10	1	15
0	0	1	2	0	1	2	0	12	1	19
1	0	1	2	1	1	2	1	19	1	22
0	0	1	1	0	1	2	0	15	0	15
0	0	2	1	0	1	2	0	17	0	17
1	0	2	2	1	1	2	0	19	1	20
1	0	1	2	1	1	2	1	14	1	23
0	0	2	1	1	1	2	0	19	1	20
0	0	1	2	0	1	2	0	17	0	17
0	0	2	2	1	1	2	0	14	1	21
1	0	0	2	1	0	2	1	15	1	24
1	0	1	2	0	1	2	0	12	1	17
0	0	0	2	1	0	0	1	13	1	21
0	0	0	2	0	0	0	0	18	0	18
1	0	1	2	0	1	2	0	16	1	16
1	0	1	2	1	1	2	1	16	1	22
0	0	1	1	0	1	0	0	15	0	15
1	0	1	2	0	1	2	0	15	0	15
0	0	2	2	1	1	2	0	17	1	22
1	0	1	2	0	1	2	0	16	0	16
0	0	0	2	0	0	0	0	15	0	15
1	0	1	1	0	1	2	0	15	0	15
0	0	1	2	0	1	0	0	17	0	17
1	0	0	1	1	0	2	1	19	1	23
1	0	2	2	0	1	2	1	15	1	18
0	0	2	1	1	1	2	0	21	0	21
0	0	1	2	1	1	2	1	19	1	22
0	0	0	2	1	0	0	0	22	0	22
0	0	1	2	1	1	0	0	18	1	20
1	0	1	1	0	1	0	0	15	0	15
0	0	0	1	0	0	0	0	15	0	15
0	0	1	2	1	1	2	1	23	1	23
1	0	1	2	1	1	2	1	20	1	20
1	0	1	2	1	1	2	1	17	1	23
1	0	1	2	1	1	2	1	16	1	23
1	0	1	2	0	1	2	0	15	1	18
0	0	1	2	1	1	0	0	20	1	20
1	0	1	2	1	1	2	1	18	1	22
1	0	1	0	1	1	2	2	20	1	23
1	0	1	1	0	1	2	0	15	0	15
1	0	1	2	0	1	2	1	18	1	19
0	0	2	1	0	1	2	0	16	0	16
0	0	2	2	1	1	2	0	17	1	21
0	0	1	2	1	1	0	0	15	1	20
0	0	0	1	0	1	0	0	18	0	18
1	0	1	0	1	1	2	1	18	1	23
1	0	1	0	0	1	2	1	15	1	17
0	0	2	1	0	1	2	0	19	0	19
0	0	1	1	0	1	0	0	16	0	16
1	0	0	2	1	0	2	1	16	1	24
0	0	2	2	1	1	2	0	18	1	24
0	0	2	2	1	1	2	0	22	1	24
0	0	2	2	1	1	2	0	15	1	22
0	0	1	2	1	1	2	0	19	1	21
1	0	2	1	0	1	2	0	17	0	17
1	0	2	0	0	1	2	0	17	1	18
0	0	1	2	1	1	2	1	20	1	22
0	0	0	2	1	0	2	0	15	1	22
0	0	2	1	0	1	2	0	15	0	15
1	0	1	2	1	1	2	1	15	1	21
0	0	2	1	0	1	2	0	19	0	19
0	0	1	1	0	1	0	0	15	0	15
0	0	2	2	0	1	2	0	18	1	19
1	0	2	0	1	1	2	1	18	1	21
1	0	1	2	1	1	2	1	17	1	23
1	0	1	0	1	1	0	1	16	1	22
0	0	1	1	0	1	2	0	15	0	15
0	0	2	2	1	1	2	0	18	1	22
0	0	1	2	1	1	0	0	20	0	20
1	0	1	2	0	1	2	0	16	1	17
0	0	1	2	1	1	2	0	15	1	22
1	0	0	2	1	0	2	1	16	1	21
1	0	1	0	0	1	2	1	16	1	19
1	0	1	0	0	1	2	1	16	1	17
1	0	2	2	1	1	2	1	20	1	20
1	0	1	0	0	1	2	0	10	1	17
1	0	2	2	1	1	2	1	16	1	24
0	0	1	2	0	1	0	0	16	0	16
0	0	0	2	0	0	0	0	17	0	17
1	0	1	2	1	1	2	0	17	1	20
1	0	1	0	0	1	2	1	16	1	19
1	0	1	2	0	1	2	0	19	0	19
1	0	1	0	0	1	2	0	15	1	15
1	0	1	2	1	1	2	1	14	1	20
0	0	1	2	0	1	0	0	18	1	18
0	0	1	1	0	1	2	0	15	0	15
1	0	1	1	0	1	2	0	15	0	15
1	0	1	1	0	1	2	0	15	0	15
1	0	1	2	1	1	2	1	16	1	21
1	1	2	2	1	1	2	0	16	1	21
0	0	1	2	0	1	0	0	15	1	19
0	0	2	1	1	1	2	0	18	1	21
0	0	1	2	1	1	2	2	17	1	23
0	0	2	1	0	1	2	0	15	1	17
0	0	2	2	1	1	2	0	17	1	20
0	0	2	1	0	1	2	0	17	1	19
0	0	1	2	1	1	2	1	19	1	22
1	0	1	1	0	1	2	0	15	1	15
1	0	1	2	1	1	2	1	18	1	24
1	0	1	1	0	1	2	0	14	1	15
1	0	2	2	1	1	2	0	20	1	22
1	0	2	0	0	1	2	0	16	1	18
1	0	1	0	0	1	2	0	16	0	16
1	0	2	1	0	1	2	0	19	0	19
0	0	1	2	0	1	2	0	18	0	18
1	0	1	0	0	1	2	0	15	0	15
0	0	2	2	1	1	2	0	18	1	23
0	0	1	2	0	1	0	0	14	1	15
0	0	1	2	1	1	0	0	18	1	23
0	0	1	2	1	1	0	0	20	0	20
0	0	1	2	0	1	2	0	17	0	17
0	0	1	1	0	1	2	0	13	1	16
1	0	0	2	0	0	2	1	18	1	18
1	0	0	2	1	0	2	1	15	1	23
1	0	1	2	0	1	2	0	17	0	17
1	0	2	1	0	1	2	0	17	1	18
1	0	2	0	0	1	2	0	18	1	19
1	0	0	2	1	0	2	1	15	1	20
1	0	2	2	1	1	2	1	15	1	22
0	0	1	1	0	1	2	0	18	0	18
1	0	2	1	1	1	2	0	21	0	21
1	0	0	2	0	0	2	0	18	0	18
0	0	2	1	0	1	0	0	16	0	16
0	0	1	2	1	1	2	0	21	0	21
1	0	0	2	1	0	2	1	18	1	24
1	0	2	2	0	1	2	0	19	0	19
1	0	0	0	0	0	0	0	15	0	15
1	0	1	2	0	1	2	2	18	1	18
1	0	1	2	0	1	2	0	18	0	18
0	0	2	2	0	1	2	0	18	0	18
0	0	2	1	0	1	0	0	15	0	15
0	0	1	1	0	1	0	0	16	0	16
1	0	2	1	0	1	2	0	15	0	15
0	0	1	2	1	1	0	1	22	1	22
1	0	1	0	0	1	2	0	16	0	16
1	0	1	1	0	1	2	0	15	0	15
0	0	1	2	0	1	2	0	14	1	16
1	0	2	2	0	1	2	0	18	0	18
1	0	1	0	0	1	2	0	17	0	17
0	0	2	1	0	1	2	0	16	0	16
0	0	1	1	0	1	2	0	16	0	16
0	0	1	2	1	1	0	1	20	1	23
0	0	1	2	1	1	2	0	22	1	22
0	0	1	2	0	1	2	0	18	1	19
0	0	1	2	1	1	0	0	24	1	24
1	0	0	2	1	0	0	1	24	1	24
0	0	1	2	1	1	2	1	22	1	22
0	0	0	2	0	0	0	0	19	0	19
1	0	0	0	0	0	0	0	15	1	15
0	0	1	2	1	1	0	0	18	1	23
0	0	1	2	0	1	0	0	16	0	16
0	0	1	2	1	1	2	0	23	0	23
0	0	2	1	0	1	0	0	18	0	18
1	1	1	0	1	1	2	0	16	1	20
1	0	1	0	0	1	2	0	15	1	19
1	0	0	1	0	0	0	0	18	0	18
0	0	1	2	1	1	2	0	15	1	20
0	0	1	2	1	1	2	0	20	1	24
1		2	2	1	1	2	0	20	1	23
1	0	2	0	1	1	2	0	22	1	24
1	0	1	2	1	1	2	0	16	1	22
1	0	1	2	0	1	2	0	18	1	18
0	0	1	1	0	1	2	0	16	0	16
1	0	1	2	1	1	2	1	17	1	23
1	0	1	2	1	1	2	1	18	1	22
0	0	1	2	1	1	2	1	23	1	23
1	0	1	2	1	1	2	1	15	1	22
1	0	1	2	1	1	2	1	18	1	24
0	0	1	2	1	1	2	1	16	1	23
1	0	1	2	1	1	2	1	18	1	23
1	0	2	2	0	1	2	0	16	1	18
1	0	1	2	0	1	2	0	16	0	16
1	0	1	2	0	1	2	1	15	1	19
0	0	2	2	1	1	2	0	16	1	21
0	0	2	1	1	1	2	0	15	1	21
1	0	1	2	1	1	2	1	17	1	21
1	0	0	2	1	0	0	1	15	1	24
1	0	2	2	1	1	2	1	15	1	22
1	0	2	2	0	1	2	0	15	1	17
0	0	1	2	0	1	2	0	16	0	16
1	0	2	2	1	1	2	0	18	1	22
1	0	1	2	1	1	2	1	19	1	21
0	0	0	2	1	0	0	1	20	1	20
0	0	2	1	0	1	2	0	17	1	19
1	0	1	2	1	1	2	1	15	1	20
0	0	1	2	0	1	2	0	16	1	19
0	0	2	1	0	1	2	0	16	0	16
0	0	2	1	0	1	2	0	18	0	18
0	0	1	2	0	1	2	0	18	0	18
0	0	1	1	0	1	2	0	15	0	15
1	0	0	0	1	0	2	1	16	1	20
0	0	2	2	0	1	2	0	16	1	18
1	0	2	1	0	1	2	0	16	0	16
1	0	1	0	0	1	2	0	16	0	16
0	0	2	1	1	1	2	0	20	0	20
1	0	1	2	1	1	2	1	16	1	23
1	0	1	0	0	1	0	1	17	1	19
1	0	0	0	1	0	2	1	23	1	23
0	0	1	1	0	1	0	0	15	0	15
1	0	1	2	1	1	2	1	15	1	23
1	0	2	2	1	1	2	1	16	1	23
0	0	2	2	1	1	2	0	17	1	24
0	0	0	2	0	0	0	0	15	0	15
1	0	2	1	0	1	2	0	18	0	18
1	0	2	1	0	1	2	0	18	0	18
1	0	2	0	1	1	2	0	20	0	20
1	0	1	2	1	1	2	1	20	1	22
1	0	2	2	1	1	2	1	21	1	24
0	0	1	2	1	1	2	0	16	1	22
0	0	2	2	1	1	2	0	23	1	23
1	0	1	2	1	1	2	1	18	1	22
1	0	1	1	0	1	2	0	16	0	16
1	0	2	2	1	1	2	1	19	1	20
0	0	0	1	1	0	0	0	23	0	23
1	0	1	0	0	1	2	1	17	1	18
0	0	1	2	0	1	2	0	15	1	18
1	0	1	0	0	1	2	1	17	1	19
1	0	2	1	1	1	2	0	16	1	24
1	0	0	0	0	0	2	0	16	1	17
0	0	2	2	1	1	2	1	15	1	24
0	0	0	2	0	0	0	0	19	1	19
1	0	0	2	0	0	0	1	17	1	17
1	0	2	2	1	1	2	1	19	1	20
1	0	2	2	0	1	2	1	18	1	19
1	0	2	2	1	1	2	1	24	1	24
0	0	1	2	1	1	2	0	14	1	22
0	0	1	2	1	1	2	0	24	1	24
1	0	2	1	1	1	2	0	18	1	20
1	0	1	2	0	1	2	0	16	1	17
0	0	2	1	0	1	2	0	15	0	15
1	0	1	1	0	1	2	0	15	0	15
1	1	0	2	1	0	2	1	21	1	21
1	0	1	0	1	1	2	1	24	1	24
1	0	1	0	1	1	2	1	20	1	20
1	0	1	0	1	1	0	1	24	1	24
1	0	1	2	1	1	0	1	18	1	22
1	0	1	2	0	1	2	0	16	0	16
1	0	1	2	1	1	2	1	18	1	20
1	0	1	0	0	1	2	1	15	1	18
1	0	1	2	0	1	2	0	19	1	19
1	0	1	2	1	1	2	1	19	1	22
1	0	1	2	1	1	2	1	17	1	21
1	0	2	1	1	1	2	0	20	0	20
1	0	1	2	0	1	2	1	17	1	17
1	0	1	2	0	1	0	1	18	1	19
0	0	1	2	1	1	0	1	20	1	24
1	0	2	0	0	1	2	0	18	0	18
0	0	0	2	1	0	2	0	18	1	22
0	0	1	1	0	1	2	0	15	0	15
0	0	1	1	0	1	2	0	16	0	16
1	0	1	2	1	1	2	1	18	1	22
0	0	1	2	0	1	2	0	17	0	17
1	0	1	2	1	1	2	1	18	1	20
1	0	0	2	1	0	2	1	14	1	24
1	0	2	0	1	1	2	0	19	1	20
0	1	1	2	1	1	2	0	18	1	23
0	0	2	2	1	1	2	0	18	1	21
1	0	1	2	1	1	2	0	17	1	20
1	0	1	2	1	1	2	1	17	1	22
1	0	0	2	0	0	2	0	18	1	18
0	0	1	2	1	1	2	1	14	1	23
1	0	1	2	0	1	0	0	15	1	15
1	0	2	0	1	1	2	1	17	1	20
0	0	2	2	0	1	2	0	13	1	17
1	0	1	2	0	1	2	1	16	1	18
0	0	1	2	1	1	2	0	18	1	21
0	0	1	1	0	1	2	0	16	0	16
0	0	2	2	1	1	2	0	17	1	22
1	0	1	2	1	1	2	0	15	1	24
1	0	1	0	1	1	2	0	17	1	23
1	0	1	2	1	1	2	1	17	1	20
0	0	1	2	0	1	0	0	15	0	15
1	0	0	0	0	0	2	0	15	0	15
1	0	0	2	0	0	2	0	15	0	15
1	0	1	2	1	1	2	0	20	0	20
1	0	1	2	1	1	2	1	15	1	22
0	0	1	1	0	1	2	0	15	0	15
0	0	0	2	0	0	2	0	17	0	17
0	0	0	2	0	0	0	0	16	1	16
0	0	1	1	0	1	0	0	15	0	15
0	0	1	2	1	1	2	0	20	0	20
0	0	2	2	1	1	2	0	12	1	21
0	0	2	1	0	1	2	0	10	1	18
0	0	1	2	0	1	2	0	18	0	18
0	0	1	2	0	1	2	0	18	0	18
1	0	1	2	0	1	2	0	19	0	19
1	0	1	2	1	1	2	1	16	1	24
1	0	2	1	0	1	2	0	13	1	16
0	0	2	1	0	1	2	0	12	1	15
0	0	1	2	0	1	2	1	15	1	19
1	0	1	1	0	1	2	0	16	0	16
0	0	1	2	0	1	1	0	16	1	18
1	0	1	0	1	1	2	1	16	1	24
1	0	2	2	0	1	2	1	16	1	17
1	0	1	0	0	1	2	2	16	1	19
1	0	0	2	0	0	2	1	17	1	18
0	0	1	2	0	1	2	0	15	1	18
1	0	1	0	0	1	2	0	15	0	15
1	0	0	2	0	0	2	1	19	1	19
0	0	2	2	0	1	1	0	16	1	17
1	0	1	2	0	1	2	0	16	0	16
0	0	0	2	0	0	2	0	15	1	18
0	0	2	2	1	1	2	0	24	1	24
0	0	1	2	1	1	2	0	20	1	20
1	0	1	2	0	1	2	1	18	1	19
0	0	1	1	1	1	2	0	21	0	21
0	0	1	2	0	1	2	0	16	1	18
0	0	2	2	1	1	2	0	18	1	23
1	0	1	2	1	1	2	1	16	1	24
0	0	1	1	1	1	2	0	20	0	20
1	0	1	0	0	1	2	0	16	1	18
0	0	1	2	1	1	2	0	18	1	20
1	0	1	1	0	1	2	0	16	0	16
0	0	1	1	0	1	2	0	15	0	15
1	0	1	2	0	1	2	1	14	1	18
0	0	1	2	1	1	2	2	19	1	21
1	0	0	0	1	0	2	1	17	1	22
1	0	1	0	0	1	2	1	14	1	16
1	0	1	2	1	1	2	1	19	1	22
1	0	2	2	1	1	2	0	22	0	22
0	0	1	1	0	1	2	0	17	0	17
0	0	0	2	0	0	2	0	19	0	19
1	0	1	1	0	1	2	0	15	0	15
1	0	2	0	0	1	2	0	19	0	19
1	1	2	0	0	1	2	0	17	1	18
1	0	1	2	0	1	2	1	15	1	19
1	0	2	2	0	1	2	0	14	1	19
1	0	2	1	0	1	2	0	14	1	17
1	0	1	0	1	1	2	1	17	1	24
1	0	1	0	0	1	2	1	16	1	19
1	0	1	2	1	1	2	1	15	1	24
1	0	1	2	1	1	2	1	24	1	24
1	0	1	0	1	1	2	1	16	1	22
1	0	1	2	1	1	2	1	21	1	21
0	0	1	2	0	1	2	0	17	1	18
0	0	1	2	1	1	2	1	17	1	21
0	0	1	2	0	1	2	0	11	1	18
1	0	1	2	1	1	2	1	15	1	20
1	0	1	0	0	1	1	0	15	0	15
0	0	1	1	1	1	2	0	23	0	23
1	0	1	2	1	1	2	0	18	1	22
1	0	1	2	1	1	2	1	15	1	20
1	0	2	0	0	1	2	0	16	1	19
0	0	1	2	1	1	2	0	20	1	24
1	0	0	0	0	0	2	0	19	0	19
1	0	1	0	0	1	2	1	16	1	18
0	0	0	2	1	0	0	0	20	1	22
1	0	0	1	0	0	2	0	16	0	16
1	0	1	1	0	1	2	0	14	1	15
0	0	2	2	1	1	2	1	23	1	23
1	0	1	2	1	1	2	1	16	1	22
1	0	2	1	0	1	0	0	19	0	19
1	0	1	2	0	1	0	1	18	1	19
1	0	1	2	1	1	2	1	18	1	22
1	0	2	1	0	1	2	0	15	0	15
1	0	1	2	1	1	2	1	15	1	20
1	0	1	2	1	1	2	1	17	1	21
0	0	1	2	0	1	0	0	16	0	16
1	0	2	1	0	1	2	0	16	0	16
0	0	2	2	1	1	2	0	24	0	24
0	0	2	2	1	1	2	0	20	0	20
0	0	2	2	1	1	2	0	18	1	22
1	0	2	1	0	1	2	0	16	0	16
0	0	2	2	1	1	2	0	17	1	21
0	0	1	2	1	1	2	0	16	1	21
0	0	2	1	0	1	2	0	16	0	16
1	0	2	2	1	1	1	1	17	1	21
0	0	2	1	0	1	2	0	12	1	17
1	0	1	2	1	1	2	1	18	1	20
1	0	1	2	0	1	2	0	18	0	18
0	0	0	2	0	0	2	0	15	1	17
0	0	1	1	0	1	2	0	18	0	18
0	0	2	1	0	1	2	0	15	1	17
1	0	2	1	1	1	2	0	20	0	20
1	0	0	2	0	0	2	0	16	0	16
0	0	2	1	1	1	2	0	21	0	21
0	0	1	2	1	1	2	1	18	1	23
1	0	2	2	1	1	2	2	22	1	24
0	0	1	2	1	1	2	1	18	1	23
1	0	1	2	0	1	2	0	17	0	17
1	0	1	2	0	1	2	0	16	1	16
1	0	1	1	0	1	1	0	15	0	15
0	0	2	2	0	1	2	0	16	0	16
0	0	2	2	0	1	2	0	15	1	19
0	0	1	2	0	1	0	1	17	1	18
1	0	2	1	0	1	2	0	17	0	17
1	0	2	1	0	1	2	0	16	1	17
1	0	1	2	1	1	2	0	17	1	23
1	0	1	2	1	1	2	1	15	1	20
1	0	2	1	0	1	2	0	17	0	17
1	0	1	2	0	1	2	1	15	1	18
0	0	2	2	1	1	2	0	18	1	20
1	0	1	2	1	1	2	1	16	1	23
1	0	2	2	1	1	2	1	18	1	21
1	0	1	2	0	1	2	0	15	1	17
1	0	1	0	1	1	1	0	16	1	20
0	0	0	2	0	0	2	0	16	0	16
0	0	1	2	1	1	2	1	18	1	24
0	0	2	0	1	1	2	0	19	1	24
0	0	2	0	1	1	2	0	17	1	20
1	0	2	2	1	1	2	0	21	1	23
0	0	2	2	1	1	2	0	18	1	20
1	0	2	1	0	1	2	0	17	0	17
0	0	2	2	1	1	2	0	21	1	21
0	0	1	2	0	1	0	1	18	1	19
0	0	2	1	0	1	2	0	19	0	19
0	0	1	2	1	1	0	0	20	1	23
0	0	2	2	0	1	2	0	15	1	19
0	0	2	2	1	1	2	0	12	1	20
1	0	1	2	1	1	2	1	19	1	21
1	0	2	2	1	1	2	0	18	1	23
1	0	1	2	1	1	2	0	16	1	24
0	0	2	2	1	1	0	0	17	1	23
0	0	1	1	0	1	2	0	18	0	18
0	0	1	1	0	1	2	0	15	0	15
0	0	1	1	0	1	2	0	15	0	15
0	0	1	1	0	1	2	0	15	0	15
0	0	1	1	0	1	2	0	15	0	15
0	0	1	1	0	1	2	0	15	0	15
0	0	1	1	0	1	2	0	15	0	15
0	0	1	1	0	1	2	0	15	0	15
1	0	1	1	0	1	2	0	15	0	15
0	0	1	1	0	1	2	0	15	0	15
1	0	1	1	0	1	2	0	15	0	15
1	0	1	1	0	1	2	0	15	0	15
1	0	1	1	0	1	2	0	15	0	15
0	0	1	2	0	1	2	0	15	0	15
1	0	1	1	0	1	2	0	16	0	16
1	0	1	1	0	1	2	0	15	0	15
1	0	1	1	0	1	2	0	15	0	15
1	0	1	1	0	1	2	0	15	0	15
1	0	1	1	0	1	2	0	14	1	16
1	0	1	1	0	1	2	0	15	0	15
0	0	1	1	0	1	2	0	15	0	15
0	0	1	1	0	1	2	0	19	1	19
1	0	1	1	0	1	2	0	14	1	15
0	0	1	1	0	1	2	0	17	0	17
1	0	1	2	0	1	2	0	15	0	15
0	0	1	1	0	1	2	0	15	0	15
1	0	1	1	0	1	2	0	15	0	15
0	0	1	1	0	1	0	0	15	0	15
0	1	1	1	0	1	2	0	15	0	15
1	0	1	1	0	1	2	0	17	0	17
0	0	1	1	0	1	2	0	15	0	15
0	0	1	1	0	1	2	0	13	1	16
0	1	1	1	0	1	0	0	15	0	15
0	0	1	1	0	1	2	0	15	0	15
0	0	1	2	0	1	0	0	15	1	15
0	0	1	1	0	1	2	0	15	0	15
0	1	1	1	0	1	2	0	18	0	18
0	0	1	1	0	1	2	0	15	1	15
1	0	2	1	0	1	2	0	17	0	17
0	0	2	1	0	1	2	0	18	0	18
0	0	2	1	0	1	2	0	17	0	17
1	0	2	1	0	1	2	0	18	0	18
1	0	2	1	1	1	2	0	20	0	20
1	0	2	1	1	1	2	0	20	0	20
0	0	2	1	0	1	2	0	18	0	18
1	0	0	2	0	0	2	1	16	1	16
1	0	1	2	1	1	2	1	18	1	23
1	0	2	1	0	1	2	0	19	0	19
1	0	1	2	0	1	2	0	15	1	18
1	0	0	2	0	0	0	0	16	0	16
1	0	1	2	1	1	2	1	11	1	23
1	0	2	2	0	1	2	1	19	1	19
1	0	2	1	0	1	2	0	15	0	15
1	0	1	2	1	1	0	1	17	1	22
0	0	2	1	0	1	2	0	16	0	16
1	0	1	2	1	1	2	1	18	1	24
1	0	1	2	1	1	2	1	24	1	24
1	0	1	2	0	1	2	0	15	0	15
1	0	0	0	0	0	2	0	15	0	15
1	0	0	2	1	0	2	1	18	1	21
0	0	1	1	0	1	2	0	15	0	15
0	0	2	1	0	1	2	0	16	0	16
0	0	1	1	0	1	2	0	15	0	15
1	0	1	1	0	1	2	0	15	0	15
1	0	1	1	0	1	0	0	15	0	15
0	0	1	1	0	1	2	0	15	0	15
0	0	1	1	0	1	2	0	15	0	15
0	0	1	1	0	1	0	0	16	0	16
0	0	1	1	0	1	2	0	16	0	16
0	0	1	1	0	1	2	0	15	0	15
0	0	1	1	0	1	2	0	15	0	15
0	0	1	1	0	1	0	0	15	0	15
1	0	1	1	0	1	2	0	15	0	15
1	0	0	1	0	0	2	0	15	0	15
0	0	1	1	0	1	2	0	15	0	15
1	0	1	1	0	1	2	0	15	0	15
1	0	1	1	0	1	0	0	15	0	15
0	0	1	1	0	1	0	0	15	0	15
0	0	1	1	0	1	0	0	15	0	15
0	0	1	1	0	1	2	0	15	0	15
0	0	1	1	0	1	2	0	15	0	15
0	0	1	1	0	1	0	0	15	0	15
0	0	1	1	0	1	2	0	15	0	15
0	0	1	1	0	1	2	0	15	0	15
0	0	1	1	0	1	2	0	15	0	15
0	0	1	1	0	1	0	0	15	0	15
0	0	1	1	0	1	2	0	15	0	15
1	0	1	1	0	1	0	0	15	0	15
0	0	1	1	0	1	0	0	17	0	17
1	0	1	1	0	1	2	0	15	1	15
0	0	1	1	0	1	2	0	17	0	17
1	0	1	2	1	1	2	1	19	1	24
0	0	1	1	0	1	0	0	15	0	15
1	0	1	1	0	1	0	0	15	0	15
1	0	1	1	0	1	0	0	16	0	16
1	0	0	1	0	0	2	0	15	0	15
1	0	1	1	0	1	2	0	15	0	15
0	0	1	1	0	1	2	0	15	0	15
0	0	1	2	1	1	2	0	18	1	22
0	0	2	2	1	1	2	0	19	1	22
0	0	1	2	1	1	2	1	15	1	24
1	0	1	1	0	1	2	0	17	0	17
0	0	1	1	0	1	2	0	14	1	15
0	1	2	1	0	1	2	0	15	0	15
0	0	2	1	0	1	2	0	16	0	16
1	0	2	1	0	1	2	0	15	0	15
1	0	1	0	1	1	2	0	19	1	22
1	0	2	1	1	1	2	0	20	1	21
1	0	1	0	1	1	2	0	18	1	21
1	0	0	2	1	0	2	1	17	1	23
0	0	1	2	1	1	0	0	18	1	23
0	0	0	2	1	0	2	0	19	1	23
1	0	1	1	0	1	2	0	15	0	15
0	0	1	1	0	1	0	0	15	0	15
1	0	1	1	0	1	0	0	15	0	15
0	0	1	1	0	1	0	0	15	0	15
1	0	1	1	0	1	2	0	15	0	15
1	0	1	1	0	1	0	0	15	0	15
1	0	1	1	0	1	2	0	15	0	15
1	0	1	1	0	1	2	0	15	0	15
1	0	0	1	0	0	2	0	15	0	15
1	0	1	1	0	1	2	0	15	0	15
1	0	1	1	0	1	2	0	15	0	15
1	0	1	1	0	1	2	0	15	0	15
1	0	1	2	1	1	2	0	13	1	24
1	0	1	1	0	1	0	0	15	0	15
0	0	1	1	0	1	2	0	16	0	16
0	0	1	1	0	1	0	0	15	0	15
0	0	2	1	0	1	2	0	19	0	19
0	0	1	1	0	1	0	0	15	0	15
1	0	1	1	0	1	2	0	15	0	15
0	0	1	1	0	1	2	0	15	0	15
1	0	1	1	0	1	2	0	16	0	16
1	0	2	1	0	1	2	0	16	0	16
1	0	2	2	0	1	2	0	15	0	15
1	0	2	1	0	1	0	0	16	0	16
0	0	2	1	0	1	0	0	15	0	15
0	0	2	1	0	1	2	0	16	0	16
1	0	2	1	0	1	2	0	14	1	15
1	0	2	1	0	1	2	0	16	0	16
0	0	2	1	0	1	2	0	18	0	18
0	0	2	1	0	1	2	0	17	0	17
1	0	2	1	0	1	2	0	15	0	15
1	0	1	1	0	1	2	0	16	0	16
0	0	1	1	0	1	2	0	15	0	15
0	0	1	1	0	1	2	0	15	0	15
1	1	1	2	0	1	2	0	19	1	19
[truncated: 713 more rows]

## Sheet: Variable description_surveyR1-8
sex	[0=Male, 1=Female]
residence	[0=rural, 1=periurban/urban]
Fomal_education	Formal education [0=None, no formal education, 1= Yes formal education (pr1-4,pr5-7 and sec+)]
education_status	[0=No education , 1= primary education (pr1-4, 2=pr5-7), 2= secondary/adults/other education (sec+)]
agecat	Age categorization [0=15-19years, 1=20-24 years]
religion_status	[0=tradional/other/notstated, 1=Muslim , 2=Christian]
marital_status	[0=never married, 1=monogamous/polygamous, 2=widowed/separated]
age_1st_sex	age at first sex
eversex	Ever had sexual intercourse [0=No, 1=Yes]
age	Age of the participants
employement_status	[0=Unemployed (No, I just look after the house/No, I am too old to work/No other reason); 1=Student (NO, I am still a student); 2=Employed (Yes))

## Sheet: Adolescent survey
sex	current_inschool	current_leveleducation	employent_status	religion	Important_religion	live_mother	live_father	own_mobile	ever_use_alco	age_1stsex	eversex	age
0	1	2	0	2	2	1	1	1	0	19	0	19
0	0	0	0	2	1	1	0	1	0	18	1	18
1	0	0	0	2	2	1	0	1	0	19	0	19
0	0	0	0	2	1	1	1	1	0	18	1	19
1	1	2	0	2	1	1	1	0	0	16	0	16
0	0	0	0	2	2	1	1	1	0	15	1	18
0	1	1	1	2	2	0	0	0	0	15	1	19
1	0	0	0	2	2	1	0	1	0	18	1	19
0	1	2	0	2	2	1	1	1	0	13	1	17
0	0	0	0	2	2	1	1	1	0	19	1	19
1	1	2	0	2	2	0	0	0	0	16	0	16
0	0	0	0	2	2	1	1	0	0	16	0	16
0	1	2	0	2	2	0	0	0	0	17	0	17
0	1	2	0	2	2	1	0	0	0	17	0	17
1	0	0	0	2	1	1	1	0	0	18	0	18
0	0	0	1	2	2	1	0	1	0	18	1	19
0	1	2	0	2	2	1	0	0	0	15	0	15
1	0	0	0	2	2	0	0	1	0	18	1	19
0	1	2	0	2	2	1	1	0	0	15	0	15
1	1	2	0	2	2	1	0	0	0	15	0	15
0	1	2	0	2	2	1	0	0	0	16	0	16
0	1	2	0	2	2	1	1	0	0	15	0	15
1	1	2	0	2	2	0	0	0	0	15	0	15
0	1	2	0	2	2	1	1	0	0	16	0	16
0	1	2	0	2	2	0	0	1	0	17	1	18
0	0	0	0	2	2	1	0	1	1			18
1	0	0	0	2	2	1	1	1	0	18	1	19
0	0	0	0	2	2	1	0	0	1	12	1	18
0	0	0	1	2	2	1	1	1	0	15	1	19
0	0	0	1	1	1	0	0	1	0	17	1	19
0	1	2	0	2	2	1	1	0	0	17	0	17
0	1	1	0	2	2	1	1	0	0	18	0	18
1	1	1	0	2	1	1	1	0	0	16	0	16
1	0	0	0	2	2	0	1	1	1	18	1	19
0	0	0	0	2	1	1	1	0	0	14	1	17
0	1	2	1	2	2	1	1	0	0	16	0	16
1	1	2	0	2	2	0	0	0	0	17	0	17
1	1	2	0	2	2	1	1	0	0	17	0	17
0	0	0	1	2	2	0	0	1	0	19	0	19
0	1	2	0	2	2	1	1	1	0	15	0	15
1	0	0	0	2	1	1	0	1	0	19	1	19
0	1	2	0	2	2	0	0	1	0	17	0	17
0	0	0	0	2	2	0	0	1	1	18	0	18
0	0	0	1	2	2	0	0	1	0	16	1	19
1	1	2	0	2	2	1	0	0	0	17	0	17
0	1	1	1	2	2	0	0	0	0	15	0	15
1	0	0	0	2	2	0	0	0	0	19	0	19
0	1	2	0	2	2	1	1	0	0	16	0	16
1	0	0	0	2	2	1	0	1	0	18	0	18
1	1	2	0	2	2	0	0	0	0	16	0	16
1	0	0	0	2	2	1	1	1	0	18	0	18
1	0	0	0	2	2	1	1	0	0	18	0	18
0	1	2	0	2	1	1	1	0	0	16	1	17
0	1	2	0	2	2	0	0	0	0	11	1	15
0	1	2	0	2	2	1	1	1	0	18	0	18
1	0	0	0	2	2	1	0	1	0	16	1	18
0	0	0	0	2	2	1	0	1	0	15	1	18
1	0	0	0	2	1	1	1	1	0	17	1	18
0	1	2	0	2	2	1	1	0	0	18	0	18
0	1	2	0	2	2	1	1	0	0	16	0	16
1	1	2	0	2	2	1	1	0	0	16	0	16
0	0	0	0	2	2	1	1	1	0	17	1	19
0	0	0	0	2	2	1	1	0	0	17	1	19
1	1	2	0	2	2	1	0	0	0	17	0	17
1	1	2	0	2	2	0	1	0	0	15	0	15
1	0	0	0	2	1	1	1	1	1	18	1	19
1	1	2	0	2	2	0	0	0	0	16	0	16
1	1	2	0	2	2	1	1	0	0	17	0	17
0	1	2	0	2	2	1	1	0	0	16	0	16
1	0	0	0	2	1	0	0	0	0			18
0	1	2	1	2	2	1	1	0	0	17	0	17
0	1	2	0	2	2	1	1	0	0	13	1	15
1	0	0	0	2	2	1	1	0	0	14	1	18
0	0	0	1	2	2	0	1	0	0	17	0	17
1	1	2	0	2	1	0	0	0	0	18	0	18
0	0	0	0	2	2	0	0	0	0	17	0	17
0	1	2	0	2	2	1	1	1	0	17	1	18
0	1	2	1	2	2	1	1	1	0	18	1	18
0	1	2	0	2	2	1	1	0	0	16	0	16
0	1	2	0	2	2	0	0	0	0	17	0	17
1	1	2	0	2	2	1	0	0	0	18	0	18
0	0	0	1	2	2	1	1	0	0	16	1	19
0	0	0	0	2	2	1	0	1	1	19	0	19
0	1	2	0	2	2	1	1	1	0	19	0	19
1	0	0	0	2	2	0	0	1	0	18	0	18
0	1	2	0	2	2	1	1	0	0	12	1	16
1	1	1	0	2	2	1	1	1	0	15	1	19
0	1	2	0	2	2	1	1	1	0	18	0	18
1	1	2	0	2	1	1	1	0	0	16	0	16
0	1	2	0	2	2	0	0	0	0	16	0	16
1	1	2	0	2	2	0	0	0	0	16	0	16
1	0	0	0	2	2	1	1	0	0	18	0	18
0	0	0	1	2	2	1	1	0	1	16	1	18
0	1	2	0	2	2	1	1	0	0	17	0	17
1	1	2	0	2	2	0	0	0	0	15	0	15
1	0	0	0	2	2	1	0	0	0	17	0	17
1	1	2	0	2	2	1	1	0	0	18	0	18
1	1	2	0	2	2	0	0	1	0	17	1	17
0	1	2	0	1	1	1	1	1	0	16	0	16
1	1	2	0	2	1	1	1	0	0	16	0	16
1	0	0	1	2	2	1	1	0	0	18	1	19
1	1	2	0	2	2	1	1	0	0	16	0	16
1	1	2	0	2	2	0	0	0	0	19	0	19
1	1	2	0	2	2	1	1	0	0	16	0	16
0	1	2	0	2	2	1	1	0	0	8	1	17
1	0	0	0	2	2	1	0	1	0	18	1	19
0	0	0	0	2	1	0	0	1	0	18	0	18
1	1	2	0	2	2	0	0	0	0	15	0	15
1	0	0	0	2	2	1	1	1	0	16	1	19
1	0	0	0	2	2	1	0	1	0	19	0	19
1	0	0	0	2	2	1	1	0	0	18	0	18
1	1	2	0	2	2	1	1	1	0	15	0	15
0	1	2	0	0	2	0	0	0	0	16	0	16
1	1	2	0	2	1	1	1	0	0	15	0	15
0	1	2	0	2	2	1	1	0	0	16	0	16
0	1	2	0	2	2	1	0	0	0	17	0	17
0	1	2	1	2	1	0	0	1	0	15	0	15
1	1	2	0	2	2	1	1	0	0	15	0	15
1	1	2	0	2	2	0	1	0	0	17	0	17
1	1	2	0	2	2	1	1	0	0	17	0	17
0	1	2	0	2	2	0	1	0	0	16	0	16
1	0	0	0	1	2	1	1	1	0	17	0	17
1	0	0	0	2	2	0	1	0	0	15	0	15
1	0	0	0	2	1	1	1	0	0	17	0	17
1	0	0	0	2	2	1	0	0	0	18	0	18
0	0	0	0	2	2	0	1	0	0	12	1	17
1	1	2	0	2	2	1	1	0	0	17	0	17
0	1	2	0	2	1	1	1	0	0	18	0	18
0	0	0	0	2	2	0	0	0	0	19	0	19
1	0	0	1	2	2	1	0	0	0	17	0	17
0	0	0	0	2	2	0	0	0	0	17	1	18
0	1	2	0	2	2	1	1	0	0	15	0	15
0	1	2	0	2	2	0	1	0	0	19	0	19
0	1	2	0	2	2	1	1	0	0	15	0	15
1	1	2	0	2	2	1	0	0	0	18	0	18
0	1	1	0	2	2	0	0	0	0	15	0	15
0	0	0	1	2	2	0	1	1	0	17	1	18
0	0	0	0	2	2	1	1	0	0	15	0	15
1	1	2	0	2	2	1	1	0	0	17	0	17
0	1	2	0	2	1	1	0	0	0	16	0	16
1	1	2	0	2	2	1	0	0	0	16	0	16
0	0	0	0	2	2	1	1	1	1	15	1	19
1	0	0	0	1	2	0	0	1	0	17	0	17
0	0	0	0	2	2	0	0	0	0	18	0	18
1	0	0	0	2	1	1	1	1	0	15	1	19
0	1	2	0	2	2	0	0	0	0	18	0	18
0	1	2	0	2	2	1	0	0	0	17	0	17
0	1	2	0	2	2	0	0	0	0	16	0	16
0	1	2	0	2	2	1	0	0	0	18	0	18
0	0	0	0	2	2	1	0	0	0	18	0	18
1	0	0	0	2	2	1	0	0	0	15	0	15
0	1	2	0	2	2	1	1	0	0	16	0	16
1	0	0	0	2	2	1	0	1	1	18	0	18
1	1	2	0	2	2	0	1	0	0	17	0	17
1	0	0	0	2	2	1	1	0	1	16	1	17
0	1	2	0	2	2	0	0	0	0	16	0	16
1	1	2	0	2	2	0	0	0	0	17	0	17
0	0	0	0	0	2	0	0	0	0	15	1	15
0	0	0	0	2	2	1	1	1	0	19	0	19
1	1	2	0	2	2	1	1	0	0	17	0	17
1	1	2	0	2	2	1	0	0	0	15	0	15
1	0	0	0	2	2	1	0	0	0	18	0	18
1	1	2	0	2	2	1	1	0	0	17	0	17
1	1	2	1	2	2	1	1	0	0	17	0	17
1	0	0	0	2	2	0	0	0	0	16	0	16
0	0	0	0	2	1	1	1	1	0	19	0	19
1	1	2	0	2	2	1	0	0	0	16	0	16
1	1	2	0	2	2	1	1	0	0	15	0	15
1	1	1	0	1	2	1	1	0	0	15	0	15
1	0	0	0	2	1	1	0	0	0	18	0	18
1	0	0	0	2	2	1	1	1	0	17	0	17
1	0	0	0	2	2	1	0	1	0	18	0	18
0	1	2	0	2	1	0	0	0	0	16	0	16
0	1	2	0	2	2	1	0	0	0	16	0	16
0	0	0	1	2	2	1	0	0	0	17	1	18
1	1	2	0	2	2	1	1	0	0	19	0	19
1	1	1	0	2	2	1	1	0	1	16	0	16
1	1	2	0	1	2	1	1	0	0	19	0	19
1	1	2	0	1	2	1	1	0	0	17	0	17
1	0	0	0	2	2	1	0	1	0	19	0	19
1	1	2	0	2	0	0	0	0	0	15	0	15
1	1	1	0	2	2	0	0	0	0	15	0	15
1	1	2	0	2	2	1	1	0	0	19	0	19
0	0	0	0	2	1	1	1	1	0	19	1	19
0	0	0	0	2	2	1	1	1	0	17	1	19
0	1	2	0	2	2	0	0	0	0	17	0	17
1	1	2	0	2	2	1	0	0	0	16	0	16
1	1	2	0	2	2	1	1	0	0	16	0	16
0	1	2	0	2	1	0	0	0	0	16	0	16
0	0	0	0	2	1	0	0	0	0	15	0	15
0	1	2	0	2	2	1	0	0	0	18	1	19
0	1	2	0	2	2	1	1	0	0	17	0	17
1	0	0	0	2	2	1	1	0	0			19
1	1	2	0	2	2	1	0	0	0	17	0	17
1	1	2	0	2	2	0	0	0	0	16	1	17
1	1	2	0	2	2	1	0	0	0	17	0	17
1	0	0	1	2	2	1	1	0	0	19	0	19
0	1	2	0	2	2	1	1	0	0	16	0	16
0	0	0	0	2	2	1	1	0	0	18	0	18
0	0	0	0	2	2	1	1	1	0	18	0	18
1	1	2	0	2	2	1	1	0	0	16	0	16
1	1	2	0	2	2	1	1	0	0	16	0	16
0	1	2	0	2	0	1	0	0	0	17	0	17
0	1	2	0	2	2	1	1	0	0	15	0	15
0	0	0	0	2	2	0	0	0	0	18	0	18
0	1	2	0	2	2	0	0	0	0	15	0	15
1	0	0	0	2	1	1	1	0	0			18
0	0	0	0	2	1	0	0	1	0	14	1	16
1	0	0	0	2	2	1	1	1	0	19	0	19
1	1	2	0	2	2	1	1	1	0	17	0	17
0	0	0	0	2	2	0	0	1	0	16	1	19
0	1	2	0	2	2	0	0	0	0	18	0	18
1	1	2	0	2	2	0	0	0	0	17	0	17
1	0	0	0	2	2	1	1	1	0	18	0	18
1	1	2	0	2	2	1	0	0	0	16	0	16
0	0	0	0	2	1	1	1	0	1	17	1	19
1	1	2	0	2	2	1	1	0	0	18	0	18
0	0	0	0	2	2	1	1	0	0	19	0	19
1	1	2	0	2	2	1	1	0	0	17	0	17
1	1	2	0	2	2	1	0	0	0	16	0	16
1	0	0	0	2	2	0	1	0	0	19	0	19
1	1	2	0	2	2	1	1	0	0	19	0	19
0	1	2	0	2	2	1	1	0	0	10	1	16
0	1	2	0	2	2	1	1	0	0	15	0	15
1	0	0	0	2	2	1	0	0	0	17	1	18
1	0	0	0	2	2	1	1	1	0	19	0	19
0	0	0	1	1	2	1	1	1	0	18	1	19
0	1	2	0	2	2	0	1	0	0	15	0	15
1	0	0	0	2	2	1	1	1	0	19	0	19
1	0	0	0	2	2	1	0	0	0	16	0	16
0	1	2	1	2	2	1	0	1	1	18	1	19
0	1	2	0	2	2	1	1	0	0	17	0	17
0	1	2	0	2	2	1	1	0	0	15	0	15
0	0	0	0	2	2	1	0	1	0	16	0	16
1	0	0	0	2	2	1	0	1	0	19	0	19
0	0	0	0	2	2	1	1	1	0	19	0	19
0	0	0	0	2	2	1	0	1	0	18	1	18
1	0	0	0	2	2	0	0	0	0	19	0	19
0	1	2	0	2	2	1	1	1	1	17	0	17
1	1	2	0	2	2	1	0	0	0	17	0	17
0	0	0	0	2	2	1	0	1	0	16	1	19
0	1	2	1	1	2	0	0	0	0	15	0	15
0	0	0	0	1	2	0	0	1	0	17	0	17
1	1	2	0	2	2	1	1	0	0	16	0	16
0	0	0	1	2	2	1	0	1	0	17	1	19
1	0	0	0	2	1	0	0	0	0			19
1	0	0	1	1	1	0	1	0	0			19
1	0	0	0	2	2	0	0	1	0	18	0	18
0	1	2	0	2	2	1	1	0	0	15	0	15
1	1	2	0	2	1	1	1	0	0	16	0	16
0	0	0	0	2	2	1	1	0	1	12	1	18
1	1	2	0	2	2	0	1	0	0	16	0	16
1	0	0	0	2	2	0	0	1	0	19	0	19
0	1	2	0	2	2	0	0	0	0	15	0	15
0	1	2	0	2	2	1	1	0	0	17	0	17
1	1	2	1	2	2	1	0	0	1	18	1	19
0	1	2	0	2	2	0	0	0	0	15	0	15
0	1	2	0	2	2	1	1	0	0	16	0	16
1	0	0	0	1	2	1	1	1	0	18	0	18
0	1	2	0	2	2	1	1	0	0	16	0	16
1	1	2	0	2	1	1	1	0	0	16	0	16
0	1	2	0	2	1	0	0	0	0	15	0	15
0	1	2	0	2	2	1	1	0	0	17	0	17
1	1	2	0	2	2	1	1	0	0	15	0	15
0	1	2	0	2	2	1	0	0	0	17	0	17
0	0	0	0	2	2	0	1	0	0	16	1	19
1	1	2	0	2	2	1	0	0	0	19	0	19
1	0	0	1	2	2	0	0	1	0	19	0	19
1	0	0	1	2	2	1	1	0	0	16	0	16
1	0	0	0	2	2	0	0	1	0	18	0	18
0	1	2	0	2	2	1	1	0	0	16	0	16
1	0	0	0	2	2	1	1	0	0	17	0	17
0	1	2	0	2	2	1	1	0	0	15	0	15
1	1	2	0	2	2	0	0	0	0	17	0	17
1	1	2	0	2	2	0	0	0	0	15	0	15
1	0	0	1	2	2	1	1	0	0	17	1	18
1	1	2	0	2	2	1	0	0	0	17	0	17
0	1	2	1	2	2	1	1	1	0			16
1	1	2	0	2	2	1	1	1	0	19	1	19
0	1	1	0	1	2	0	0	0	0	15	0	15
0	1	2	0	2	2	1	1	0	0	17	0	17
1	1	2	0	1	2	1	1	0	0	18	0	18
0	1	2	0	2	0	1	0	1	1	15	0	15
1	0	0	0	2	2	1	1	0	0	16	0	16
1	1	2	1	2	2	1	1	0	0	18	0	18
1	1	2	0	2	2	1	1	0	0	15	0	15
1	0	0	0	2	2	1	1	1	0	17	1	17
1	1	2	0	2	2	1	1	0	0	16	0	16
1	1	2	0	2	2	0	0	0	0	16	0	16
0	1	2	0	2	2	0	0	0	0	17	0	17
0	1	2	0	2	2	1	1	0	0	15	0	15
1	1	2	0	2	2	1	1	0	0	19	0	19
0	1	2	0	2	2	0	1	0	0	17	0	17
1	0	0	0	1	2	1	1	1	0	19	0	19
0	1	1	0	2	2	1	1	0	0	14	1	15
1	1	2	0	2	1	1	1	0	0	15	0	15
0	1	2	0	2	2	1	1	1	0	18	0	18
1	1	2	0	2	2	1	1	1	0	16	1	16
0	1	2	0	2	2	1	0	0	0	15	0	15
0	1	2	0	2	2	1	1	0	0	15	0	15
0	1	1	0	1	2	1	1	0	0	15	0	15
1	1	2	0	2	2	1	1	0	0	15	0	15
1	1	2	0	2	2	1	1	1	0	19	0	19
1	1	2	0	2	2	1	1	0	0	17	0	17
1	1	2	0	2	2	1	1	0	0	16	0	16
0	0	0	0	2	2	1	1	1	0	17	1	18
0	1	2	0	2	1	0	1	1	0	17	0	17
1	1	1	1	2	1	1	1	0	0	19	0	19
0	1	2	0	2	2	1	0	0	0	15	0	15
1	1	2	0	2	2	0	0	0	0	17	0	17
1	1	2	0	2	2	1	1	0	0	16	0	16
0	1	1	0	1	2	1	0	0	0	15	0	15
0	1	2	0	2	2	1	1	0	0	17	0	17
0	1	2	0	2	2	0	0	0	0	17	0	17
0	1	2	0	2	1	0	0	1	0	18	0	18
0	0	0	0	2	2	1	1	1	0	19	0	19
0	1	2	0	2	1	1	1	1	0	17	0	17
0	0	0	0	2	2	1	1	0	0	15	0	15
0	0	0	0	2	2	0	0	0	0	19	0	19
1	0	0	0	2	2	1	1	1	0	19	0	19
0	1	1	0	2	2	0	1	0	0	16	0	16
0	0	0	0	2	2	0	1	1	0	18	0	18
1	1	2	0	2	2	1	1	0	0	17	0	17
0	1	2	0	2	2	0	0	1	0	19	0	19
0	1	2	0	2	2	1	1	0	0	15	0	15
1	0	0	0	2	2	1	1	0	0	16	0	16
0	1	1	0	2	2	0	0	0	0	16	0	16
0	1	2	0	2	2	1	1	1	0	19	0	19
0	0	0	0	2	2	1	1	1	0	19	0	19
1	1	2	0	2	2	1	0	0	0	17	0	17
0	1	2	0	2	2	1	1	0	0	18	0	18
1	0	0	0	2	2	0	1	1	0	19	0	19
0	1	2	0	2	2	0	1	0	0	17	0	17
1	0	0	1	2	2	1	0	1	0			19
1	1	2	0	2	2	1	1	0	0	17	0	17
0	1	2	0	2	2	0	0	0	0	17	0	17
0	1	2	0	2	2	0	0	0	0	10	1	15
1	1	2	0	2	2	1	1	0	0	17	0	17
0	1	2	0	2	2	0	1	0	0	15	0	15
0	0	0	1	2	2	1	1	0	0	15	0	15
1	1	2	0	2	2	0	0	1	0	16	0	16
1	1	2	0	2	2	0	1	0	0	16	0	16
0	1	2	0	2	2	1	1	1	1	15	1	19
1	1	2	0	2	2	1	1	0	0	16	0	16
0	0	0	1	2	2	1	1	0	0			18
0	0	0	0	2	2	0	0	0	0	15	0	15
1	0	0	0	2	2	1	1	0	0	16	1	18
1	0	0	0	2	2	0	1	1	1			19
0	0	0	1	1	2	1	0	0	0	15	1	16
0	1	2	0	2	2	0	0	0	0	17	0	17
1	0	0	0	2	2	1	0	0	0			19
1	0	0	0	2	2	1	0	0	0	19	0	19
0	1	2	0	2	0	0	1	0	0	16	1	18
0	0	0	0	2	2	1	1	1	0	17	1	19
1	0	0	0	2	2	0	0	0	0	13	1	19
0	0	0	1	2	2	0	0	1	0	18	1	19
0	0	0	1	2	2	1	1	1	0	18	0	18
0	1	2	0	2	2	1	1	0	0	18	0	18
0	1	2	0	2	2	0	0	0	0	16	0	16
0	0	0	0	2	1	0	1	0	0	18	0	18
1	1	2	0	2	2	0	0	0	0	16	0	16
0	0	0	1	2	1	1	0	1	0	18	1	19
1	0	0	0	2	2	1	1	0	0	16	1	17
1	1	2	0	2	2	1	1	0	0	17	0	17
1	1	2	0	2	2	1	1	0	0	18	1	19
1	1	2	0	2	2	1	0	0	0	15	0	15
1	0	0	0	2	2	1	1	0	0	18	0	18
0	1	2	0	2	2	1	1	0	0	15	0	15
0	1	1	1	0	2	0	1	1	1	17	1	19
1	1	2	0	2	2	1	1	1	0	18	0	18
1	1	2	0	2	1	1	1	0	0	18	0	18
0	0	0	0	2	2	1	1	0	0	17	0	17
1	0	0	1	2	1	1	1	0	0			19
0	1	2	0	2	2	1	0	0	0	17	0	17
0	1	2	0	2	2	0	1	1	0	14	1	18
1	1	2	0	2	2	0	1	0	0	16	0	16
0	1	2	1	2	1	1	1	1	0	17	0	17
0	0	0	0	2	1	1	0	0	0	15	0	15
1	1	2	0	2	2	1	0	0	0	17	0	17
1	0	0	0	2	2	1	1	0	0			17
1	0	0	0	2	1	1	1	0	0	17	1	18
0	0	0	0	2	2	1	1	1	0	18	1	19
0	0	0	0	2	1	1	1	1	0	18	1	19
0	1	2	0	2	0	1	0	0	0	17	0	17
0	1	2	0	2	1	0	1	0	0	16	0	16
1	1	2	0	2	2	1	0	0	1	17	0	17
1	0	0	0	2	2	0	1	0	0	15	0	15
0	1	2	0	2	2	1	1	0	0	18	0	18
0	1	1	0	0	0	1	1	0	0	16	0	16
1	0	0	0	2	2	0	0	0	0	18	1	19
0	1	2	0	2	2	1	0	1	0	18	0	18
0	0	0	1	2	2	0	0	1	0	15	1	17
0	1	2	1	2	2	0	1	1	0	17	0	17
0	1	2	0	2	2	0	0	0	0	17	0	17
0	0	0	0	1	2	0	0	1	0	17	0	17
0	1	2	0	2	2	1	1	1	0	18	0	18
1	1	2	0	2	2	0	0	0	0	18	0	18
0	1	2	0	2	2	0	0	0	0	18	0	18
1	0	0	0	2	1	0	0	0	0	17	0	17
1	0	0	0	2	1	1	1	0	0	15	0	15
0	1	1	0	0	2	1	0	0	0	15	0	15
1	0	0	0	2	2	0	0	0	0			19
1	1	2	0	2	2	1	1	0	1	17	0	17
1	1	2	0	2	2	1	1	0	0	15	0	15
0	1	2	0	2	2	0	0	0	0	18	0	18
1	0	0	1	2	2	1	0	1	0	18	0	18
1	0	0	0	0	2	0	0	0	0			19
1	0	0	0	2	2	1	0	0	0	19	0	19
0	0	0	1	2	2	1	1	1	0	16	0	16
0	0	0	1	0	0	1	1	1	0	16	1	19
1	0	0	0	2	2	1	1	0	0	15	0	15
1	0	0	0	2	2	1	1	0	0	16	0	16
1	0	0	0	2	1	0	0	1	0			19
1	0	0	0	2	0	0	1	0	0	16	0	16
0	0	0	0	0	0	1	1	0	0	19	0	19
0	0	0	0	0	0	1	1	1	1	16	0	16
0	0	0	0	2	2	1	0	1	0	18	1	19
0	0	0	0	2	1	1	0	0	0	19	0	19
0	0	0	0	2	1	0	1	0	0	19	0	19
0	0	0	0	0	1	1	1	0	0	19	1	19
0	1	1	1	2	1	1	1	0	0	16	0	16
0	0	0	1	2	2	0	1	0	0	9	1	19
0	0	0	1	2	2	1	1	0	0	16	1	16
1	0	0	0	2	0	1	1	0	0	16	0	16
1	1	1	1	2	2	1	1	0	0	16	0	16
1	0	0	0	2	0	1	0	0	0			19
0	0	0	0	2	2	1	0	0	0	18	0	18
0	0	0	0	2	2	0	0	0	0	15	1	18
1	0	0	0	2	1	1	1	0	0	16	0	16
1	1	2	0	2	2	1	1	0	0	16	1	18
1	0	0	0	2	2	1	1	0	0	16	0	16
1	0	0	0	2	2	1	1	0	0	17	1	18
0	1	2	1	0	2	1	1	1	0	10	1	17
1	1	1	0	2	2	1	1	0	0	17	0	17
1	0	0	1	2	2	1	1	0	0	18	0	18
0	0	0	1	2	2	1	1	1	0			19
1	1	2	0	2	2	1	0	0	0	15	0	15
1	0	0	0	2	2	1	1	0	0	16	0	16
0	0	0	0	2	2	0	0	0	0	18	1	19
0	1	2	0	2	2	1	1	0	0	17	0	17
1	1	2	0	2	2	0	0	1	0	15	1	17
1	0	0	0	2	2	1	1	1	0	17	1	19
0	0	0	0	2	2	1	1	1	0	16	1	16
1	1	2	0	2	2	1	1	0	0	15	0	15
1	0	0	0	2	2	0	0	1	0	16	1	18
1	0	0	0	1	2	1	1	1	0	16	1	18
0	0	0	0	2	2	1	1	1	0	19	0	19
0	1	2	0	2	2	1	1	0	0	16	0	16
1	1	2	0	2	2	1	0	0	0	16	0	16
1	0	0	1	2	2	0	1	0	0	18	1	18
0	1	2	0	2	2	1	1	1	0	17	0	17
0	1	2	0	2	2	0	0	1	0	19	0	19
1	1	2	0	2	2	0	0	0	0	16	0	16
0	1	2	0	2	2	1	1	0	0	17	0	17
0	1	2	1	2	2	1	1	0	0	18	0	18
1	0	0	0	2	2	0	0	0	0			19
1	1	2	0	2	2	1	0	0	0	17	0	17
1	0	0	0	2	2	1	0	0	0	14	1	16
0	0	0	1	2	2	1	1	1	0	17	1	19
1	1	2	0	2	2	1	1	0	0	17	1	18
0	1	2	0	2	2	1	1	0	0	16	0	16
0	1	2	0	2	2	1	1	0	0	18	0	18
0	1	2	0	2	2	1	0	1	0	17	1	18
0	1	2	0	2	2	1	0	1	0	19	1	19
0	1	2	0	2	2	1	0	0	0	16	0	16
1	1	2	0	2	2	1	1	0	0	16	0	16
0	1	2	0	2	2	0	1	0	0	18	0	18
0	0	0	0	2	2	1	1	1	0	18	0	18
0	0	0	0	2	2	1	0	1	0	17	1	17
0	0	0	1	2	2	1	1	1	0	17	1	19
1	1	2	0	2	2	1	1	0	0	15	0	15
0	0	0	0	2	2	0	0	1	0	15	1	17
1	0	0	0	2	2	1	1	0	1			19
0	1	2	0	2	2	0	0	0	0	17	0	17
0	0	0	0	2	2	1	1	0	0	19	1	19
0	0	0	0	2	0	0	0	0	0	16	0	16
0	0	0	0	0	0	1	1	1	0	19	1	19
1	0	0	0	2	2	1	1	0	0	16	0	16
0	1	2	0	2	2	1	1	1	0	17	0	17
0	1	1	0	2	2	1	0	0	0	11	1	15
1	1	2	0	2	2	1	0	0	0	17	0	17
0	0	0	1	2	2	0	1	1	0	11	1	16
0	1	2	0	2	2	0	1	0	0	15	0	15
0	0	0	0	2	2	1	1	0	0	18	0	18
1	0	0	0	2	2	1	0	1	0	17	1	18
0	0	0	0	2	2	1	1	1	0	18	1	19
1	1	2	0	2	1	0	0	0	0	18	0	18
1	1	2	0	2	2	0	0	0	0	15	0	15
1	1	2	0	2	2	1	1	0	0	16	0	16
1	0	0	0	2	2	1	1	1	0	18	0	18
0	1	2	0	0	2	1	1	0	0	18	0	18
1	1	2	0	2	2	1	0	0	0	16	0	16
1	1	2	0	2	2	1	0	0	0	16	0	16
1	0	0	0	2	2	1	0	1	0	17	1	19
1	0	0	0	2	2	1	0	0	0	16	1	17
0	1	1	1	2	2	1	1	0	0	15	0	15
1	1	2	0	2	2	0	1	0	0	15	0	15
0	1	2	0	2	2	1	0	0	0	17	0	17
1	1	2	0	2	1	1	1	0	0	16	0	16
0	1	2	0	2	0	0	1	1	0	17	0	17
0	1	2	0	2	2	1	0	0	0	15	1	16
1	0	0	0	2	2	1	0	0	0	15	0	15
0	0	0	0	2	1	1	1	1	0	17	1	17
1	1	2	0	2	1	1	0	0	0	16	0	16
0	1	1	1	2	2	0	0	0	0	16	0	16
0	0	0	0	2	2	0	0	0	0	16	0	16
1	0	0	0	2	2	0	0	0	0			19
1	0	0	0	2	2	0	0	0	0	16	0	16
0	1	1	1	2	2	1	1	0	0	15	0	15
1	0	0	0	2	1	0	0	0	0			19
1	0	0	0	2	1	1	1	0	0	15	1	16
0	0	0	0	2	2	1	1	0	0	16	0	16
0	0	0	0	2	2	1	1	0	0	18	0	18
1	1	1	0	2	1	1	1	0	0	16	0	16
1	1	2	0	2	2	0	0	0	0	18	0	18
0	1	2	0	2	2	1	1	0	0	16	0	16
1	0	0	1	2	2	1	0	0	0	15	0	15
0	0	0	0	2	2	1	1	1	0	17	0	17
0	0	0	0	2	2	1	1	1	0	16	1	18
1	1	2	0	2	2	1	1	1	0	18	1	19
1	0	0	0	2	2	1	1	0	0	19	1	19
0	0	0	1	2	2	1	0	0	0	16	0	16
1	1	1	0	2	2	1	1	0	0			18
0	1	1	1	2	2	1	0	1	0	16	1	17
0	1	1	1	0	1	0	0	0	0	15	0	15
1	0	0	0	2	2	1	1	1	0	17	1	19
0	1	2	0	2	2	0	1	0	0	18	0	18
1	0	0	0	2	1	1	1	0	0	15	0	15
1	1	2	0	2	2	1	1	0	0	16	1	18
0	0	0	0	2	2	0	0	0	0	17	0	17
1	1	2	0	2	2	0	0	0	0	15	0	15
0	0	0	0	2	2	1	1	1	0	16	0	16
1	1	2	0	2	2	1	1	0	0	15	0	15
1	1	2	0	2	1	1	1	0	0	15	0	15
0	1	2	0	2	2	0	0	0	0	18	0	18
0	0	0	0	2	2	1	1	0	0	18	0	18
1	1	2	0	2	1	1	0	1	0	18	0	18
1	0	0	1	2	2	1	1	0	0	15	1	15
0	0	0	0	2	1	1	1	0	0	19	1	19
0	1	1	1	2	2	1	1	1	0	13	1	15
1	0	0	0	2	1	1	1	0	0	19	0	19
0	1	1	0	0	2	0	0	0	0	15	0	15
0	1	2	0	2	2	0	0	1	0	18	0	18
0	1	2	1	2	2	1	1	1	0	16	0	16
1	0	0	0	2	2	1	1	0	0			19
0	0	0	1	2	1	0	1	1	0	15	1	19
0	0	0	1	2	2	1	1	1	0	18	1	19
1	0	0	0	0	2	0	0	0	0	17	0	17
0	1	1	0	2	2	0	0	0	0	14	1	16
0	1	2	0	2	2	1	1	0	0	18	0	18
1	0	0	0	2	2	1	1	1	0	17	1	17
1	0	0	0	2	2	1	1	0	0	16	0	16
0	0	0	0	2	1	1	1	0	0	16	1	17
0	1	1	0	2	1	1	0	0	0	16	0	16
0	0	0	0	2	2	1	1	0	0	15	0	15
1	1	2	0	2	2	1	1	0	0	17	0	17
0	0	0	0	2	0	1	1	1	0	18	0	18
0	0	0	0	2	2	0	1	0	0	19	0	19
1	1	2	0	2	2	1	1	0	0	17	0	17
0	0	0	0	2	2	1	1	0	0	19	0	19
0	0	0	0	2	2	1	1	0	0	16	0	16
0	0	0	0	2	2	1	1	1	0	19	0	19
0	0	0	1	2	1	1	1	1	0	18	0	18
0	1	1	0	2	1	1	1	0	0	15	0	15
0	0	0	1	2	2	1	1	1	0	17	1	17
0	1	2	0	2	2	1	0	0	0	17	0	17
1	1	2	1	2	2	0	1	0	0	15	0	15
0	0	0	1	2	2	0	1	1	0	17	1	18
0	0	0	0	2	2	1	0	1	0	15	1	18
0	1	2	0	2	2	1	1	0	0	15	0	15
0	0	0	0	2	2	1	1	1	0			19
0	1	2	0	2	2	1	1	1	0	17	1	17
1	1	2	0	2	2	0	0	0	0	18	0	18
0	1	2	0	0	1	1	1	1	0	18	0	18
0	1	1	0	1	2	1	0	0	0	16	0	16
0	0	0	0	2	2	1	0	0	0	15	1	15
0	1	2	0	2	1	1	1	1	0	13	1	19
0	1	2	0	2	2	1	1	0	0	17	0	17
1	0	0	0	2	1	0	0	0	0			16
1	0	0	0	2	0	0	0	0	0			19
1	1	2	0	2	2	0	1	0	0	18	0	18
1	1	2	0	2	2	1	0	0	0	16	1	16
0	1	2	0	2	1	1	1	0	0	16	0	16
0	0	0	1	2	2	1	1	1	0	17	0	17
1	1	2	0	2	2	1	1	0	0	18	0	18
1	1	2	0	2	1	1	1	0	0	16	0	16
1	1	2	0	2	2	0	0	0	0	17	0	17
1	0	0	0	2	2	1	1	0	0	16	0	16
1	1	2	0	2	1	1	1	0	0	19	0	19
1	0	0	0	2	1	1	1	0	0	17	0	17
0	1	2	0	2	2	1	0	0	0	16	0	16
1	0	0	0	0	2	1	1	0	0			19
0	1	2	0	2	2	0	0	0	0	18	0	18
0	0	0	0	2	1	1	1	0	0	15	0	15
0	0	0	0	0	2	1	1	0	0	19	0	19
1	0	0	1	2	0	1	1	0	0			19
1	1	2	0	2	2	1	1	0	0			17
1	0	0	1	0	0	1	1	0	0	18	0	18
0	1	1	0	2	2	0	0	0	0	18	0	18
1	1	1	0	0	1	1	1	0	0	13	1	17
1	1	2	0	2	2	1	1	0	0	18	1	18
1	0	0	0	2	1	1	0	0	0	16	1	17
0	0	0	1	2	0	1	1	1	1			19
0	0	0	0	2	0	0	0	0	0	17	1	18
0	1	2	0	2	1	1	1	1	0	18	0	18
1	0	0	0	2	2	0	0	0	0	18	1	19
1	0	0	1	2	1	1	0	1	0	18	0	18
1	1	2	0	2	2	1	1	0	0	17	0	17
1	0	0	1	2	2	0	0	0	0			19
0	0	0	0	2	0	0	0	0	0	19	0	19
1	1	2	0	2	1	1	1	0	0	19	0	19
1	1	2	0	2	2	1	1	0	0	16	0	16
0	0	0	0	2	0	0	0	0	0	14	1	15
1	1	1	0	2	2	1	0	0	0	18	0	18
1	0	0	0	2	2	0	0	0	0			18
1	0	0	0	2	2	0	0	0	0	18	0	18
1	0	0	0	0	2	1	0	0	0	17	0	17
0	0	0	0	2	2	1	1	0	0	16	0	16
0	0	0	0	0	0	1	1	1	0	10	1	15
1	1	2	0	2	2	1	1	0	0	19	0	19
0	1	2	0	2	2	0	1	0	0	18	0	18
0	0	0	0	2	2	1	1	0	0	17	0	17
0	1	2	0	2	2	1	1	0	0	16	0	16
0	1	2	0	2	2	1	1	0	0	17	0	17
1	1	2	0	2	2	1	1	0	0	16	0	16
0	1	2	0	2	1	1	1	0	0	17	0	17
1	1	2	0	2	2	1	1	0	0	17	0	17
0	0	0	0	2	2	1	0	0	0	17	0	17
0	0	0	0	2	2	0	0	1	0	15	0	15
1	1	2	0	2	1	1	1	0	0	18	1	18
0	1	2	0	2	2	1	1	0	0	18	0	18
0	1	2	0	2	1	1	0	0	0	15	0	15
1	1	2	0	2	2	1	0	0	0	15	0	15
0	1	2	0	2	2	0	1	0	0	15	0	15
0	0	0	0	2	2	1	0	1	0	17	1	17
0	0	0	0	1	2	1	1	0	0	19	0	19
0	0	0	1	2	1	1	1	1	0	16	1	18
1	0	0	0	1	2	1	0	1	0	18	0	18
1	0	0	0	2	2	1	1	0	0	18	0	18
1	0	0	0	2	0	0	0	0	0	17	1	18
0	1	2	1	2	2	0	0	1	0	15	1	17
0	1	2	0	2	2	1	1	0	0	15	0	15
0	0	0	0	2	1	0	1	0	0	12	1	15
0	0	0	0	2	2	1	1	0	0	15	1	17
0	0	0	1	2	2	0	1	0	0	18	0	18
0	0	0	1	2	2	0	1	1	0			19
1	0	0	0	2	2	1	1	1	0	19	0	19
1	0	0	0	2	2	1	1	0	1	17	0	17
1	1	2	0	2	2	0	0	0	0	16	0	16
0	0	0	1	2	1	0	0	0	0	18	1	19
1	1	2	0	2	2	1	1	0	0	16	0	16
0	1	2	0	2	1	1	1	0	0	10	1	15
0	0	0	0	2	1	1	1	1	0	19	0	19
0	1	1	0	2	2	1	1	0	0	15	0	15
0	1	2	1	2	2	1	1	0	0	15	0	15
1	0	0	0	2	2	1	1	0	0	18	0	18
1	1	2	0	2	2	1	1	0	0	16	0	16
1	0	0	0	2	1	1	1	0	0	17	0	17
1	1	2	0	2	2	1	1	0	0	15	0	15
0	1	2	0	2	2	0	1	0	0	15	0	15
1	1	2	0	0	2	1	1	0	0	18	0	18
1	0	0	0	2	2	1	1	1	0	18	0	18
1	1	2	0	2	2	1	1	0	0	16	0	16
0	0	0	1	2	2	1	1	0	0	15	0	15
0	0	0	0	1	2	1	1	0	0	18	0	18
0	1	2	0	2	2	1	1	0	0	17	1	18
0	1	2	1	2	2	1	0	1	0	18	1	18
1	1	2	0	2	2	1	0	0	0	18	0	18
0	0	0	0	2	1	1	1	1	0	15	1	18
0	0	0	0	2	1	1	1	1	0	17	0	17
1	1	2	0	2	2	0	0	0	0	18	0	18
0	0	0	0	2	2	0	0	0	0	17	0	17
0	1	2	0	2	1	0	0	1	0	16	1	19
0	1	2	0	2	2	1	1	1	0	17	0	17
0	0	0	0	2	2	0	0	0	0	18	0	18
0	0	0	0	2	2	0	0	1	0	18	0	18
1	1	2	0	2	2	1	1	0	0	18	0	18
0	1	2	1	2	2	1	1	0	0	16	0	16
1	0	0	0	2	2	1	1	0	0	19	0	19
0	0	0	0	0	0	0	1	0	1	13	1	16
0	0	0	0	2	2	1	0	0	1	19	0	19
0	1	2	1	1	1	0	1	0	0	15	0	15
0	1	2	0	2	2	1	0	0	1	11	1	15
1	0	0	0	2	2	1	0	0	0			17
0	1	1	0	2	1	0	1	0	1	10	1	16
0	1	2	0	2	2	1	1	0	0	18	0	18
1	0	0	0	2	2	1	1	0	0	15	0	15
0	1	2	0	2	2	0	0	0	1	16	1	19
1	0	0	0	2	2	1	1	0	0	18	0	18
1	1	2	1	2	2	1	1	0	0	18	0	18
1	1	2	0	2	2	1	1	0	0	17	0	17
1	0	0	0	2	2	1	0	0	0	15	0	15
1	1	2	0	2	2	1	1	0	0	16	0	16
0	0	0	0	2	1	1	0	0	0	17	1	18
0	1	2	0	2	2	1	0	0	0	15	0	15
1	0	0	0	1	1	1	0	1	0	16	0	16
1	1	1	0	2	2	1	1	0	0	16	0	16
0	0	0	1	2	2	1	1	0	0	16	1	17
0	0	0	0	2	2	1	1	1	0	18	0	18
0	0	0	1	2	2	1	0	1	0	19	0	19
0	1	2	0	2	2	1	1	0	0	17	0	17
1	1	2	0	2	1	1	1	0	0	16	0	16
0	1	2	0	0	1	1	0	0	0	14	1	16
0	1	2	0	2	1	1	1	1	0	15	0	15
1	0	0	0	2	2	0	1	1	1	15	1	19
1	1	2	0	2	2	0	0	0	0	16	0	16
0	1	1	1	2	2	1	1	0	0	17	1	19
1	0	0	0	2	2	1	1	0	0	16	0	16
1	1	2	0	2	2	1	1	0	0	18	0	18
0	0	0	0	2	2	0	0	0	0	18	1	19
1	1	2	0	2	0	1	1	0	0	15	0	15
0	0	0	1	2	1	1	1	1	1	16	0	16
1	1	2	0	2	2	1	0	0	0	10	1	16
1	1	2	0	2	2	1	0	0	0	16	0	16
1	0	0	0	2	2	0	0	0	0	17	0	17
0	1	1	0	2	2	1	1	0	0	15	0	15
0	1	2	0	2	2	1	1	0	0	17	0	17
0	0	0	1	2	2	1	0	1	0	19	1	19
0	1	2	0	2	2	1	0	0	0	19	0	19
1	0	0	0	2	2	1	0	1	0	18	0	18
0	0	0	0	2	1	1	0	0	0	19	0	19
1	1	2	0	2	2	1	0	0	0	16	0	16
1	0	0	0	2	2	1	1	1	0	17	1	17
1	0	0	1	2	2	1	0	1	0	18	1	19
0	1	2	0	1	2	1	0	1	0	17	1	17
1	1	2	0	2	2	1	1	0	0	17	0	17
0	1	2	0	2	2	1	1	0	0	15	0	15
1	1	2	0	2	1	0	0	0	0	16	0	16
0	1	2	0	2	2	0	1	1	0	18	0	18
1	1	2	0	2	2	1	0	0	0	17	0	17
0	0	0	0	2	2	0	1	0	0	19	0	19
1	0	0	0	2	2	1	1	1	0	17	0	17
1	0	0	0	2	2	0	0	0	0	16	0	16
0	0	0	0	2	2	0	1	0	0	17	0	17
1	1	2	0	2	2	0	0	1	0	17	1	19
0	1	2	1	2	2	1	0	1	0	17	1	18
0	1	2	0	2	2	1	0	0	0	15	1	17
0	1	2	0	2	2	1	1	1	0	18	0	18
0	1	2	0	2	2	0	0	0	0	18	0	18
1	1	2	0	2	2	1	0	0	0	15	0	15
1	1	1	0	2	2	0	0	0	0	17	0	17
0	0	0	0	2	2	0	1	0	0	15	0	15
1	0	0	0	2	2	1	1	0	0	19	0	19
1	1	2	0	2	2	0	1	0	0	18	0	18
1	0	0	0	2	2	1	1	0	0	16	0	16
0	1	2	0	2	1	1	1	1	0	19	1	19
0	1	1	0	2	1	0	0	0	0	15	0	15
0	1	2	0	2	2	1	1	0	0	17	0	17
0	1	2	0	2	2	1	1	0	0	19	0	19
1	0	0	0	2	1	1	0	1	0	17	1	18
0	0	0	0	2	0	0	0	1	0	17	1	19
0	1	1	0	2	2	1	0	0	0	18	1	19
1	0	0	0	2	2	0	0	0	0			17
1	0	0	0	2	2	1	1	1	0	14	1	19
1	1	2	1	2	2	1	1	1	0	17	0	17
1	1	2	0	2	2	0	0	0	0	18	0	18
1	1	2	0	2	2	1	1	0	1	15	0	15
0	1	2	0	2	1	1	1	0	0	17	0	17
0	1	2	0	2	2	1	1	0	0	17	0	17
0	1	2	0	2	2	1	1	0	0	16	0	16
0	1	2	0	2	2	1	0	0	0	19	0	19
1	1	2	0	1	2	1	1	0	0	16	0	16
1	1	2	0	2	2	1	1	0	0	16	0	16
1	1	2	0	2	2	1	1	0	0	17	0	17
1	1	2	0	2	2	1	0	0	0	17	0	17
0	1	2	0	2	2	1	1	0	0	18	1	18
0	1	2	0	2	2	1	1	0	0	16	0	16
0	1	2	0	2	2	1	1	1	0	17	0	17
1	0	0	1	2	2	1	1	1	0	15	1	15
0	1	2	1	2	2	0	0	0	0	12	1	16
1	0	0	0	2	2	1	0	0	0	15	1	18
1	0	0	1	2	2	0	0	1	0	14	1	19
1	0	0	1	2	2	1	1	0	0	16	0	16
0	1	2	0	2	2	1	1	0	0	17	0	17
0	0	0	1	2	2	1	1	1	0	19	0	19
0	0	0	0	2	2	1	0	1	0	19	1	19
1	0	0	0	2	2	1	1	0	0	16	1	19
1	0	0	0	2	2	1	1	0	0	19	0	19
1	0	0	1	2	2	1	1	0	0			19
1	1	2	0	2	1	1	1	0	0	16	0	16
1	0	0	0	2	2	0	0	0	0			17
0	0	0	1	2	2	0	0	0	0	18	0	18
1	0	0	0	2	1	0	0	0	0	15	1	19
1	1	2	0	2	1	1	1	0	0	15	1	16
0	1	2	0	2	2	0	0	0	0	16	0	16
1	0	0	0	2	1	1	1	1	0	17	1	19
1	1	1	1	2	2	1	1	0	0	17	0	17
1	0	0	0	0	2	1	1	1	0	15	1	17
0	0	0	0	2	1	0	0	0	0	17	0	17
0	0	0	1	2	0	1	1	1	1	17	1	19
1	0	0	0	2	2	1	0	0	0	18	0	18
0	0	0	0	2	2	0	1	0	0	15	0	15
1	0	0	0	1	2	1	0	0	0	16	1	19
1	0	0	0	2	1	0	0	0	0			18
1	1	2	1	2	2	0	0	0	0	17	1	17
0	0	0	0	2	1	0	0	0	0	16	0	16
1	1	2	0	2	2	1	1	0	0	17	0	17
1	0	0	1	2	2	0	0	1	0			19
1	1	2	1	2	2	1	1	0	0	17	0	17
1	1	2	1	2	2	1	1	0	0	16	0	16
1	0	0	0	2	2	1	0	0	0	16	0	16
1	0	0	1	2	2	1	1	0	0	15	0	15
0	1	2	0	2	2	0	1	0	0	13	1	15
0	1	1	1	2	2	1	1	1	0	16	0	16
1	0	0	0	2	2	0	0	0	0	17	0	17
1	0	0	0	2	2	0	0	0	0	17	0	17
1	0	0	0	2	2	0	0	1	0	17	1	19
0	1	2	0	2	2	1	0	1	0	18	0	18
0	1	2	0	2	2	1	1	0	1	15	1	16
0	1	2	0	2	2	1	0	0	0	16	0	16
0	1	2	1	2	2	1	1	0	0	17	0	17
0	1	2	0	2	2	1	1	0	0	15	0	15
0	0	0	0	2	2	1	1	1	0	18	0	18
1	0	0	0	2	2	0	0	0	0	17	0	17
1	0	0	0	2	2	0	0	0	0	17	0	17
0	1	2	0	2	2	1	1	0	0	17	1	18
1	0	0	0	2	2	1	0	1	0	17	1	19
1	0	0	0	2	2	0	0	1	0	17	1	17
0	1	2	0	2	2	1	1	0	0	17	0	17
0	0	0	0	2	2	1	0	1	0	17	1	18
0	1	2	0	2	2	0	1	0	0	18	1	18
0	1	1	1	2	2	0	1	1	0	16	0	16
0	1	1	1	2	2	1	1	1	0	16	0	16
1	0	0	0	2	2	1	1	1	0	17	1	17
0	0	0	0	2	2	1	0	0	0	18	0	18
0	0	0	1	2	2	1	1	1	0	17	1	19
1	1	2	0	2	2	1	1	0	0	18	0	18
1	0	0	0	2	1	1	1	1	0	19	0	19
1	0	0	0	2	2	1	0	1	0	18	1	18
0	0	0	1	2	2	1	0	1	0	17	1	18
1	0	0	0	2	2	1	1	0	0			19
1	0	0	0	2	2	1	1	0	0	15	0	15
1	0	0	0	2	2	1	0	0	0	19	0	19
0	0	0	0	2	2	0	1	1	0	18	1	19
1	0	0	0	2	2	1	1	0	0	18	0	18
0	0	0	0	2	2	0	1	1	0	18	1	19
0	1	2	0	2	2	0	1	1	0	10	1	17
1	1	2	0	2	2	1	1	0	0	19	0	19
0	0	0	1	2	2	0	0	1	0	18	1	18
1	0	0	1	2	0	1	1	0	0	16	0	16
0	1	2	0	2	2	1	1	1	0	14	1	18
1	0	0	0	2	2	1	0	0	0	15	0	15
0	1	2	0	2	2	1	1	0	0	15	0	15
1	1	2	0	2	2	1	0	0	0	15	0	15
1	1	2	1	2	2	0	0	0	0	18	0	18
0	0	0	0	2	2	1	0	1	0	19	0	19
1	1	1	0	2	1	0	0	0	0	18	0	18
0	0	0	0	2	1	0	0	1	0	19	1	19
0	1	2	0	2	2	0	0	0	0	16	0	16
1	0	0	1	2	2	1	0	0	0	18	0	18
1	0	0	0	2	2	1	0	1	0	16	1	19
0	1	2	0	1	2	0	0	0	0	14	1	18
1	1	2	0	2	2	0	0	1	0	17	0	17
0	1	2	0	2	2	0	0	0	0	16	0	16
0	0	0	0	2	2	0	0	0	0	17	0	17
0	1	2	0	2	2	0	0	1	0	18	0	18
1	0	0	0	2	2	1	0	1	0	19	0	19
1	1	2	0	2	2	1	0	0	0	16	0	16
0	1	2	0	2	2	1	1	0	0	17	0	17
1	1	2	0	2	2	1	1	0	0	16	0	16
1	0	0	0	2	2	1	0	1	0	19	0	19
1	1	2	0	2	2	1	0	1	0	18	0	18
1	0	0	0	2	2	1	1	0	0	19	0	19
0	1	2	0	2	2	1	1	0	0	18	0	18
0	1	2	0	2	2	1	1	1	1	18	1	18
0	1	2	1	2	2	1	1	0	0	17	0	17
1	1	2	0	2	2	1	1	0	0	17	0	17
0	0	0	1	2	2	1	1	1	0	18	1	19
1	0	0	0	2	2	1	1	0	0	17	0	17
1	1	2	0	2	2	0	0	0	0	16	0	16
1	1	2	0	2	2	1	0	0	0	16	0	16
0	1	2	0	2	1	1	1	0	0	15	0	15
0	0	0	0	2	2	1	1	0	0	16	0	16
1	0	0	1	2	2	1	1	0	0	15	0	15
1	0	0	0	2	2	1	0	1	0	17	1	18
1	0	0	0	2	1	1	1	0	0	15	0	15
0	1	2	0	2	2	0	1	0	0	18	0	18
1	0	0	0	0	2	0	0	0	0			18
1	0	0	0	2	2	0	1	0	0	18	0	18
1	0	0	0	0	2	0	0	0	0	18	0	18
0	1	2	0	2	2	0	0	0	0	16	0	16
1	0	0	0	2	2	0	1	1	0	17	1	19
0	1	2	0	2	2	0	1	0	0	19	0	19
1	1	2	0	2	2	1	1	0	0	17	0	17
1	1	2	0	2	1	0	0	0	0	16	0	16
0	0	0	1	2	2	1	0	1	0	17	1	19
1	0	0	0	2	2	0	0	1	0	18	0	18
1	1	2	0	2	2	0	0	0	0	16	0	16
0	0	0	1	2	2	1	0	0	0	18	1	19
0	1	2	0	2	2	1	1	0	0	16	0	16
1	1	2	0	2	1	1	1	0	0	17	0	17
1	1	2	0	2	2	1	1	0	0	15	0	15
1	0	0	0	0	1	1	1	0	0	17	1	17
1	1	2	0	2	2	1	1	0	0	16	0	16
1	0	0	0	2	2	1	1	0	0	13	1	18
1	1	2	1	2	2	1	0	1	0	16	1	17
0	1	2	0	2	2	1	1	0	0	17	0	17
1	0	0	0	2	2	1	1	0	0	18	0	18
1	1	2	0	2	1	1	1	0	0	15	0	15
1	1	2	0	2	2	1	0	0	0	18	0	18
0	1	2	0	2	2	1	1	1	0	17	1	19
0	1	2	0	2	2	1	1	1	0	19	0	19
1	1	2	0	2	1	1	1	0	0	17	0	17
0	1	2	0	2	2	0	0	0	0	17	0	17
0	1	1	0	2	2	1	1	0	0	15	0	15
1	1	2	0	2	2	1	1	0	0	17	0	17
1	0	0	0	2	2	1	0	1	0	17	1	17
1	0	0	0	2	2	0	0	0	1	17	0	17
0	0	0	0	2	2	0	0	0	0	15	1	17
0	1	2	0	2	2	0	0	0	0	17	0	17
0	1	2	0	2	2	1	1	0	0	16	0	16
0	1	2	0	2	2	0	0	0	0	18	0	18
1	0	0	0	2	2	1	1	1	0	18	1	19
0	1	2	0	0	2	1	1	1	0	17	1	18
1	1	2	0	2	2	1	1	1	0	18	0	18
0	1	2	0	2	2	1	0	1	0	16	0	16
0	0	0	0	2	2	0	1	0	0	16	0	16
1	0	0	0	2	1	1	1	1	1	17	1	18
0	0	0	0	2	2	1	1	1	0	17	1	19
1	0	0	0	2	1	1	1	0	0	17	1	18
1	1	2	0	2	2	1	1	0	0	16	0	16
0	1	2	0	0	2	0	0	0	0	15	1	18
1	0	0	0	2	2	1	1	0	0	19	0	19
0	1	2	0	2	2	1	1	0	0	19	0	19
0	1	2	0	2	2	1	1	0	0	17	0	17
0	1	2	0	2	2	1	1	0	0	18	0	18
0	1	2	0	2	2	1	1	0	0	16	0	16
0	1	2	0	2	0	1	1	0	0	16	0	16
1	1	2	0	2	2	1	1	0	0	17	0	17
0	1	1	0	2	2	1	0	0	1	15	1	19
1	0	0	0	2	2	0	0	0	0	16	0	16
1	0	0	0	2	2	1	0	1	0	18	1	19
1	1	2	0	2	2	1	1	0	0	17	0	17
1	0	0	0	2	2	1	1	0	0	18	0	18
1	0	0	1	2	2	1	1	0	0	18	0	18
0	0	0	0	0	2	0	1	1	0	19	1	19
0	1	1	0	2	2	0	1	0	0	17	0	17
1	0	0	0	2	0	1	1	1	0	18	0	18
1	1	2	0	0	2	1	1	0	0	15	0	15
0	1	2	0	2	2	1	1	0	0	18	0	18
1	0	0	0	2	2	0	0	0	0	15	0	15
0	0	0	1	2	2	1	1	0	0	17	0	17
0	1	2	1	2	2	1	0	1	0	17	1	17
1	1	2	0	2	2	1	1	0	0	16	0	16
1	1	2	0	2	2	0	0	0	0	15	1	17
1	1	2	0	2	2	0	1	0	0	16	0	16
0	0	0	1	2	1	1	0	0	1	14	1	19
0	1	2	0	2	2	0	0	1	0	19	0	19
1	0	0	0	2	2	0	0	0	0	16	1	16
0	1	2	0	2	2	0	0	0	0	15	1	17
0	1	1	1	2	2	0	1	1	0			19
0	1	2	0	2	2	1	1	0	0	17	0	17
1	0	0	0	2	2	1	1	0	0	15	0	15
0	0	0	0	2	2	1	1	1	0	19	0	19
1	1	2	0	2	2	1	1	0	0	17	0	17
1	1	2	1	2	2	1	1	1	0	19	0	19
0	1	2	0	2	2	1	1	0	0	16	0	16
0	1	2	0	2	2	1	1	0	0	17	0	17
0	1	2	0	1	2	1	1	0	0	17	0	17
0	1	2	0	2	2	1	1	0	0	19	0	19
0	0	0	1	2	2	1	1	0	0	19	0	19
0	0	0	0	2	2	0	0	1	0	19	0	19
0	0	0	1	2	2	1	1	0	1	16	1	18
0	1	1	1	2	2	1	1	0	1	18	0	18
1	0	0	0	2	1	0	0	0	0	16	0	16
0	1	2	0	2	2	1	1	0	0	17	0	17
0	1	2	0	2	2	1	1	0	0	17	0	17
0	1	2	0	2	2	0	0	0	0	16	0	16
1	0	0	0	1	1	1	0	1	0	19	0	19
1	0	0	0	2	2	0	1	0	0	17	0	17
1	1	2	0	2	2	1	0	0	0	16	0	16
0	1	2	0	2	2	1	1	1	0	16	0	16
0	1	2	0	2	2	0	0	0	0	19	0	19
0	0	0	0	2	2	1	0	0	0	17	0	17
0	1	1	0	2	2	1	0	0	0	15	0	15
0	1	1	1	2	2	0	0	0	0	15	0	15
1	0	0	0	2	1	0	1	0	0	15	0	15
1	1	2	1	2	2	1	0	0	0	16	0	16
0	0	0	0	2	0	1	0	1	0	19	1	19
1	0	0	0	2	1	1	0	1	0			18
0	1	2	0	2	2	1	1	0	0	16	0	16
1	0	0	0	2	2	0	0	0	0	16	0	16
1	1	2	1	2	2	0	0	0	0	16	0	16
0	1	2	0	2	2	0	1	0	0	19	0	19
0	1	1	1	2	2	0	1	0	0	16	0	16
1	0	0	0	2	2	0	0	0	0	15	0	15
0	1	2	0	2	1	1	1	1	0	18	0	18
0	1	2	0	2	2	0	0	0	0	18	0	18
0	0	0	0	2	2	1	1	0	0	19	0	19
0	0	0	0	2	1	1	1	1	0	16	1	17
0	0	0	1	0	2	1	1	0	0	19	0	19
0	0	0	0	1	2	0	0	0	0	15	0	15
1	1	1	1	2	2	1	0	1	0	18	1	19
0	0	0	0	2	2	1	0	0	0	15	0	15
0	0	0	1	2	2	1	1	1	1	14	1	17
0	0	0	1	2	2	1	1	1	0	19	0	19
1	0	0	0	2	2	0	0	1	0	17	0	17
0	1	2	0	2	2	1	1	0	0	16	0	16
0	1	2	0	2	2	1	1	0	0	15	0	15
0	1	2	1	2	2	1	1	1	0	17	0	17
0	1	2	0	2	2	1	0	0	0	15	0	15
1	0	0	0	2	2	1	0	1	0	13	1	19
0	1	2	0	2	2	1	0	0	0	16	0	16
0	1	2	0	2	2	1	1	0	0	17	0	17
0	1	2	0	2	2	1	0	0	0	16	0	16
1	1	1	0	2	1	1	1	0	0	15	0	15
1	1	2	0	2	2	0	1	0	0	17	0	17
1	1	2	0	2	2	1	1	0	0	18	0	18
1	1	2	0	2	2	1	1	0	0	15	0	15
0	1	2	0	2	0	1	0	0	0	18	0	18
1	1	2	0	2	2	0	0	0	0	17	0	17
1	1	2	0	2	2	1	0	0	0	15	0	15
0	1	2	0	2	2	1	1	0	0	17	0	17
0	1	2	0	2	1	0	0	0	0	16	0	16
1	1	2	0	2	1	0	0	0	0	17	0	17
0	1	2	0	2	2	1	1	0	0	17	0	17
1	1	2	0	2	2	0	0	0	0	19	0	19
0	1	2	0	1	1	0	1	0	0	17	0	17
1	1	2	0	2	2	1	1	0	0	16	0	16
0	0	0	0	2	2	1	0	0	0	18	0	18
1	1	2	0	2	2	1	1	0	0	16	0	16
0	0	0	0	2	2	1	0	0	0	16	0	16
1	1	2	0	2	2	1	1	0	0	15	0	15
1	1	2	0	2	2	1	0	0	0	17	0	17
1	1	1	0	2	2	1	1	0	0	15	0	15
0	1	2	0	2	2	1	1	0	0	15	0	15
0	1	2	0	2	2	1	1	0	0	15	0	15
0	1	2	0	2	2	1	1	0	0	15	0	15
0	1	2	1	2	2	1	1	0	0	10	1	15
0	1	2	0	2	2	1	1	0	0	17	0	17
0	0	0	0	2	2	1	1	1	0	17	1	18
1	1	2	0	2	2	0	0	0	0	15	0	15
0	1	2	0	2	1	0	0	0	0	15	0	15
1	1	2	0	2	2	0	0	0	0	15	0	15
0	1	2	0	2	2	1	1	0	0	15	0	15
1	1	2	0	2	2	1	0	0	0	16	0	16
1	1	1	1	2	2	1	1	0	0	15	0	15
1	0	0	0	2	2	1	0	1	0	18	0	18
0	0	0	0	2	2	1	1	0	0	19	0	19
0	0	0	0	2	2	0	0	0	0	17	0	17
0	1	2	0	2	2	0	0	0	0	17	0	17
1	1	2	0	2	1	0	0	0	0	15	0	15
0	0	0	0	2	2	1	1	1	0			19
0	0	0	0	2	1	1	1	1	0	19	0	19
1	0	0	0	2	2	0	0	0	0	18	1	19
0	1	2	0	2	2	1	1	0	0	18	0	18
1	1	2	0	2	1	0	1	0	0	17	0	17
1	1	2	0	2	2	0	0	0	0	17	0	17
1	0	0	0	2	2	0	0	1	0	18	0	18
1	1	2	0	2	2	0	1	0	0	16	0	16
1	0	0	0	2	2	1	1	0	0	18	0	18
0	0	0	1	2	2	0	0	1	0	18	1	19
0	1	2	0	2	2	0	0	0	0	15	0	15
0	0	0	0	2	2	1	1	1	0	18	0	18
1	0	0	0	2	2	1	1	0	0	18	1	19
1	1	2	0	2	2	1	1	0	0	15	0	15
1	1	2	0	2	2	1	0	0	0	17	0	17
1	0	0	0	2	2	1	1	0	0	17	1	18
1	0	0	0	2	2	0	1	0	0	18	0	18
1	1	2	0	2	1	0	1	0	0	16	0	16
1	0	0	0	2	2	1	0	0	0	16	1	17
1	1	2	0	2	2	1	1	0	0	17	0	17
0	0	0	0	2	2	1	1	0	1	16	0	16
0	1	1	1	2	2	0	0	0	0	11	1	18
0	0	0	0	2	2	1	1	0	0	15	0	15
1	1	2	0	2	2	0	1	0	0	16	0	16
1	0	0	0	2	1	1	0	0	0	19	0	19
0	1	2	1	2	2	1	0	0	0	11	1	15
0	1	2	1	2	2	1	0	0	0	16	0	16
1	1	2	0	2	2	0	1	0	0	16	1	16
0	0	0	1	2	2	1	1	0	0	17	1	19
1	1	2	0	2	2	1	1	0	0	18	0	18
0	1	2	0	2	2	1	1	0	0	16	0	16
0	1	1	0	2	2	1	1	1	0	15	0	15
0	1	2	0	2	2	0	0	1	0	17	0	17
1	1	2	0	2	2	0	0	0	0	16	0	16
0	1	1	1	2	2	1	0	0	0	18	0	18
0	0	0	0	2	2	1	0	1	0	18	1	18
1	0	0	0	2	2	1	1	0	0	18	0	18
1	1	2	0	2	2	1	1	0	0	10	1	16
1	1	2	1	2	2	1	1	0	0	19	0	19
1	0	0	0	2	2	1	1	0	0	17	0	17
1	1	2	0	2	2	0	0	0	0	18	0	18
0	1	2	0	2	0	0	1	1	0	18	0	18
1	0	0	0	2	2	0	1	0	0	18	0	18
0	1	2	0	2	2	1	1	0	0	16	0	16
0	1	2	0	2	2	0	0	1	0	17	0	17
1	1	1	1	2	2	1	0	0	0	15	0	15
0	0	0	0	2	2	1	0	0	0	18	1	19
1	1	2	0	2	2	1	1	0	0	16	0	16
0	1	2	0	2	2	1	0	0	0	16	1	18
1	0	0	0	2	2	1	0	0	0	19	0	19
1	0	0	0	2	2	1	0	0	0	17	0	17
1	1	2	0	2	2	1	1	0	0	16	0	16
1	1	2	0	2	2	1	1	0	0	16	0	16
1	1	2	0	2	2	1	1	0	0	16	0	16
0	1	2	0	2	2	1	1	0	0	15	0	15
0	1	2	0	2	2	1	1	0	0	16	1	17
0	1	2	0	2	2	0	0	0	0	16	0	16
0	1	2	0	2	2	1	1	0	0	14	1	16
0	1	2	0	2	2	1	1	0	0	17	0	17
1	0	0	0	2	2	1	1	1	0	18	1	18
1	1	2	0	2	2	1	1	0	0	16	0	16
0	1	2	0	2	2	0	1	1	0	15	1	16
0	1	2	0	2	1	1	1	0	0	15	0	15
0	1	2	0	2	2	0	0	0	0	17	0	17
0	0	0	0	2	2	0	0	0	0	16	0	16
0	1	2	0	2	2	1	1	0	0	17	0	17
1	0	0	0	2	2	0	0	1	0	19	0	19
1	1	2	0	2	2	0	0	0	0	16	0	16
1	1	2	0	2	2	1	1	0	0	18	0	18
0	0	0	0	2	2	1	1	0	0	16	0	16
0	0	0	0	2	2	0	0	1	0	19	0	19
0	1	1	0	2	2	1	1	0	0	19	0	19
0	0	0	0	2	2	1	1	0	0	16	0	16
0	1	1	1	2	2	0	0	0	0	16	0	16
0	0	0	0	2	2	0	0	0	0	18	0	18
0	1	2	0	2	2	0	0	0	0	15	1	17
0	1	2	0	2	2	0	1	0	0	19	0	19
1	0	0	0	2	2	1	1	1	0	17	1	18
1	0	0	0	2	2	0	1	0	0	16	0	16
0	1	2	0	2	2	1	1	0	0	18	0	18
0	0	0	0	2	2	0	0	0	0	19	0	19
0	1	1	0	2	2	1	1	0	0	17	0	17
0	0	0	0	2	2	1	1	0	0	17	0	17
1	0	0	0	2	1	1	1	0	0	19	0	19
1	1	2	0	2	2	1	1	0	0	16	0	16
1	0	0	0	2	2	1	0	0	0	16	0	16
0	0	0	0	0	1	0	0	0	0	16	0	16
0	1	2	0	2	2	1	1	1	0	18	0	18
0	1	1	0	2	2	0	0	0	0	15	0	15
0	1	2	0	2	2	1	0	0	0	19	0	19
0	1	2	0	2	2	1	0	0	0	16	0	16
0	1	2	0	2	2	1	0	0	0	15	1	16
0	1	1	0	2	2	1	1	0	0	19	1	19
0	0	0	0	2	2	1	1	0	0	19	0	19
0	1	1	0	2	2	1	1	0	0	18	0	18
1	1	2	0	2	2	0	0	0	0			19
1	1	2	0	2	2	1	0	0	1	14	1	15
0	0	0	1	0	1	1	0	0	1	19	1	19
1	0	0	0	2	2	1	1	0	0	17	1	18
0	1	1	1	2	2	1	1	0	1	15	1	19
1	0	0	0	2	1	0	0	0	0	16	0	16
0	0	0	0	2	2	1	1	0	0	18	0	18
0	0	0	0	0	0	1	1	0	0	15	0	15
1	1	2	0	2	2	1	0	1	0	16	1	16
0	1	2	0	2	2	1	0	1	0	15	1	18
1	1	2	0	2	2	0	0	0	0	17	0	17
0	1	2	0	2	2	0	0	0	1	10	1	16
0	1	2	0	2	2	0	0	1	0	19	0	19
0	1	2	0	2	2	1	1	1	0	15	1	19
0	0	0	1	2	2	0	1	1	1	15	1	18
0	0	0	1	2	2	1	1	0	0	17	0	17
0	1	2	0	2	2	1	1	0	0	16	0	16
0	1	2	0	0	2	1	1	1	0	12	1	17
0	1	2	0	2	1	1	1	0	0	16	0	16
1	1	2	0	2	1	1	0	0	0	15	0	15
0	0	0	0	2	2	1	1	1	0	17	1	17
1	1	2	1	2	2	1	1	0	0	16	0	16
0	1	2	0	2	2	1	0	0	0	16	0	16
0	0	0	0	2	2	1	1	0	0	15	0	15
0	1	2	0	2	2	0	0	0	0	19	0	19
0	1	2	0	2	2	1	1	1	0	17	0	17
1	1	2	0	2	1	1	1	0	0	16	0	16
0	0	0	0	2	2	1	0	1	0	19	1	19
1	0	0	0	2	2	1	0	0	0	17	0	17
1	1	2	1	2	2	1	1	0	0	16	0	16
0	0	0	0	2	1	1	1	0	0	17	0	17
0	0	0	0	2	2	1	1	1	0	18	1	19
0	1	2	0	2	2	0	0	0	0	16	0	16
1	0	0	1	2	2	0	0	0	0	19	0	19
0	1	2	0	2	2	1	1	0	0	16	0	16
1	1	2	1	2	2	0	1	0	0	16	0	16
0	1	2	0	2	2	1	0	0	0	17	0	17
0	1	2	1	2	2	1	0	0	0	16	0	16
0	0	0	0	2	2	1	0	0	0	17	0	17
1	1	2	0	2	2	0	1	0	0	16	0	16
0	1	2	0	2	2	0	0	0	0	16	1	17
1	1	2	0	2	2	1	1	0	0	15	0	15
1	0	0	0	2	2	1	1	0	0	17	0	17
1	1	2	0	2	2	1	1	0	0	15	0	15
[truncated: 365 more rows]

[truncated: 1 more sheets: Variable descri_adolescent_surv]
